# Supplementary material for: DNA metabarcoding to unravel plant species composition in selected herbal medicines on the National List of Essential Medicines (NLEM) of Thailand
Source: Sci Rep. 2020 Oct 26;10:18259. doi: 10.1038/s41598-020-75305-0 (PMC7588419; doi:10.1038/s41598-020-75305-0)
Supplement: Supplementary file 1 — Supplementary Information 1. [file 41598_2020_75305_MOESM1_ESM.xlsx]

## Sheet: DNA concentrations
Tittle	DNA metabarcoding to unravel plant species composition in selected herbal medicines on the National List of Essential Medicines (NLEM) of Thailand
Authors	Santhosh Kumar J. Urumarudappa1, Chayapol Tungphatthong1, Pinidphon Prombutara2, 3, and Suchada Sukrong1, *
Affiliation	1Research Unit of DNA Barcoding of Thai Medicinal Plants, Department of Pharmacognosy and Pharmaceutical Botany, Faculty of Pharmaceutical Sciences, Chulalongkorn University, Bangkok 10330, Thailand
	2Omics Sciences and Bioinformatics Center, Faculty of Science, Chulalongkorn University, Bangkok 10330, Thailand
	3Microbiome Research Unit for Probiotics in Food and Cosmetics, Faculty of Science, Chulalongkorn University, Bangkok 10330, Thailand
*Corresponding author	Professor Suchada Sukrong, Ph.D.
	Research Unit of DNA Barcoding of Thai Medicinal Plants,
	Department of Pharmacognosy and Pharmaceutical Botany,
	Faculty of Pharmaceutical Sciences, Chulalongkorn University,
	Bangkok 10330, Thailand
	Phone: +6681-819-6742, Fax: +6622-558-227
	Email: suchada.su@chula.ac.th
Table S1: Genomic DNA concentration in all the herbal samples.
Sample	Herbal product name	Sample form	DNA concentration	260/280	260/230
number			(ng/µl)
1	YA HOM THEP PA JIT	Powders	18.6	2.42	0.35
2	YA HOM TIP O SOT	Powders	18.1	2.46	0.42
3	YA HOM IN TA JAK	Powders	24.7	1.99	0.44
4	YA HOM NA VA KOT	Powders	17.5	2.39	0.24
5	YA TAI	Powders	22.3	1.94	0.41
6	YA TAD BAN JOB	Powders	50.9	1.09	0.04
7	YA MAN TA TAD	Powders	53.9	0.9	0.04
8	YA VI SUM PA YA YAI	Powders	66.3	1.34	0.12
9	YA PRA SA KAN PLU	Powders	78.3	0.95	0.4
10	YA CHAN TA LEE LA	Powders	99.2	1.88	0.09
11	YA PRA SA CHAN DAENG	Powders	22.2	3.24	0.02
12	YA PRA SA MA VAENG	Powders	41	1.93	0.03
13	YA UM MA RUE KA VA TEE	Powders	35.3	1.41	0.04
14	YA PRA SA JET TA PUNG KI	Powders	22.2	2.41	0.02
15	YA THO RA NEE SAN TA KAT	Powders	21.2	1.89	0.07
16	YA LUENG PID SA MUT	Powders	17.4	1.92	0.09
17	YA MA HA JAK YAI	Powders	29.3	1.67	0.06
18	YA KHAEW HOM	Powders	20.2	2.34	0.02
19	YA SAENG MUEK	Powders	33.3	3.44	0.03
20	YA TREE HOM	Powders	18.3	1.8	0.04
21	YA MA HA NIL TANG THONG	Powders	31.2	1.9	0.04
22	YA PRA SA PRAO YAI	Powders	42.7	2.16	0.03
23	YA PRA SA KA PRAO	Powders	33.3	1.69	0.9
24	YA PRA SA PLAI	Powders	31.3	2.2	0.03
25	YA CAPSULE PRA SA PLAI	Capsule	6.8	1.39	0.39
26	YA PLUK FAI TAD	Capsule	18.2	1.28	0.45
27	YA UM MA RUE KA VA TEE	Powders	17.4	1.31	0.43
28	YA PRAB CHOM PU TA VEEP	Capsule	18	1.31	63
29	YA PRA SA KAN PLU	Capsule	39.5	1.33	0.43
30	YA WAN CHAK MOD LUK	Capsule	17.5	2.28	0.07
31	YA SA HAT SA THA RA	Capsule	25.9	1.3	0.57
32	KRA CHAI DAM	Capsule	14.2	1.29	0.53
33	CORDYCEPS & GINSENG	Capsule	13.9	1.1	0.04
34	YA BAN TAO RID SEE DUANG TA WARN	Tablets	23	2.11	0.41
35	ANTIPYRETIC TABLETS (1)	Tablets	15	1.45	0.11
36	ANTIPYRETIC TABLETS (2)	Tablets	41.7	1.62	0.71
37	YA TRI PA LA	Capsule	57.3	1.64	0.61
38	INDIA SENNA CAPSULES	Tablets	19.6	2.65	0.06
39	YA HA RAK SA KAD	Tablets	23	2.11	0.41

## Sheet: Average Conc. by Dosage forms
Tittle	DNA metabarcoding to unravel plant species composition in selected herbal medicines on the National List of Essential Medicines (NLEM) of Thailand
Authors	Santhosh Kumar J. Urumarudappa1, Chayapol Tungphatthong1, Pinidphon Prombutara2, 3, and Suchada Sukrong1, *
Affiliation	1Research Unit of DNA Barcoding of Thai Medicinal Plants, Department of Pharmacognosy and Pharmaceutical Botany, Faculty of Pharmaceutical Sciences, Chulalongkorn University, Bangkok 10330, Thailand
	2Omics Sciences and Bioinformatics Center, Faculty of Science, Chulalongkorn University, Bangkok 10330, Thailand
	3Microbiome Research Unit for Probiotics in Food and Cosmetics, Faculty of Science, Chulalongkorn University, Bangkok 10330, Thailand
*Corresponding author	Professor Suchada Sukrong, Ph.D.
	Research Unit of DNA Barcoding of Thai Medicinal Plants,
	Department of Pharmacognosy and Pharmaceutical Botany,
	Faculty of Pharmaceutical Sciences, Chulalongkorn University,
	Bangkok 10330, Thailand
	Phone: +6681-819-6742, Fax: +6622-558-227
	Email: suchada.su@chula.ac.th
Table S1: Genomic DNA concentration in all the herbal samples.
Sample number	Sample code	Herbal product name	Sample form	DNA concentration (ng/µl)	260/280	260/230
Powders
1	1	YA HOM THEP PA JIT	Powders	18.6	2.42	0.35
2	2	YA HOM TIP O SOT	Powders	18.1	2.46	0.42
3	3	YA HOM IN TA JAK	Powders	24.7	1.99	0.44
4	4	YA HOM NA VA KOT	Powders	17.5	2.39	0.24
5	5	YA TAI	Powders	22.3	1.94	0.41
6	6	YA TAD BAN JOB	Powders	50.9	1.09	0.04
7	7	YA MAN TA TAD	Powders	53.9	0.9	0.04
8	8	YA VI SUM PA YA YAI	Powders	66.3	1.34	0.12
9	9	YA PRA SA KAN PLU	Powders	78.3	0.95	0.4
10	10	YA CHAN TA LEE LA	Powders	99.2	1.88	0.09
11	11	YA PRA SA CHAN DAENG	Powders	22.2	3.24	0.02
12	12	YA PRA SA MA VAENG	Powders	41	1.93	0.03
13	13	YA UM MA RUE KA VA TEE	Powders	35.3	1.41	0.04
14	14	YA PRA SA JET TA PUNG KI	Powders	22.2	2.41	0.02
15	15	YA THO RA NEE SAN TA KAT	Powders	21.2	1.89	0.07
16	16	YA LUENG PID SA MUT	Powders	17.4	1.92	0.09
17	17	YA MA HA JAK YAI	Powders	29.3	1.67	0.06
18	18	YA KHAEW HOM	Powders	20.2	2.34	0.02
19	19	YA SAENG MUEK	Powders	33.3	3.44	0.03
20	20	YA TREE HOM	Powders	18.3	1.8	0.04
21	21	YA MA HA NIL TANG THONG	Powders	31.2	1.9	0.04
22	22	YA PRA SA PRAO YAI	Powders	42.7	2.16	0.03
23	23	YA PRA SA KA PRAO	Powders	33.3	1.69	0.9
24	24	YA PRA SA PLAI	Powders	31.3	2.2	0.03
27	35	YA UM MA RUE KA VA TEE	Powders	17.4	1.31	0.43
Total				866.1
Average				34.644
Tablets
34	42	YA BAN TAO RID SEE DUANG TA WARN	Tablets	23	2.11	0.41
35	43	ANTIPYRETIC TABLETS (1)	Tablets	15	1.45	0.11
36	44	ANTIPYRETIC TABLETS (2)	Tablets	41.7	1.62	0.71
38	46	INDIA SENNA CAPSULES	Tablets	19.6	2.65	0.06
39	47	YA HA RAK SA KAD	Tablets	23	2.11	0.41
Total				122.3
Average				24.46
Capsules
25	33	YA CAPSULE PRA SA PLAI	Capsule	6.8	1.39	0.39
26	34	YA PLUK FAI TAD	Capsule	18.2	1.28	0.45
28	36	YA PRAB CHOM PU TA VEEP	Capsule	18	1.31	63
29	37	YA PRA SA KAN PLU	Capsule	39.5	1.33	0.43
30	38	YA WAN CHAK MOD LUK	Capsule	17.5	2.28	0.07
31	39	YA SA HAT SA THA RA	Capsule	25.9	1.3	0.57
32	40	KRA CHAI DAM	Capsule	14.2	1.29	0.53
33	41	CORDYCEPS & GINSENG	Capsule	13.9	1.1	0.04
37	45	YA TRI PA LA	Capsule	57.3	1.64	0.61
Total				211.3
Average				23.4778
