# Supplementary material for: DNA metabarcoding to unravel plant species composition in selected herbal medicines on the National List of Essential Medicines (NLEM) of Thailand
Source: Sci Rep. 2020 Oct 26;10:18259. doi: 10.1038/s41598-020-75305-0 (PMC7588419; doi:10.1038/s41598-020-75305-0)
Supplement: Supplementary file 2 — Supplementary Information 2. [file 41598_2020_75305_MOESM2_ESM.xlsx]

## Sheet: ITS
Tittle	DNA metabarcoding to unravel plant species composition in selected herbal medicines on the National List of Essential Medicines (NLEM) of Thailand
Authors	Santhosh Kumar J. Urumarudappa1, Chayapol Tungphatthong1, Pinidphon Prombutara2, 3, and Suchada Sukrong1, *
Affiliation	1Research Unit of DNA Barcoding of Thai Medicinal Plants, Department of Pharmacognosy and Pharmaceutical Botany, Faculty of Pharmaceutical Sciences, Chulalongkorn University, Bangkok 10330, Thailand
	2Omics Sciences and Bioinformatics Center, Faculty of Science, Chulalongkorn University, Bangkok 10330, Thailand
	3Microbiome Research Unit for Probiotics in Food and Cosmetics, Faculty of Science, Chulalongkorn University, Bangkok 10330, Thailand
*Corresponding author	Professor Suchada Sukrong, Ph.D.
	Research Unit of DNA Barcoding of Thai Medicinal Plants,
	Department of Pharmacognosy and Pharmaceutical Botany,
	Faculty of Pharmaceutical Sciences, Chulalongkorn University,
	Bangkok 10330, Thailand
	Phone: +6681-819-6742, Fax: +6622-558-227
	Email: suchada.su@chula.ac.th
Table S2: Details of the total number of sequencing reads per sample.
	Sample number	1	2	3	4	6	7	8	10	11	12	13	14	15	16	17	18	19	20	22	23	24	25	26	27	28	29	31	32	33	34	35	36	38
	Sample code for sequencing	1	2	3	4	6	7	8	10	11	12	13	14	15	16	17	18	19	20	22	23	24	33	34	35	36	37	39	40	41	42	43	44	46
		ITS#1	ITS#2	ITS#3	ITS#4	ITS#6	ITS#7	ITS#8	ITS#10	ITS#11	ITS#12	ITS#13	ITS#14	ITS#15	ITS#16	ITS#17	ITS#18	ITS#19	ITS#20	ITS#22	ITS#23	ITS#24	ITS#33	ITS#34	ITS#35	ITS#36	ITS#37	ITS#39	ITS#40	ITS#41	ITS#42	ITS#43	ITS#44	ITS#46
	k__Viridiplantae_33090	0	0		0	0	1		2	2	1	1	0	0	6	0	0	0	0	0	0	0	0	2	0	0	0	0	1	0		0	0
	k__Viridiplantae_33090,p__Streptophyta_35493	57	83		22	87	20		73	233	110	298	39	162	517	65	168	4	7	71	2	60	63	56	228	6	91	35	12	1		3	9
	k__Viridiplantae_33090,p__Streptophyta_35493,c__Bryopsida_3214,o__Hypnales_13798,f__Pylaisiadelphaceae_404319,g__Platygyrium_94531,s__Platygyrium leptohymenioides_120052	0	0		0	0	0		1	0	0	0	0	0	0	0	0	0	0	0	0	0	0	0	0	0	0	0	0	0		0	0
	k__Viridiplantae_33090,p__Streptophyta_35493,c__Liliopsida_4447	0	0		0	0	0		0	0	0	0	0	0	0	0	0	0	0	0	0	0	2	0	0	0	0	0	0	0		0	0
	k__Viridiplantae_33090,p__Streptophyta_35493,c__Liliopsida_4447,o__Acorales_91812,f__Acoraceae_42228,g__Acorus_4464,s__Acorus calamus_4465	0	0		0	0	0		0	0	0	0	0	0	0	0	0	0	0	0	0	0	0	1	0	0	0	0	0	0		0	0
	k__Viridiplantae_33090,p__Streptophyta_35493,c__Liliopsida_4447,o__Alismatales_16360,f__Alismataceae_4449,g__Sagittaria_4450,s__Sagittaria guayanensis_258222	0	0		0	0	0		0	0	1	0	0	0	0	0	0	0	0	0	0	0	0	0	0	0	0	0	0	0		0	0
	k__Viridiplantae_33090,p__Streptophyta_35493,c__Liliopsida_4447,o__Alismatales_16360,f__Araceae_4454,g__Typhonium_175767,s__Typhonium divaricatum_239688	0	0		0	0	2		0	0	0	0	0	0	0	0	0	0	0	0	0	0	0	0	0	0	0	0	0	0		0	0
	k__Viridiplantae_33090,p__Streptophyta_35493,c__Liliopsida_4447,o__Asparagales_73496	0	0		0	0	0		0	0	0	0	0	0	0	0	0	0	0	0	0	0	5	0	0	0	0	0	0	0		0	0
	k__Viridiplantae_33090,p__Streptophyta_35493,c__Liliopsida_4447,o__Asparagales_73496,f__Amaryllidaceae_4668,g__Allium_4678	0	0		0	0	0		0	0	0	0	0	0	1	0	0	0	0	0	0	0	0	0	0	0	0	0	0	0		0	0
	k__Viridiplantae_33090,p__Streptophyta_35493,c__Liliopsida_4447,o__Asparagales_73496,f__Amaryllidaceae_4668,g__Allium_4678,s__Allium altaicum_48666	0	0		0	0	0		0	0	0	0	0	0	1	0	0	0	0	0	0	0	0	0	0	0	0	0	0	0		0	0
	k__Viridiplantae_33090,p__Streptophyta_35493,c__Liliopsida_4447,o__Asparagales_73496,f__Amaryllidaceae_4668,g__Allium_4678,s__Allium ampeloprasum_4681	0	0		0	0	0		0	0	0	0	0	0	29	0	0	0	0	0	1	4	3	0	0	0	0	0	0	0		0	0
	k__Viridiplantae_33090,p__Streptophyta_35493,c__Liliopsida_4447,o__Asparagales_73496,f__Amaryllidaceae_4668,g__Allium_4678,s__Allium cepa_4679	0	0		0	1	0		0	0	0	0	0	0	0	0	0	0	0	0	0	0	1	0	0	0	0	0	0	0		0	0
	k__Viridiplantae_33090,p__Streptophyta_35493,c__Liliopsida_4447,o__Asparagales_73496,f__Amaryllidaceae_4668,g__Allium_4678,s__Allium sativum_4682	0	0		0	0	0		0	1	0	0	2	0	736	0	0	0	0	0	30	73	46	0	0	0	0	0	0	0		0	0
	k__Viridiplantae_33090,p__Streptophyta_35493,c__Liliopsida_4447,o__Asparagales_73496,f__Amaryllidaceae_4668,g__Allium_4678,s__Allium tanguticum_165667	0	0		0	0	0		0	0	0	0	0	0	2	0	0	0	0	0	0	0	0	0	0	0	0	0	0	0		0	0
	k__Viridiplantae_33090,p__Streptophyta_35493,c__Liliopsida_4447,o__Asparagales_73496,f__Amaryllidaceae_4668,g__Crinum_16055,s__Crinum asiaticum_205937	0	0		0	0	0		0	0	1	0	0	0	0	0	0	0	0	0	0	0	0	0	0	0	0	0	0	0		0	0
	k__Viridiplantae_33090,p__Streptophyta_35493,c__Liliopsida_4447,o__Asparagales_73496,f__Amaryllidaceae_4668,g__Crinum_16055,s__Crinum broussoneti_209085	0	0		0	0	0		0	0	7	0	2	0	0	0	0	0	0	0	0	0	0	0	0	0	0	0	0	0		0	0
	k__Viridiplantae_33090,p__Streptophyta_35493,c__Liliopsida_4447,o__Asparagales_73496,f__Amaryllidaceae_4668,g__Crinum_16055,s__Crinum kirkii_209098	0	2		0	0	0		0	3	4	0	1	0	0	0	0	0	0	0	0	0	0	0	0	0	0	0	0	0		0	0
	k__Viridiplantae_33090,p__Streptophyta_35493,c__Liliopsida_4447,o__Asparagales_73496,f__Amaryllidaceae_4668,g__Crinum_16055,s__Crinum sp. Meerow 2333_209109	0	3		0	0	0		0	0	9	0	0	0	0	0	0	0	0	0	0	0	0	0	0	0	0	1	0	0		0	0
	k__Viridiplantae_33090,p__Streptophyta_35493,c__Liliopsida_4447,o__Asparagales_73496,f__Asparagaceae_40552,g__Chlorophytum_16046,s__Chlorophytum comosum_34182	0	1		0	0	0		0	4	0	0	0	0	0	0	3	0	0	0	0	0	0	0	0	0	0	0	0	0		0	0
	k__Viridiplantae_33090,p__Streptophyta_35493,c__Liliopsida_4447,o__Asparagales_73496,f__Asparagaceae_40552,g__Dasylirion_39504,s__Dasylirion glaucophyllum_1366416	0	0		0	0	0		0	1	0	0	0	0	0	0	0	0	0	0	0	0	0	0	0	0	0	0	0	0		0	0
	k__Viridiplantae_33090,p__Streptophyta_35493,c__Liliopsida_4447,o__Asparagales_73496,f__Asparagaceae_40552,g__Dichelostemma_51445,s__Dichelostemma volubile_158495	0	0		0	0	0		0	0	0	0	0	0	0	0	0	0	0	0	0	0	0	0	0	0	0	0	1	0		0	0
	k__Viridiplantae_33090,p__Streptophyta_35493,c__Liliopsida_4447,o__Asparagales_73496,f__Asparagaceae_40552,g__Dracaena_39502,s__Dracaena angustifolia_100531	0	0		0	0	8		5	678	0	0	0	0	0	0	0	0	0	0	0	0	0	0	0	0	0	0	0	0		3	9
	k__Viridiplantae_33090,p__Streptophyta_35493,c__Liliopsida_4447,o__Asparagales_73496,f__Asparagaceae_40552,g__Dracaena_39502,s__Dracaena cambodiana_580341	0	0		0	0	0		0	5	0	0	0	0	0	0	0	0	0	0	0	0	0	0	0	0	0	0	0	0		0	0
	k__Viridiplantae_33090,p__Streptophyta_35493,c__Liliopsida_4447,o__Asparagales_73496,f__Asparagaceae_40552,g__Maianthemum_16150,s__Maianthemum canadense_416391	0	0		0	0	0		0	5	0	0	0	0	0	0	63	0	0	0	0	0	0	0	0	0	0	0	0	0		1	0
	k__Viridiplantae_33090,p__Streptophyta_35493,c__Liliopsida_4447,o__Asparagales_73496,f__Asparagaceae_40552,g__Maianthemum_16150,s__Maianthemum dahuricum_573511	0	0		0	0	0		0	0	0	0	0	0	0	0	0	0	0	0	0	0	0	0	0	0	2	0	0	0		0	0
	k__Viridiplantae_33090,p__Streptophyta_35493,c__Liliopsida_4447,o__Asparagales_73496,f__Asparagaceae_40552,g__Maianthemum_16150,s__Maianthemum henryi_573517	0	0		0	0	0		0	0	0	0	0	0	0	0	1	0	0	0	0	0	0	0	0	0	0	0	0	0		0	0
	k__Viridiplantae_33090,p__Streptophyta_35493,c__Liliopsida_4447,o__Asparagales_73496,f__Asparagaceae_40552,g__Maianthemum_16150,s__Maianthemum nanchuanense_573519	0	0		0	0	0		0	0	0	0	0	0	0	0	1	0	0	0	0	0	0	0	0	0	0	0	0	0		0	0
	k__Viridiplantae_33090,p__Streptophyta_35493,c__Liliopsida_4447,o__Asparagales_73496,f__Asparagaceae_40552,g__Maianthemum_16150,s__Maianthemum purpureum_261437	0	0		0	0	0		0	4	0	0	0	0	0	0	0	0	0	0	0	0	0	0	0	0	0	0	0	0		0	0
	k__Viridiplantae_33090,p__Streptophyta_35493,c__Liliopsida_4447,o__Asparagales_73496,f__Asparagaceae_40552,g__Maianthemum_16150,s__Maianthemum racemosum_39530	0	0		0	0	0		0	2	0	0	0	0	0	0	1	0	0	0	0	0	0	0	0	0	0	0	0	0		0	0
	k__Viridiplantae_33090,p__Streptophyta_35493,c__Liliopsida_4447,o__Asparagales_73496,f__Asparagaceae_40552,g__Ophiopogon_100502,s__Ophiopogon umbraticola_1542415	0	0		0	0	0		0	0	0	0	0	0	0	0	1	0	0	0	0	0	0	0	0	0	1	0	0	0		0	0
	k__Viridiplantae_33090,p__Streptophyta_35493,c__Liliopsida_4447,o__Asparagales_73496,f__Hyacinthaceae_44985,g__Battandiera_927733,s__Battandiera amoena_927734	0	0		0	0	1		0	0	0	0	0	0	0	0	0	0	0	0	0	0	0	0	0	0	0	0	0	0		0	0
	k__Viridiplantae_33090,p__Streptophyta_35493,c__Liliopsida_4447,o__Asparagales_73496,f__Hyacinthaceae_44985,g__Cathissa_82008,s__Cathissa unifolia_535964	0	0		0	0	3		0	0	0	0	0	0	0	0	0	0	0	0	0	0	0	0	0	0	0	0	0	0		0	0
	k__Viridiplantae_33090,p__Streptophyta_35493,c__Liliopsida_4447,o__Asparagales_73496,f__Hyacinthaceae_44985,g__Drimia_65772,s__Drimia wightii_697686	0	0		0	0	0		0	0	0	0	0	0	1	0	32	0	0	0	0	0	0	0	0	0	0	0	0	0		0	0
	k__Viridiplantae_33090,p__Streptophyta_35493,c__Liliopsida_4447,o__Asparagales_73496,f__Hyacinthaceae_44985,g__Nicipe_927760,s__Nicipe graminifolia_480456	0	0		0	0	1		0	0	0	0	0	0	0	0	0	0	0	0	0	0	0	0	0	0	0	0	0	0		0	0
	k__Viridiplantae_33090,p__Streptophyta_35493,c__Liliopsida_4447,o__Asparagales_73496,f__Iridaceae_26339	0	0		0	0	0		0	0	0	0	0	0	0	0	0	0	0	0	0	0	1	0	0	0	0	0	0	0		0	0
	k__Viridiplantae_33090,p__Streptophyta_35493,c__Liliopsida_4447,o__Asparagales_73496,f__Iridaceae_26339,g__Crocus_58949,s__Crocus adanensis_481011	0	0		0	0	0		0	0	0	0	0	0	0	0	0	0	0	0	0	0	3	0	0	0	0	0	0	0		0	0
	k__Viridiplantae_33090,p__Streptophyta_35493,c__Liliopsida_4447,o__Asparagales_73496,f__Iridaceae_26339,g__Crocus_58949,s__Crocus fleischeri_481059	0	0		0	0	0		0	0	0	0	0	0	0	0	0	0	0	0	0	0	1	0	0	0	0	0	0	0		0	0
	k__Viridiplantae_33090,p__Streptophyta_35493,c__Liliopsida_4447,o__Asparagales_73496,f__Iridaceae_26339,g__Iris_26378,s__Iris domestica_58944	0	0		0	0	0		0	0	0	0	0	0	0	0	0	0	0	0	0	0	1	0	0	0	0	0	0	0		0	0
	k__Viridiplantae_33090,p__Streptophyta_35493,c__Liliopsida_4447,o__Asparagales_73496,f__Xanthorrhoeaceae_27232,g__Asphodelus_49697,s__Asphodelus tenuifolius_1423376	2	4		7	7	2		0	0	0	61	0	11	39	0	0	0	0	18	0	1	0	3	1	1	13	1	0	0		0	0
	k__Viridiplantae_33090,p__Streptophyta_35493,c__Liliopsida_4447,o__Liliales_4667,f__Colchicaceae_41218,g__Uvularia_4699,s__Uvularia perfoliata_49461	0	0		0	0	0		0	0	0	0	0	0	0	0	3	0	0	0	0	0	0	0	0	0	0	0	0	0		0	0
	k__Viridiplantae_33090,p__Streptophyta_35493,c__Liliopsida_4447,o__Liliales_4667,f__Ripogonaceae_91818,g__Ripogonum_59114,s__Ripogonum elseyanum_59115	0	0		0	0	0		0	0	0	0	0	0	0	0	0	0	0	0	0	0	1	0	0	0	0	0	0	0		0	0
	k__Viridiplantae_33090,p__Streptophyta_35493,c__Liliopsida_4447,o__Liliales_4667,f__Smilacaceae_4703,g__Smilax_49656,s__Smilax moranensis_1080332	0	0		0	0	0		0	1	0	0	0	0	0	0	0	0	0	0	0	0	0	0	0	0	0	0	0	0		0	0
	k__Viridiplantae_33090,p__Streptophyta_35493,c__Liliopsida_4447,o__Pandanales_40550,f__Pandanaceae_4724,g__Pandanus_4725,s__Pandanus tectorius_4726	0	0		0	0	0		0	0	0	0	0	0	0	0	0	0	0	0	0	0	0	0	0	0	0	0	0	0		0	1
	k__Viridiplantae_33090,p__Streptophyta_35493,c__Liliopsida_4447,o__Poales_38820,f__Poaceae_4479,g__Bambusa_4581,s__Bambusa balcooa_288444	0	0		0	0	0		0	4	0	0	0	0	0	0	0	0	0	0	0	0	0	0	0	0	0	0	0	0		0	0
	k__Viridiplantae_33090,p__Streptophyta_35493,c__Liliopsida_4447,o__Poales_38820,f__Poaceae_4479,g__Cymbopogon_66013,s__Cymbopogon flexuosus_79835	0	0		0	0	0		0	3	0	0	0	0	0	0	0	0	0	0	0	0	0	0	0	0	0	0	0	0		0	0
	k__Viridiplantae_33090,p__Streptophyta_35493,c__Liliopsida_4447,o__Poales_38820,f__Poaceae_4479,g__Festuca_4605,s__Festuca frigida_200261	0	0		0	0	0		0	0	0	0	1	0	0	0	0	0	0	0	0	0	0	0	0	0	0	0	0	0		0	0
	k__Viridiplantae_33090,p__Streptophyta_35493,c__Liliopsida_4447,o__Poales_38820,f__Poaceae_4479,g__Hordeum_4512,s__Hordeum vulgare_4513	0	0		0	0	0		0	0	0	0	0	0	0	0	0	0	0	0	0	0	0	0	0	0	0	0	0	2		0	0
	k__Viridiplantae_33090,p__Streptophyta_35493,c__Liliopsida_4447,o__Poales_38820,f__Poaceae_4479,g__Imperata_80368,s__Imperata cylindrica_80369	0	0		0	0	0		0	1	0	0	0	0	0	0	0	0	0	0	0	0	0	0	0	0	0	0	0	0		0	0
	k__Viridiplantae_33090,p__Streptophyta_35493,c__Liliopsida_4447,o__Poales_38820,f__Poaceae_4479,g__Sorghum_4557,s__Sorghum bicolor_4558	0	0		0	0	0		0	0	0	0	0	0	0	0	0	0	0	0	0	0	0	0	0	0	0	0	0	1		0	0
	k__Viridiplantae_33090,p__Streptophyta_35493,c__Liliopsida_4447,o__Poales_38820,f__Poaceae_4479,g__Urochloa_37562,s__Urochloa trichopus_240433	0	0		0	0	0		0	0	0	0	0	0	0	0	0	0	0	0	1	0	0	0	0	0	0	0	0	0		0	0
	k__Viridiplantae_33090,p__Streptophyta_35493,c__Liliopsida_4447,o__Zingiberales_4618,f__Musaceae_4637,g__Musa_4640,s__Musa aurantiaca_574479	0	0		0	0	0		0	0	0	0	0	0	1	0	0	0	0	0	0	0	0	0	0	0	0	0	0	0		0	0
	k__Viridiplantae_33090,p__Streptophyta_35493,c__Liliopsida_4447,o__Zingiberales_4618,f__Musaceae_4637,g__Musa_4640,s__Musa balbisiana_52838	0	0		0	0	0		0	0	0	0	0	0	2	0	0	0	0	0	0	0	0	0	0	0	0	0	0	0		0	0
	k__Viridiplantae_33090,p__Streptophyta_35493,c__Liliopsida_4447,o__Zingiberales_4618,f__Zingiberaceae_4642	0	0		0	0	0		0	0	1	0	1	0	0	0	0	0	0	0	0	0	0	0	0	0	0	0	8	0		0	0
	k__Viridiplantae_33090,p__Streptophyta_35493,c__Liliopsida_4447,o__Zingiberales_4618,f__Zingiberaceae_4642,g__Alpinia_94326	0	0		0	0	0		0	0	0	0	2	0	0	0	0	0	0	0	0	0	0	0	0	0	0	0	0	0		0	0
	k__Viridiplantae_33090,p__Streptophyta_35493,c__Liliopsida_4447,o__Zingiberales_4618,f__Zingiberaceae_4642,g__Alpinia_94326,s__Alpinia conchigera_105671	0	0		0	0	0		0	0	0	0	1	0	0	0	0	0	0	0	0	0	0	0	0	0	0	0	0	0		0	0
	k__Viridiplantae_33090,p__Streptophyta_35493,c__Liliopsida_4447,o__Zingiberales_4618,f__Zingiberaceae_4642,g__Alpinia_94326,s__Alpinia galanga_94327	0	0		0	0	0		0	0	0	0	331	0	0	0	0	0	0	0	0	0	0	0	0	0	0	0	0	0		0	0
	k__Viridiplantae_33090,p__Streptophyta_35493,c__Liliopsida_4447,o__Zingiberales_4618,f__Zingiberaceae_4642,g__Amomum_188482,s__Amomum compactum_252847	1	0		0	0	0		0	0	0	0	6	1	0	0	1	0	0	0	0	0	0	0	0	0	2	0	0	0		0	0
	k__Viridiplantae_33090,p__Streptophyta_35493,c__Liliopsida_4447,o__Zingiberales_4618,f__Zingiberaceae_4642,g__Amomum_188482,s__Amomum krervanh_649195	0	0		0	0	0		0	0	0	0	0	0	0	0	0	0	0	0	0	0	0	0	0	0	1	0	0	0		0	0
	k__Viridiplantae_33090,p__Streptophyta_35493,c__Liliopsida_4447,o__Zingiberales_4618,f__Zingiberaceae_4642,g__Curcuma_99568	0	0		0	0	0		0	0	2	0	0	0	0	0	0	0	0	0	0	0	0	0	0	0	0	0	0	0		0	0
	k__Viridiplantae_33090,p__Streptophyta_35493,c__Liliopsida_4447,o__Zingiberales_4618,f__Zingiberaceae_4642,g__Curcuma_99568,s__Curcuma amada_105371	0	0		0	0	0		0	1	495	0	0	0	260	0	0	0	0	0	0	2	0	0	0	0	0	0	0	0		0	0
	k__Viridiplantae_33090,p__Streptophyta_35493,c__Liliopsida_4447,o__Zingiberales_4618,f__Zingiberaceae_4642,g__Curcuma_99568,s__Curcuma aromatica_136209	0	0		0	0	0		0	0	45	0	0	0	27	0	0	0	0	0	0	0	0	0	0	0	0	0	0	0		0	0
	k__Viridiplantae_33090,p__Streptophyta_35493,c__Liliopsida_4447,o__Zingiberales_4618,f__Zingiberaceae_4642,g__Curcuma_99568,s__Curcuma caesia_508682	0	0		0	0	0		0	0	7	0	0	0	2	0	0	0	0	0	0	0	0	0	0	0	0	0	0	0		0	0
	k__Viridiplantae_33090,p__Streptophyta_35493,c__Liliopsida_4447,o__Zingiberales_4618,f__Zingiberaceae_4642,g__Curcuma_99568,s__Curcuma elata_136213	0	0		0	0	0		0	0	16	0	0	0	13	0	0	0	0	0	0	0	0	0	0	0	0	0	0	0		0	0
	k__Viridiplantae_33090,p__Streptophyta_35493,c__Liliopsida_4447,o__Zingiberales_4618,f__Zingiberaceae_4642,g__Curcuma_99568,s__Curcuma longa_136217	0	0		0	0	0		0	2	753	0	0	0	850	0	0	0	0	0	0	7	0	0	0	0	0	0	0	0		0	0
	k__Viridiplantae_33090,p__Streptophyta_35493,c__Liliopsida_4447,o__Zingiberales_4618,f__Zingiberaceae_4642,g__Curcuma_99568,s__Curcuma parvula_1288851	0	0		0	0	0		0	0	119	0	0	0	76	0	0	0	0	0	0	1	0	0	0	0	0	0	0	0		0	0
	k__Viridiplantae_33090,p__Streptophyta_35493,c__Liliopsida_4447,o__Zingiberales_4618,f__Zingiberaceae_4642,g__Curcuma_99568,s__Curcuma sichuanensis_136220	0	0		0	0	0		0	0	1	0	0	0	0	0	0	0	0	0	0	0	0	0	0	0	0	0	0	0		0	0
	k__Viridiplantae_33090,p__Streptophyta_35493,c__Liliopsida_4447,o__Zingiberales_4618,f__Zingiberaceae_4642,g__Curcuma_99568,s__Curcuma xanthorrhiza_136222	0	0		0	0	0		0	0	0	0	0	0	1	0	0	0	0	0	0	0	0	0	0	0	0	0	0	0		0	0
	k__Viridiplantae_33090,p__Streptophyta_35493,c__Liliopsida_4447,o__Zingiberales_4618,f__Zingiberaceae_4642,g__Curcuma_99568,s__Curcuma yunnanensis_136223	0	0		0	0	0		0	0	0	0	0	0	3	0	0	0	0	0	0	0	0	0	0	0	0	0	1	0		0	0
	k__Viridiplantae_33090,p__Streptophyta_35493,c__Liliopsida_4447,o__Zingiberales_4618,f__Zingiberaceae_4642,g__Kaempferia_97748,s__Kaempferia parviflora_97751	0	0		0	0	0		0	0	0	0	0	0	0	0	0	0	0	0	0	0	0	0	0	0	0	0	6320	0		0	0
	k__Viridiplantae_33090,p__Streptophyta_35493,c__Liliopsida_4447,o__Zingiberales_4618,f__Zingiberaceae_4642,g__Siphonochilus_97763,s__Siphonochilus decora_97764	0	0		0	0	0		0	0	0	0	1	0	0	0	0	0	0	0	0	0	0	0	0	0	0	0	0	0		0	0
	k__Viridiplantae_33090,p__Streptophyta_35493,c__Liliopsida_4447,o__Zingiberales_4618,f__Zingiberaceae_4642,g__Stahlianthus_97768,s__Stahlianthus involucratus_97769	0	0		0	0	0		0	0	80	0	0	0	46	0	0	0	0	0	0	1	0	0	0	0	0	0	0	0		0	0
	k__Viridiplantae_33090,p__Streptophyta_35493,c__Liliopsida_4447,o__Zingiberales_4618,f__Zingiberaceae_4642,g__Zingiber_4650,s__Zingiber odoriferum_1492167	0	0		0	0	0		0	1	0	0	0	0	0	0	0	0	0	0	0	14	6	0	0	0	0	0	0	0		0	0
	k__Viridiplantae_33090,p__Streptophyta_35493,c__Liliopsida_4447,o__Zingiberales_4618,f__Zingiberaceae_4642,g__Zingiber_4650,s__Zingiber oligophyllum_765956	0	0		1	0	0		0	2	519	0	204	0	472	0	1	0	0	0	1	16	5	1	0	0	0	0	5350	0		0	0
	k__Viridiplantae_33090,p__Streptophyta_35493,c__sub__asterids_71274	16	14		4	28	6		5	2	12	90	0	8	22	13	1	0	0	14	0	0	0	0	63	0	21	5	0	0		0	0
	k__Viridiplantae_33090,p__Streptophyta_35493,c__sub__asterids_71274,o__Apiales_4036	0	0		1	0	0		0	1	0	6	0	0	1	0	0	0	0	0	0	0	0	0	1	0	2	0	0	0		0	0
	k__Viridiplantae_33090,p__Streptophyta_35493,c__sub__asterids_71274,o__Apiales_4036,f__Apiaceae_4037	1	2		3	13	4		0	4	2	41	0	2	9	8	0	0	0	10	0	0	0	0	34	0	5	7	0	0		0	0
	k__Viridiplantae_33090,p__Streptophyta_35493,c__sub__asterids_71274,o__Apiales_4036,f__Apiaceae_4037,g__Anethum_40921,s__Anethum graveolens_40922	17271	13308		8334	666	6230		6	408	2723	10	211	361	10077	451	36	328	489	10353	99	12	0	1	3	913	11	4002	314	13		1	3
	k__Viridiplantae_33090,p__Streptophyta_35493,c__sub__asterids_71274,o__Apiales_4036,f__Apiaceae_4037,g__Angelica_40948,s__Angelica acutiloba_55605	0	0		0	0	3		0	0	0	0	0	0	0	0	0	0	0	0	0	0	0	329	0	0	0	0	0	0		0	0
	k__Viridiplantae_33090,p__Streptophyta_35493,c__sub__asterids_71274,o__Apiales_4036,f__Apiaceae_4037,g__Angelica_40948,s__Angelica arguta_54824	0	0		0	0	0		0	0	0	0	0	0	0	0	0	0	0	0	0	0	0	4	0	0	0	0	0	0		0	0
	k__Viridiplantae_33090,p__Streptophyta_35493,c__sub__asterids_71274,o__Apiales_4036,f__Apiaceae_4037,g__Angelica_40948,s__Angelica lucida_46362	0	0		0	0	0		0	0	0	0	0	0	0	0	0	0	0	0	0	0	0	3	0	0	0	0	0	0		0	0
	k__Viridiplantae_33090,p__Streptophyta_35493,c__sub__asterids_71274,o__Apiales_4036,f__Apiaceae_4037,g__Angelica_40948,s__Angelica sinensis_165353	13	2		4	0	25		0	0	0	0	0	2	1	0	0	0	0	0	0	0	0	2	0	0	0	0	0	0		0	5
	k__Viridiplantae_33090,p__Streptophyta_35493,c__sub__asterids_71274,o__Apiales_4036,f__Apiaceae_4037,g__Angelica_40948,s__Angelica tianmuensis_357964	1	10		1	0	1		35	466	0	0	0	1	3	0	1	1	0	3	0	0	0	0	0	0	0	0	0	0		0	0
	k__Viridiplantae_33090,p__Streptophyta_35493,c__sub__asterids_71274,o__Apiales_4036,f__Apiaceae_4037,g__Arracacia_40925,s__Arracacia andina_884251	0	0		0	0	0		0	0	0	0	0	0	0	0	0	0	0	0	0	0	0	1	0	0	0	0	0	0		0	0
	k__Viridiplantae_33090,p__Streptophyta_35493,c__sub__asterids_71274,o__Apiales_4036,f__Apiaceae_4037,g__Bifora_48029,s__Bifora radians_54706	0	0		0	0	0		0	0	0	0	0	0	0	0	0	0	0	0	0	0	0	0	7	0	0	0	0	0		0	0
	k__Viridiplantae_33090,p__Streptophyta_35493,c__sub__asterids_71274,o__Apiales_4036,f__Apiaceae_4037,g__Billburttia_696351,s__Billburttia capensoides_591027	0	0		0	0	0		0	0	0	0	0	0	0	1	0	0	0	1	0	0	0	0	0	0	0	0	0	0		0	0
	k__Viridiplantae_33090,p__Streptophyta_35493,c__sub__asterids_71274,o__Apiales_4036,f__Apiaceae_4037,g__Bupleurum_46366,s__Bupleurum rotundifolium_90446	0	0		0	0	0		0	0	0	1	0	0	0	0	0	0	0	0	0	0	0	0	0	0	0	0	0	0		0	0
	k__Viridiplantae_33090,p__Streptophyta_35493,c__sub__asterids_71274,o__Apiales_4036,f__Apiaceae_4037,g__Carum_48031,s__Carum carvi_48032	1	0		0	0	0		0	0	0	0	0	0	0	0	0	0	0	0	0	0	0	0	0	0	0	0	7	0		0	0
	k__Viridiplantae_33090,p__Streptophyta_35493,c__sub__asterids_71274,o__Apiales_4036,f__Apiaceae_4037,g__Caucalis_52455,s__Caucalis platycarpos_52456	0	0		0	0	0		0	0	0	0	0	0	0	0	0	0	0	0	0	0	0	0	2	0	0	0	0	0		0	0
	k__Viridiplantae_33090,p__Streptophyta_35493,c__sub__asterids_71274,o__Apiales_4036,f__Apiaceae_4037,g__Centella_43068,s__Centella asiatica_48106	0	0		0	0	0		0	0	65	0	0	0	4	0	0	0	0	0	0	0	0	0	0	0	0	0	0	0		0	0
	k__Viridiplantae_33090,p__Streptophyta_35493,c__sub__asterids_71274,o__Apiales_4036,f__Apiaceae_4037,g__Cnidium_48110,s__Cnidium monnieri_94007	0	0		0	0	626		0	1	0	0	0	0	0	1	1	0	0	0	0	0	0	16275	0	0	1	1	0	0		0	0
	k__Viridiplantae_33090,p__Streptophyta_35493,c__sub__asterids_71274,o__Apiales_4036,f__Apiaceae_4037,g__Coriandrum_4046,s__Coriandrum sativum_4047	41	48		5292	17669	7701		71	338	647	22884	57	343	6065	4336	139	30937	53257	21	161	4	9	109	27499	3	3407	427	509	26		8	1
	k__Viridiplantae_33090,p__Streptophyta_35493,c__sub__asterids_71274,o__Apiales_4036,f__Apiaceae_4037,g__Cuminum_52461	2	1		0	1	0		0	1	0	7	0	0	0	0	0	0	0	2	0	0	0	0	3	0	0	0	0	0		0	0
	k__Viridiplantae_33090,p__Streptophyta_35493,c__sub__asterids_71274,o__Apiales_4036,f__Apiaceae_4037,g__Cuminum_52461,s__Cuminum cyminum_52462	5903	5786		2546	10891	5420		52	414	3116	37045	147	4186	11140	6478	123	90	226	6828	95	8	4	101	33215	8	14786	6896	990	44		9	1
	k__Viridiplantae_33090,p__Streptophyta_35493,c__sub__asterids_71274,o__Apiales_4036,f__Apiaceae_4037,g__Cuminum_52461,s__Cuminum setifolium_79163	11	4		1	5	3		0	0	2	17	0	4	8	9	1	1	0	8	0	0	0	0	35	0	8	5	0	0		0	0
	k__Viridiplantae_33090,p__Streptophyta_35493,c__sub__asterids_71274,o__Apiales_4036,f__Apiaceae_4037,g__Cyclospermum_48033,s__Cyclospermum leptophyllum_48034	3196	2979		1608	3643	12		0	84	289	2	59	47	192	4290	49	60	102	9	45	2	0	0	1	0	1	10	1	0		0	0
	k__Viridiplantae_33090,p__Streptophyta_35493,c__sub__asterids_71274,o__Apiales_4036,f__Apiaceae_4037,g__Cymopterus_54712,s__Cymopterus planosus_178668	0	0		0	0	0		0	0	0	0	0	0	0	0	0	0	0	0	0	0	0	3	0	0	0	0	0	0		0	0
	k__Viridiplantae_33090,p__Streptophyta_35493,c__sub__asterids_71274,o__Apiales_4036,f__Apiaceae_4037,g__Deverra_99499,s__Deverra scoparia_489362	3	0		0	0	1		0	1	0	0	0	0	0	0	0	0	0	1	0	0	0	0	0	0	0	0	0	0		0	0
	k__Viridiplantae_33090,p__Streptophyta_35493,c__sub__asterids_71274,o__Apiales_4036,f__Apiaceae_4037,g__Deverra_99499,s__Deverra tortuosa_489439	0	2		2	1	0		0	0	0	0	0	0	1	0	0	0	0	0	0	0	0	0	0	0	0	1	0	0		0	0
	k__Viridiplantae_33090,p__Streptophyta_35493,c__sub__asterids_71274,o__Apiales_4036,f__Apiaceae_4037,g__Dichoropetalum_1332215,s__Dichoropetalum golestanicum_489389	0	0		2	11	0		0	0	0	0	0	0	0	2	0	1	0	0	0	0	0	0	0	0	0	0	0	0		0	0
	k__Viridiplantae_33090,p__Streptophyta_35493,c__sub__asterids_71274,o__Apiales_4036,f__Apiaceae_4037,g__Echinophora_82084,s__Echinophora chrysantha_82085	0	0		1	0	0		0	0	0	0	0	0	0	0	0	0	0	0	0	0	0	0	0	0	0	0	0	0		0	0
	k__Viridiplantae_33090,p__Streptophyta_35493,c__sub__asterids_71274,o__Apiales_4036,f__Apiaceae_4037,g__Eremodaucus_489374,s__Eremodaucus lehmannii_489375	0	0		0	0	0		0	1	0	0	0	0	0	1	0	0	0	0	0	0	0	0	0	0	0	0	0	0		0	0
	k__Viridiplantae_33090,p__Streptophyta_35493,c__sub__asterids_71274,o__Apiales_4036,f__Apiaceae_4037,g__Ferula_52470,s__Ferula coskunii_662813	179	113		117	224	98		0	11	70	815	11	117	235	446	4	15	8	187	1	1	0	3	972	1	330	119	32	1		1	0
	k__Viridiplantae_33090,p__Streptophyta_35493,c__sub__asterids_71274,o__Apiales_4036,f__Apiaceae_4037,g__Ferula_52470,s__Ferula tenuisecta_82087	0	0		0	2	0		0	0	0	0	0	0	0	2	0	0	0	0	0	0	0	0	1	0	0	0	0	0		0	0
	k__Viridiplantae_33090,p__Streptophyta_35493,c__sub__asterids_71274,o__Apiales_4036,f__Apiaceae_4037,g__Foeniculum_48037,s__Foeniculum vulgare_48038	15323	13819		8059	17067	11488		9	610	2827	39	186	128	7306	6290	201	232	439	9141	161	13	2	1	1	15	62	5375	380	25		1	0
	k__Viridiplantae_33090,p__Streptophyta_35493,c__sub__asterids_71274,o__Apiales_4036,f__Apiaceae_4037,g__Gingidia_52327,s__Gingidia algens_52328	0	0		1	2	0		0	0	0	0	0	0	0	4	0	0	0	0	0	0	0	0	0	0	0	0	0	0		0	0
	k__Viridiplantae_33090,p__Streptophyta_35493,c__sub__asterids_71274,o__Apiales_4036,f__Apiaceae_4037,g__Komarovia_52480,s__Komarovia anisosperma_52481	377	257		270	501	246		6	19	190	1833	18	303	594	879	6	20	12	396	10	2	1	4	2067	1	712	257	73	3		0	2
	k__Viridiplantae_33090,p__Streptophyta_35493,c__sub__asterids_71274,o__Apiales_4036,f__Apiaceae_4037,g__Kundmannia_1094596,s__Kundmannia sicula_1094597	0	0		0	0	0		0	1	0	0	0	0	0	0	0	0	0	0	0	0	0	1	0	0	0	0	1	0		0	0
	k__Viridiplantae_33090,p__Streptophyta_35493,c__sub__asterids_71274,o__Apiales_4036,f__Apiaceae_4037,g__Lichtensteinia_318018,s__Lichtensteinia globosa_516521	0	0		0	0	0		0	0	0	0	0	0	0	0	1	0	0	0	0	0	0	0	0	0	0	0	0	0		0	0
	k__Viridiplantae_33090,p__Streptophyta_35493,c__sub__asterids_71274,o__Apiales_4036,f__Apiaceae_4037,g__Ligusticum_49551,s__Ligusticum jeholense_49553	7	63		9	0	3		272	4835	7	0	0	0	13	0	1	0	0	27	0	0	0	0	0	0	0	0	0	0		0	0
	k__Viridiplantae_33090,p__Streptophyta_35493,c__sub__asterids_71274,o__Apiales_4036,f__Apiaceae_4037,g__Ligusticum_49551,s__Ligusticum pteridophyllum_99510	0	0		0	0	0		0	7	0	0	0	0	0	0	0	0	0	0	0	0	0	0	0	0	0	0	0	0		0	0
	k__Viridiplantae_33090,p__Streptophyta_35493,c__sub__asterids_71274,o__Apiales_4036,f__Apiaceae_4037,g__Ligusticum_49551,s__Ligusticum sp. DCY-02_582606	0	0		0	0	0		1	16	0	0	0	0	0	1	0	0	0	0	0	0	0	0	0	0	0	0	0	0		0	0
	k__Viridiplantae_33090,p__Streptophyta_35493,c__sub__asterids_71274,o__Apiales_4036,f__Apiaceae_4037,g__Lomatium_38650,s__Lomatium nevadense_1008441	0	0		0	0	0		0	0	0	0	0	0	0	0	0	0	0	0	0	0	0	3	0	0	0	0	0	0		0	0
	k__Viridiplantae_33090,p__Streptophyta_35493,c__sub__asterids_71274,o__Apiales_4036,f__Apiaceae_4037,g__Niphogeton_681555,s__Niphogeton azorelloides_681556	0	0		0	0	0		0	0	0	0	0	0	0	0	0	0	0	0	0	0	0	1	0	0	0	0	0	0		0	0
	k__Viridiplantae_33090,p__Streptophyta_35493,c__sub__asterids_71274,o__Apiales_4036,f__Apiaceae_4037,g__Peucedanum_49562,s__Peucedanum japonicum_49563	0	0		0	0	0		0	0	0	0	0	0	0	0	0	0	0	0	0	0	0	10	0	0	0	0	0	0		0	0
	k__Viridiplantae_33090,p__Streptophyta_35493,c__sub__asterids_71274,o__Apiales_4036,f__Apiaceae_4037,g__Peucedanum_49562,s__Peucedanum officinale_203712	0	0		0	0	0		0	0	0	0	0	0	0	0	0	0	0	0	0	0	0	5	0	0	0	0	0	0		0	0
	k__Viridiplantae_33090,p__Streptophyta_35493,c__sub__asterids_71274,o__Apiales_4036,f__Apiaceae_4037,g__Peucedanum_49562,s__Peucedanum ostruthium_52477	0	0		0	0	0		0	0	0	0	0	0	0	0	0	0	0	0	0	0	0	7	0	0	0	0	0	0		0	0
	k__Viridiplantae_33090,p__Streptophyta_35493,c__sub__asterids_71274,o__Apiales_4036,f__Apiaceae_4037,g__Peucedanum_49562,s__Peucedanum terebinthaceum_99520	0	0		0	0	0		0	0	0	0	0	0	0	0	0	0	0	0	0	0	0	6	0	0	0	0	0	0		0	0
	k__Viridiplantae_33090,p__Streptophyta_35493,c__sub__asterids_71274,o__Apiales_4036,f__Apiaceae_4037,g__Pimpinella_40958,s__Pimpinella favifolia_591034	0	0		0	1	0		0	0	0	0	0	0	1	0	0	0	0	1	0	0	0	0	0	0	0	0	0	0		0	0
	k__Viridiplantae_33090,p__Streptophyta_35493,c__sub__asterids_71274,o__Apiales_4036,f__Apiaceae_4037,g__Pimpinella_40958,s__Pimpinella puberula_271211	2	0		0	0	0		0	0	0	1	0	0	0	2	0	0	0	0	0	0	0	0	1	0	0	0	0	0		0	0
	k__Viridiplantae_33090,p__Streptophyta_35493,c__sub__asterids_71274,o__Apiales_4036,f__Apiaceae_4037,g__Pimpinella_40958,s__Pimpinella trifurcata_591046	1	0		0	0	0		0	0	0	0	0	1	0	0	0	0	0	0	0	0	0	0	0	0	0	0	0	0		0	0
	k__Viridiplantae_33090,p__Streptophyta_35493,c__sub__asterids_71274,o__Apiales_4036,f__Apiaceae_4037,g__Pleurospermum_49564,s__Pleurospermum prattii_357969	0	0		0	0	0		1	19	0	0	0	0	0	0	0	0	0	0	0	0	0	0	0	0	0	0	0	0		0	0
	k__Viridiplantae_33090,p__Streptophyta_35493,c__sub__asterids_71274,o__Apiales_4036,f__Apiaceae_4037,g__Prangos_52496,s__Prangos pabularia_52497	0	0		0	0	0		0	0	0	0	0	0	0	0	0	0	0	0	0	0	0	1	0	0	0	0	0	0		0	0
	k__Viridiplantae_33090,p__Streptophyta_35493,c__sub__asterids_71274,o__Apiales_4036,f__Apiaceae_4037,g__Pseudoridolfia_741064,s__Pseudoridolfia fennanei_734140	560	265		573	387	19		0	13	85	2	2	4	213	431	4	22	12	310	2	0	0	0	0	0	1	58	12	0		0	0
	k__Viridiplantae_33090,p__Streptophyta_35493,c__sub__asterids_71274,o__Apiales_4036,f__Apiaceae_4037,g__Pteryxia_178711,s__Pteryxia petraea_206656	2	0		2	7	0		0	3	1	0	0	0	0	1	0	0	0	0	0	0	0	0	0	0	0	0	0	0		0	0
	k__Viridiplantae_33090,p__Streptophyta_35493,c__sub__asterids_71274,o__Apiales_4036,f__Apiaceae_4037,g__Ridolfia_52498,s__Ridolfia segetum_52499	466	260		425	399	101		0	9	65	0	3	4	188	334	6	18	9	300	2	0	1	0	0	0	4	71	11	0		0	0
	k__Viridiplantae_33090,p__Streptophyta_35493,c__sub__asterids_71274,o__Apiales_4036,f__Apiaceae_4037,g__Saposhnikovia_203716,s__Saposhnikovia divaricata_203717	0	0		0	0	0		0	0	0	0	0	0	1	0	0	0	0	0	0	0	0	10	0	0	0	0	0	0		0	0
	k__Viridiplantae_33090,p__Streptophyta_35493,c__sub__asterids_71274,o__Apiales_4036,f__Apiaceae_4037,g__Schrenkia_656341,s__Schrenkia kultiassovii_656344	1	5		0	2	0		0	0	0	0	0	0	1	4	0	0	0	0	0	0	0	0	2	0	0	0	0	0		0	0
	k__Viridiplantae_33090,p__Streptophyta_35493,c__sub__asterids_71274,o__Apiales_4036,f__Apiaceae_4037,g__Schrenkia_656341,s__Schrenkia vaginata_656348	1	1		1	2	0		0	0	1	0	0	0	1	1	0	0	2	0	0	0	0	0	0	0	0	0	0	0		0	0
	k__Viridiplantae_33090,p__Streptophyta_35493,c__sub__asterids_71274,o__Apiales_4036,f__Apiaceae_4037,g__Steganotaenia_59177,s__Steganotaenia araliacea_59178	1	0		0	0	0		0	0	0	1	0	0	0	1	0	0	0	0	0	0	0	0	0	0	0	0	0	0		0	0
	k__Viridiplantae_33090,p__Streptophyta_35493,c__sub__asterids_71274,o__Apiales_4036,f__Apiaceae_4037,g__Thapsia_79021	0	0		0	0	0		0	0	0	2	0	0	0	0	0	0	0	1	0	0	0	0	1	0	0	0	0	0		0	0
	k__Viridiplantae_33090,p__Streptophyta_35493,c__sub__asterids_71274,o__Apiales_4036,f__Apiaceae_4037,g__Thapsia_79021,s__Thapsia asclepium_571611	1	0		2	3	0		0	0	0	3	0	0	2	2	0	0	1	3	0	0	0	0	6	0	3	1	0	0		0	0
	k__Viridiplantae_33090,p__Streptophyta_35493,c__sub__asterids_71274,o__Apiales_4036,f__Apiaceae_4037,g__Thapsia_79021,s__Thapsia gymnesica_1484034	782	456		779	1017	407		6	27	425	3645	32	560	1191	1866	23	19	20	902	8	3	0	13	4624	0	1505	506	122	7		4	0
	k__Viridiplantae_33090,p__Streptophyta_35493,c__sub__asterids_71274,o__Apiales_4036,f__Apiaceae_4037,g__Torilis_40890,s__Torilis japonica_49576	0	0		0	0	0		0	0	0	0	0	0	0	0	0	0	0	0	0	0	0	0	0	1	0	0	0	0		0	0
	k__Viridiplantae_33090,p__Streptophyta_35493,c__sub__asterids_71274,o__Apiales_4036,f__Apiaceae_4037,g__Torilis_40890,s__Torilis scabra_79188	0	0		0	0	0		0	0	0	0	0	0	0	0	0	0	0	0	0	0	0	0	0	2	0	0	0	0		0	0
	k__Viridiplantae_33090,p__Streptophyta_35493,c__sub__asterids_71274,o__Apiales_4036,f__Apiaceae_4037,g__Trachyspermum_52569,s__Trachyspermum ammi_52570	0	0		0	0	0		0	0	0	0	1	0	0	0	0	0	0	0	0	0	0	0	0	0	0	0	0	0		0	0
	k__Viridiplantae_33090,p__Streptophyta_35493,c__sub__asterids_71274,o__Apiales_4036,f__Apiaceae_4037,g__Vesper_1502487,s__Vesper multinervatus_178664	0	0		0	0	2		0	0	0	0	0	0	0	0	0	0	0	0	0	0	0	24	0	0	0	0	0	0		0	0
	k__Viridiplantae_33090,p__Streptophyta_35493,c__sub__asterids_71274,o__Apiales_4036,f__Araliaceae_4050,g__Aralia_13340,s__Aralia echinocaulis_137939	0	0		0	0	0		0	0	0	0	0	0	0	0	0	0	0	0	0	0	0	0	0	0	0	0	0	1		0	0
	k__Viridiplantae_33090,p__Streptophyta_35493,c__sub__asterids_71274,o__Apiales_4036,f__Araliaceae_4050,g__Aralia_13340,s__Aralia elata_82095	0	0		0	0	0		0	0	0	0	0	0	0	0	0	0	0	0	16	0	0	0	0	0	0	0	0	0		0	0
	k__Viridiplantae_33090,p__Streptophyta_35493,c__sub__asterids_71274,o__Apiales_4036,f__Araliaceae_4050,g__Aralia_13340,s__Aralia excelsa_133955	0	0		0	0	0		0	0	0	0	0	0	0	0	0	0	0	0	0	0	0	0	0	0	0	0	0	1		0	0
	k__Viridiplantae_33090,p__Streptophyta_35493,c__sub__asterids_71274,o__Apiales_4036,f__Araliaceae_4050,g__Aralia_13340,s__Aralia finlaysoniana_137940	0	0		0	0	0		0	0	0	0	0	0	0	0	0	0	0	0	0	0	0	0	1	0	1	0	0	0		0	0
	k__Viridiplantae_33090,p__Streptophyta_35493,c__sub__asterids_71274,o__Apiales_4036,f__Araliaceae_4050,g__Aralia_13340,s__Aralia stipulata_45210	0	0		0	0	0		0	0	19	0	0	0	2	0	0	0	0	0	0	0	0	0	4	0	1	0	0	0		0	0
	k__Viridiplantae_33090,p__Streptophyta_35493,c__sub__asterids_71274,o__Apiales_4036,f__Araliaceae_4050,g__Astrotricha_50301,s__Astrotricha latifolia_50302	0	0		0	0	0		0	0	22	0	0	0	1	0	0	0	0	0	0	0	0	0	0	0	0	0	0	0		0	0
	k__Viridiplantae_33090,p__Streptophyta_35493,c__sub__asterids_71274,o__Apiales_4036,f__Araliaceae_4050,g__Cheirodendron_46388,s__Cheirodendron fauriei_127415	0	0		0	0	0		0	0	1	0	0	0	0	0	0	0	0	0	0	0	0	0	0	0	0	0	0	0		0	0
	k__Viridiplantae_33090,p__Streptophyta_35493,c__sub__asterids_71274,o__Apiales_4036,f__Araliaceae_4050,g__Dendropanax_46394,s__Dendropanax poilanei_904030	0	0		0	0	0		0	0	0	0	0	0	0	0	0	0	0	0	0	0	0	0	0	0	0	0	0	3		0	0
	k__Viridiplantae_33090,p__Streptophyta_35493,c__sub__asterids_71274,o__Apiales_4036,f__Araliaceae_4050,g__Eleutherococcus_50304,s__Eleutherococcus senticosus_82096	0	0		0	0	0		0	1	0	0	0	0	0	0	2	0	0	0	0	0	0	0	0	0	0	0	0	0		0	0
	k__Viridiplantae_33090,p__Streptophyta_35493,c__sub__asterids_71274,o__Apiales_4036,f__Araliaceae_4050,g__Hydrocotyle_4048,s__Hydrocotyle verticillata_46379	0	0		0	0	0		0	0	0	0	0	0	0	0	0	1	2	0	0	0	0	0	0	0	0	0	0	0		0	0
	k__Viridiplantae_33090,p__Streptophyta_35493,c__sub__asterids_71274,o__Apiales_4036,f__Araliaceae_4050,g__Kalopanax_46398,s__Kalopanax septemlobus_228393	0	0		0	0	0		0	0	0	0	0	0	0	0	0	0	0	0	0	0	0	0	0	0	0	0	0	1		0	0
	k__Viridiplantae_33090,p__Streptophyta_35493,c__sub__asterids_71274,o__Apiales_4036,f__Araliaceae_4050,g__Macropanax_127425,s__Macropanax dispermus_127426	0	0		0	0	0		0	0	0	0	0	0	0	1	0	0	0	0	0	0	0	0	0	0	0	0	0	0		0	0
	k__Viridiplantae_33090,p__Streptophyta_35493,c__sub__asterids_71274,o__Apiales_4036,f__Araliaceae_4050,g__Macropanax_127425,s__Macropanax maingayi_330660	0	0		0	0	0		0	0	0	0	0	0	0	0	0	0	0	0	0	0	0	0	1	0	0	0	0	0		0	0
	k__Viridiplantae_33090,p__Streptophyta_35493,c__sub__asterids_71274,o__Apiales_4036,f__Araliaceae_4050,g__Meryta_46402,s__Meryta tenuifolia_256624	0	0		0	0	0		1	0	0	0	0	0	0	0	0	0	0	0	0	0	0	0	0	0	0	0	1	0		1	1
	k__Viridiplantae_33090,p__Streptophyta_35493,c__sub__asterids_71274,o__Apiales_4036,f__Araliaceae_4050,g__Motherwellia_225226,s__Motherwellia haplosciadea_225227	0	0		0	0	0		0	0	0	0	0	0	0	5	0	0	0	0	0	0	0	0	0	0	0	0	0	0		0	0
	k__Viridiplantae_33090,p__Streptophyta_35493,c__sub__asterids_71274,o__Apiales_4036,f__Araliaceae_4050,g__Panax_4053,s__Panax assamicus_226064	0	0		0	0	0		0	0	0	0	0	0	0	0	0	0	0	0	0	0	0	0	0	0	0	0	0	9		0	0
	k__Viridiplantae_33090,p__Streptophyta_35493,c__sub__asterids_71274,o__Apiales_4036,f__Araliaceae_4050,g__Panax_4053,s__Panax ginseng_4054	0	0		0	0	0		1	1	3	0	2	0	8	0	0	0	0	0	0	0	0	0	0	0	0	1	18	45420		0	0
	k__Viridiplantae_33090,p__Streptophyta_35493,c__sub__asterids_71274,o__Apiales_4036,f__Araliaceae_4050,g__Panax_4053,s__Panax japonicus_44685	1	0		0	0	0		0	0	9	0	0	2	1	0	0	0	0	0	0	0	0	0	0	0	0	0	0	413		0	0
	k__Viridiplantae_33090,p__Streptophyta_35493,c__sub__asterids_71274,o__Apiales_4036,f__Araliaceae_4050,g__Panax_4053,s__Panax quinquefolius_44588	0	0		0	0	0		0	0	0	0	0	0	0	0	0	0	0	0	0	0	0	0	0	0	0	0	0	1		0	0
	k__Viridiplantae_33090,p__Streptophyta_35493,c__sub__asterids_71274,o__Apiales_4036,f__Araliaceae_4050,g__Panax_4053,s__Panax sp. ShS-2012_1197961	0	0		0	0	0		0	0	0	0	0	0	0	0	0	0	0	0	0	0	0	0	0	0	0	0	0	4		0	0
	k__Viridiplantae_33090,p__Streptophyta_35493,c__sub__asterids_71274,o__Apiales_4036,f__Araliaceae_4050,g__Panax_4053,s__Panax vietnamensis_106132	0	0		0	0	0		0	0	0	0	0	0	0	0	0	0	0	0	0	0	0	0	0	0	0	0	0	7		0	0
	k__Viridiplantae_33090,p__Streptophyta_35493,c__sub__asterids_71274,o__Apiales_4036,f__Araliaceae_4050,g__Polyscias_46406,s__Polyscias floccosa_760170	0	2		0	0	0		0	0	0	0	0	0	0	0	0	0	0	0	0	0	0	0	1	0	0	0	0	0		0	0
	k__Viridiplantae_33090,p__Streptophyta_35493,c__sub__asterids_71274,o__Apiales_4036,f__Araliaceae_4050,g__Polyscias_46406,s__Polyscias kavaiensis_157816	0	0		0	0	0		0	0	0	0	0	0	0	0	0	0	0	0	0	0	0	0	0	0	0	0	0	1		0	0
	k__Viridiplantae_33090,p__Streptophyta_35493,c__sub__asterids_71274,o__Apiales_4036,f__Araliaceae_4050,g__Polyscias_46406,s__Polyscias ornifolia_184903	0	0		0	0	0		0	2	51	0	0	0	4	0	0	0	0	0	0	0	0	0	0	0	0	0	0	0		0	0
	k__Viridiplantae_33090,p__Streptophyta_35493,c__sub__asterids_71274,o__Apiales_4036,f__Araliaceae_4050,g__Polyscias_46406,s__Polyscias otopyrena_50300	0	0		0	0	0		0	0	0	1	0	0	0	0	0	0	0	0	0	0	0	0	0	0	0	0	0	0		0	0
	k__Viridiplantae_33090,p__Streptophyta_35493,c__sub__asterids_71274,o__Apiales_4036,f__Araliaceae_4050,g__Raukaua_257405,s__Raukaua valdiviensis_1297879	0	0		0	0	0		0	0	0	0	0	0	0	0	1	0	0	0	0	0	0	0	0	0	0	0	0	0		0	0
	k__Viridiplantae_33090,p__Streptophyta_35493,c__sub__asterids_71274,o__Apiales_4036,f__Araliaceae_4050,g__Schefflera_46414,s__Schefflera arboricola_46415	0	0		0	0	0		0	1	1	0	0	0	2	0	0	0	0	0	0	0	0	0	0	0	0	0	0	0		0	0
	k__Viridiplantae_33090,p__Streptophyta_35493,c__sub__asterids_71274,o__Apiales_4036,f__Araliaceae_4050,g__Schefflera_46414,s__Schefflera fengii_1433818	0	2		0	0	0		0	0	0	0	0	0	0	0	0	0	0	0	0	0	0	0	0	0	0	0	1	0		0	0
	k__Viridiplantae_33090,p__Streptophyta_35493,c__sub__asterids_71274,o__Apiales_4036,f__Araliaceae_4050,g__Schefflera_46414,s__Schefflera pauciflora_1005386	0	0		0	0	0		0	0	0	0	0	0	22	0	0	0	0	0	0	0	0	0	0	0	0	0	0	0		0	0
	k__Viridiplantae_33090,p__Streptophyta_35493,c__sub__asterids_71274,o__Apiales_4036,f__Araliaceae_4050,g__Schefflera_46414,s__Schefflera sp. ined. 'gordonii'_327217	0	0		0	0	0		0	0	0	1	0	0	0	0	0	0	0	0	0	0	0	0	0	0	0	0	0	0		0	0
	k__Viridiplantae_33090,p__Streptophyta_35493,c__sub__asterids_71274,o__Apiales_4036,f__Araliaceae_4050,g__Schefflera_46414,s__Schefflera sp. ined. 'moratiana'_327223	0	0		0	0	0		0	0	0	0	0	0	0	0	0	0	0	0	0	0	0	0	1	0	0	0	0	0		0	0
	k__Viridiplantae_33090,p__Streptophyta_35493,c__sub__asterids_71274,o__Apiales_4036,f__Araliaceae_4050,g__Schefflera_46414,s__Schefflera vantsilana_327245	0	0		0	0	0		0	0	25	0	0	0	1	2	0	0	0	0	0	0	0	0	0	0	0	0	0	0		0	0
	k__Viridiplantae_33090,p__Streptophyta_35493,c__sub__asterids_71274,o__Apiales_4036,f__Araliaceae_4050,g__Schefflera_46414,s__Schefflera vidaliana_1433839	0	0		0	0	0		0	1	0	0	0	0	0	0	0	0	0	0	0	0	0	0	0	0	0	0	0	0		0	0
	k__Viridiplantae_33090,p__Streptophyta_35493,c__sub__asterids_71274,o__Apiales_4036,f__Araliaceae_4050,g__Schefflera_46414,s__Schefflera volkensii_327251	0	0		0	0	0		0	0	12	0	0	0	0	0	0	0	0	0	0	0	0	0	0	0	0	0	0	0		0	0
	k__Viridiplantae_33090,p__Streptophyta_35493,c__sub__asterids_71274,o__Apiales_4036,f__Araliaceae_4050,g__Trevesia_46420,s__Trevesia baviensis_214211	0	0		0	0	0		1	0	0	0	0	0	0	0	0	0	0	0	0	0	0	0	0	0	0	0	0	0		0	0
	k__Viridiplantae_33090,p__Streptophyta_35493,c__sub__asterids_71274,o__Apiales_4036,f__Araliaceae_4050,g__Trevesia_46420,s__Trevesia lateospina_330673	0	0		0	0	0		1	0	0	0	0	0	0	0	0	0	0	0	0	0	0	0	0	0	0	0	0	0		0	0
	k__Viridiplantae_33090,p__Streptophyta_35493,c__sub__asterids_71274,o__Apiales_4036,f__Griseliniaceae_42225,g__Griselinia_16912,s__Griselinia lucida_16913	0	0		0	0	0		0	0	48	0	0	0	0	0	0	0	0	0	0	0	0	0	0	0	0	0	0	0		0	0
	k__Viridiplantae_33090,p__Streptophyta_35493,c__sub__asterids_71274,o__Apiales_4036,f__Pennantiaceae_159369,g__Pennantia_159370,s__Pennantia baylisiana_453355	0	0		0	0	0		0	0	11	0	0	0	0	0	0	0	0	0	0	0	0	0	0	0	0	0	0	0		0	0
	k__Viridiplantae_33090,p__Streptophyta_35493,c__sub__asterids_71274,o__Apiales_4036,f__Pittosporaceae_23121,g__Auranticarpa_317685,s__Auranticarpa edentata_317686	0	0		0	0	0		0	0	0	1	0	0	1	0	0	0	0	0	0	0	0	0	0	0	0	0	0	0		0	0
	k__Viridiplantae_33090,p__Streptophyta_35493,c__sub__asterids_71274,o__Apiales_4036,f__Pittosporaceae_23121,g__Billardiera_105277,s__Billardiera fraseri_317695	0	15		1	0	0		0	70	3	0	1	0	2	0	83	0	0	2	0	1	0	0	0	0	0	0	0	0		0	0
	k__Viridiplantae_33090,p__Streptophyta_35493,c__sub__asterids_71274,o__Apiales_4036,f__Pittosporaceae_23121,g__Billardiera_105277,s__Billardiera heterophylla_46425	0	0		0	0	0		0	0	2	0	0	0	0	0	0	0	0	0	0	0	0	0	0	0	0	0	0	0		0	0
	k__Viridiplantae_33090,p__Streptophyta_35493,c__sub__asterids_71274,o__Apiales_4036,f__Pittosporaceae_23121,g__Bursaria_105280,s__Bursaria spinosa_105281	0	0		0	0	0		0	0	1	0	0	0	0	0	0	0	0	4	0	0	0	0	0	0	0	0	0	0		0	0
	k__Viridiplantae_33090,p__Streptophyta_35493,c__sub__asterids_71274,o__Apiales_4036,f__Pittosporaceae_23121,g__Pittosporum_23129,s__Pittosporum arborescens_160405	1	0		3	0	0		0	1	0	5	0	1	2	3	0	0	0	1	0	0	0	0	16	0	4	1	0	0		0	0
	k__Viridiplantae_33090,p__Streptophyta_35493,c__sub__asterids_71274,o__Apiales_4036,f__Pittosporaceae_23121,g__Pittosporum_23129,s__Pittosporum colensoi_384994	0	0		0	0	0		1	0	0	0	0	0	0	0	0	0	0	0	0	0	0	0	0	0	0	0	0	0		0	0
	k__Viridiplantae_33090,p__Streptophyta_35493,c__sub__asterids_71274,o__Apiales_4036,f__Pittosporaceae_23121,g__Pittosporum_23129,s__Pittosporum flocculosum_160411	0	0		0	1	0		0	0	0	0	0	0	0	0	0	0	0	0	0	0	0	0	2	0	0	0	0	0		0	0
	k__Viridiplantae_33090,p__Streptophyta_35493,c__sub__asterids_71274,o__Apiales_4036,f__Pittosporaceae_23121,g__Pittosporum_23129,s__Pittosporum lancifolium_317704	0	0		1	0	0		0	0	0	0	0	0	0	0	0	0	0	0	0	0	0	0	0	0	0	0	0	0		0	0
	k__Viridiplantae_33090,p__Streptophyta_35493,c__sub__asterids_71274,o__Apiales_4036,f__Pittosporaceae_23121,g__Pittosporum_23129,s__Pittosporum ligustrifolium_317705	0	0		0	0	0		0	0	0	0	0	0	0	0	0	0	0	0	1	0	0	0	1	0	0	0	0	0		0	0
	k__Viridiplantae_33090,p__Streptophyta_35493,c__sub__asterids_71274,o__Apiales_4036,f__Pittosporaceae_23121,g__Pittosporum_23129,s__Pittosporum moluccanum_317706	0	0		0	0	0		0	0	0	1	0	0	0	0	0	0	0	0	0	0	0	0	0	0	0	0	0	0		0	0
	k__Viridiplantae_33090,p__Streptophyta_35493,c__sub__asterids_71274,o__Apiales_4036,f__Pittosporaceae_23121,g__Pittosporum_23129,s__Pittosporum yunckeri_160425	0	1		2	0	0		0	0	1	0	0	0	0	0	0	0	0	0	0	0	0	0	3	0	2	0	0	0		0	0
	k__Viridiplantae_33090,p__Streptophyta_35493,c__sub__asterids_71274,o__Asterales_4209,f__Asteraceae_4210	0	0		0	0	0		3	0	0	0	0	1	0	0	0	0	0	0	0	0	0	0	0	0	0	0	0	0		0	0
	k__Viridiplantae_33090,p__Streptophyta_35493,c__sub__asterids_71274,o__Asterales_4209,f__Asteraceae_4210,g__Ageratum_55597,s__Ageratum conyzoides_68299	0	0		0	0	0		0	0	0	0	0	0	0	0	0	0	0	0	0	0	0	0	0	0	0	0	2	0		0	0
	k__Viridiplantae_33090,p__Streptophyta_35493,c__sub__asterids_71274,o__Asterales_4209,f__Asteraceae_4210,g__Alvordia_683989,s__Alvordia fruticosa_683990	0	0		0	0	0		1	0	0	0	0	0	0	0	0	0	0	0	0	0	0	0	0	0	0	0	0	0		0	0
	k__Viridiplantae_33090,p__Streptophyta_35493,c__sub__asterids_71274,o__Asterales_4209,f__Asteraceae_4210,g__Anacyclus_99025,s__Anacyclus clavatus_99026	0	0		0	0	0		0	0	0	0	0	0	0	0	0	0	0	0	0	0	0	0	0	0	0	18	0	0		0	0
	k__Viridiplantae_33090,p__Streptophyta_35493,c__sub__asterids_71274,o__Asterales_4209,f__Asteraceae_4210,g__Anacyclus_99025,s__Anacyclus homogamos_512608	0	0		0	0	0		0	0	0	0	0	0	0	0	0	0	0	0	0	0	0	0	0	0	0	1	0	0		0	0
	k__Viridiplantae_33090,p__Streptophyta_35493,c__sub__asterids_71274,o__Asterales_4209,f__Asteraceae_4210,g__Anacyclus_99025,s__Anacyclus pyrethrum_159698	0	0		0	0	0		0	0	0	0	2	0	0	0	0	0	0	0	0	0	0	0	0	0	0	24	4	0		0	0
	k__Viridiplantae_33090,p__Streptophyta_35493,c__sub__asterids_71274,o__Asterales_4209,f__Asteraceae_4210,g__Anaphalioides_90773,s__Anaphalioides bellidioides_59432	0	0		0	0	0		0	0	0	0	0	0	1	0	0	0	0	0	0	0	0	0	0	0	0	0	0	0		0	0
	k__Viridiplantae_33090,p__Streptophyta_35493,c__sub__asterids_71274,o__Asterales_4209,f__Asteraceae_4210,g__Arctium_4216,s__Arctium echinopifolium_254697	0	0		0	0	0		0	0	0	0	0	0	0	0	0	0	0	0	0	0	0	0	0	0	0	0	0	0		0	1
	k__Viridiplantae_33090,p__Streptophyta_35493,c__sub__asterids_71274,o__Asterales_4209,f__Asteraceae_4210,g__Arctium_4216,s__Arctium eriophorum_254703	0	0		0	0	0		6	0	0	0	0	0	0	0	0	0	0	0	0	0	0	0	0	0	0	0	0	0		0	0
	k__Viridiplantae_33090,p__Streptophyta_35493,c__sub__asterids_71274,o__Asterales_4209,f__Asteraceae_4210,g__Arctium_4216,s__Arctium grandifolium_254680	0	1		0	2	0		266	0	0	0	0	21	1	0	0	0	0	2	0	0	0	0	0	1	0	0	0	0		0	0
	k__Viridiplantae_33090,p__Streptophyta_35493,c__sub__asterids_71274,o__Asterales_4209,f__Asteraceae_4210,g__Arctium_4216,s__Arctium minus_143172	0	0		0	0	0		0	0	0	0	0	0	2	0	0	0	0	0	0	0	0	0	0	0	0	0	0	1		0	0
	k__Viridiplantae_33090,p__Streptophyta_35493,c__sub__asterids_71274,o__Asterales_4209,f__Asteraceae_4210,g__Arctium_4216,s__Arctium tomentosum_4218	0	0		0	0	0		30	0	0	0	0	1	0	0	0	0	0	0	0	0	0	0	0	0	0	0	0	0		0	0
	k__Viridiplantae_33090,p__Streptophyta_35493,c__sub__asterids_71274,o__Asterales_4209,f__Asteraceae_4210,g__Arnoseris_122530,s__Arnoseris minima_122531	0	2		0	0	0		0	0	0	1	0	0	0	0	0	0	0	2	0	1	0	0	0	0	0	0	0	1		0	0
	k__Viridiplantae_33090,p__Streptophyta_35493,c__sub__asterids_71274,o__Asterales_4209,f__Asteraceae_4210,g__Artemisia_4219	0	0		0	0	0		3	0	0	0	0	0	0	0	0	0	0	0	0	0	0	0	0	0	0	0	0	0		0	2
	k__Viridiplantae_33090,p__Streptophyta_35493,c__sub__asterids_71274,o__Asterales_4209,f__Asteraceae_4210,g__Artemisia_4219,s__Artemisia glomerata_401897	0	0		0	0	0		31	0	0	0	0	0	0	0	0	0	0	0	0	0	0	0	0	0	0	0	0	0		1	8
	k__Viridiplantae_33090,p__Streptophyta_35493,c__sub__asterids_71274,o__Asterales_4209,f__Asteraceae_4210,g__Artemisia_4219,s__Artemisia judaica_205369	0	0		0	0	0		28	0	0	0	0	0	0	0	0	0	0	0	0	0	0	0	0	0	0	0	0	0		1	3
	k__Viridiplantae_33090,p__Streptophyta_35493,c__sub__asterids_71274,o__Asterales_4209,f__Asteraceae_4210,g__Artemisia_4219,s__Artemisia keiskeana_637481	129	114		61	1	3		27159	14	16	1	2	12	54	1	3	1	2	133	2	0	0	2	1	89	1	3	6	30		1005	2002
	k__Viridiplantae_33090,p__Streptophyta_35493,c__sub__asterids_71274,o__Asterales_4209,f__Asteraceae_4210,g__Artemisia_4219,s__Artemisia rupestris_86317	0	0		0	0	0		33	0	0	0	0	0	0	0	0	0	0	0	0	0	0	0	0	0	0	0	0	0		3	5
	k__Viridiplantae_33090,p__Streptophyta_35493,c__sub__asterids_71274,o__Asterales_4209,f__Asteraceae_4210,g__Atractylodes_41485,s__Atractylodes carlinoides_555822	6	9		6	33	0		1983	0	0	0	0	90	3	0	0	0	0	13	0	0	0	0	0	1	0	1	0	0		3	11
	k__Viridiplantae_33090,p__Streptophyta_35493,c__sub__asterids_71274,o__Asterales_4209,f__Asteraceae_4210,g__Atractylodes_41485,s__Atractylodes chinensis_69404	0	0		0	0	0		1	0	0	0	0	0	0	0	0	0	0	0	0	0	0	0	0	0	0	0	0	0		0	0
	k__Viridiplantae_33090,p__Streptophyta_35493,c__sub__asterids_71274,o__Asterales_4209,f__Asteraceae_4210,g__Atractylodes_41485,s__Atractylodes koreana_69405	0	0		0	0	0		2	0	0	0	0	0	0	0	0	0	0	0	0	0	0	0	0	0	0	0	0	0		0	0
	k__Viridiplantae_33090,p__Streptophyta_35493,c__sub__asterids_71274,o__Asterales_4209,f__Asteraceae_4210,g__Atractylodes_41485,s__Atractylodes lancea_41486	0	0		0	0	0		10	0	0	0	0	0	0	0	0	0	0	0	0	0	0	0	0	0	0	0	0	0		0	0
	k__Viridiplantae_33090,p__Streptophyta_35493,c__sub__asterids_71274,o__Asterales_4209,f__Asteraceae_4210,g__Bidens_42336,s__Bidens alba_51260	0	0		0	0	0		0	0	0	0	0	0	0	0	0	0	0	0	0	0	0	1	0	0	0	0	0	0		0	0
	k__Viridiplantae_33090,p__Streptophyta_35493,c__sub__asterids_71274,o__Asterales_4209,f__Asteraceae_4210,g__Bidens_42336,s__Bidens bipinnata_1527831	0	0		0	0	0		0	0	1	0	0	0	0	0	0	0	0	0	0	0	0	0	0	0	0	0	0	0		0	0
	k__Viridiplantae_33090,p__Streptophyta_35493,c__sub__asterids_71274,o__Asterales_4209,f__Asteraceae_4210,g__Blainvillea_243761,s__Blainvillea rhomboidea_243762	0	0		0	0	0		1	0	0	0	0	0	0	0	0	0	0	0	0	0	0	0	0	0	0	0	0	0		0	0
	k__Viridiplantae_33090,p__Streptophyta_35493,c__sub__asterids_71274,o__Asterales_4209,f__Asteraceae_4210,g__Blumea_72901,s__Blumea sessiliflora_441189	0	0		0	0	0		0	0	0	0	0	0	0	0	1	0	0	0	0	0	0	0	0	0	0	0	2	0		0	0
	k__Viridiplantae_33090,p__Streptophyta_35493,c__sub__asterids_71274,o__Asterales_4209,f__Asteraceae_4210,g__Blumea_72901,s__Blumea sinuata_441190	0	0		0	0	0		0	0	0	0	0	0	0	0	0	0	0	0	0	0	0	0	0	0	0	0	7	0		0	0
	k__Viridiplantae_33090,p__Streptophyta_35493,c__sub__asterids_71274,o__Asterales_4209,f__Asteraceae_4210,g__Cardopatium_143177,s__Cardopatium corymbosum_143178	0	0		0	0	0		1	0	0	0	0	0	0	0	0	0	0	0	0	0	0	0	0	0	0	0	0	0		0	0
	k__Viridiplantae_33090,p__Streptophyta_35493,c__sub__asterids_71274,o__Asterales_4209,f__Asteraceae_4210,g__Carduus_92905,s__Carduus corymbosus_297475	0	0		0	0	0		0	0	0	0	0	0	0	0	0	0	0	0	0	0	0	0	0	0	0	0	0	3		0	0
	k__Viridiplantae_33090,p__Streptophyta_35493,c__sub__asterids_71274,o__Asterales_4209,f__Asteraceae_4210,g__Carlina_41499,s__Carlina acanthifolia_143181	0	0		0	0	0		3	0	0	0	0	0	0	0	0	0	0	0	0	0	0	0	0	0	0	0	0	0		0	0
	k__Viridiplantae_33090,p__Streptophyta_35493,c__sub__asterids_71274,o__Asterales_4209,f__Asteraceae_4210,g__Carlina_41499,s__Carlina acaulis_538471	0	0		0	0	0		5	0	0	0	0	0	0	0	0	0	0	0	0	0	0	0	0	0	0	0	0	0		0	0
	k__Viridiplantae_33090,p__Streptophyta_35493,c__sub__asterids_71274,o__Asterales_4209,f__Asteraceae_4210,g__Carlina_41499,s__Carlina falcata_143182	0	0		0	0	0		4	0	0	0	0	0	0	0	0	0	0	0	0	0	0	0	0	0	0	0	0	0		0	0
	k__Viridiplantae_33090,p__Streptophyta_35493,c__sub__asterids_71274,o__Asterales_4209,f__Asteraceae_4210,g__Carlina_41499,s__Carlina lanata_143184	1	3		0	5	0		197	0	0	0	0	4	0	0	0	0	0	2	0	0	0	0	0	0	0	0	0	0		0	3
	k__Viridiplantae_33090,p__Streptophyta_35493,c__sub__asterids_71274,o__Asterales_4209,f__Asteraceae_4210,g__Carthamus_4221,s__Carthamus glaucus_122011	0	0		0	0	0		0	0	0	0	0	0	7	0	0	0	0	0	0	0	0	0	0	0	0	0	0	0		0	0
	k__Viridiplantae_33090,p__Streptophyta_35493,c__sub__asterids_71274,o__Asterales_4209,f__Asteraceae_4210,g__Carthamus_4221,s__Carthamus lanatus_41502	0	0		0	0	0		0	0	0	0	0	0	0	0	0	0	0	0	0	0	0	0	1	0	0	0	0	0		0	0
	k__Viridiplantae_33090,p__Streptophyta_35493,c__sub__asterids_71274,o__Asterales_4209,f__Asteraceae_4210,g__Carthamus_4221,s__Carthamus tinctorius_4222	0	0		0	0	0		2	0	0	0	0	0	1	0	0	0	0	0	0	0	0	0	0	0	0	0	0	0		0	0
	k__Viridiplantae_33090,p__Streptophyta_35493,c__sub__asterids_71274,o__Asterales_4209,f__Asteraceae_4210,g__Centaurea_41503,s__Centaurea erycina_1006334	0	0		0	0	0		1	0	0	0	0	0	0	0	0	0	0	0	0	0	0	0	0	0	0	0	0	0		0	0
	k__Viridiplantae_33090,p__Streptophyta_35493,c__sub__asterids_71274,o__Asterales_4209,f__Asteraceae_4210,g__Centaurea_41503,s__Centaurea nogmovii_1291633	0	0		0	0	0		5	0	0	0	0	0	0	0	0	0	0	0	0	0	0	0	0	0	0	0	0	0		0	0
	k__Viridiplantae_33090,p__Streptophyta_35493,c__sub__asterids_71274,o__Asterales_4209,f__Asteraceae_4210,g__Centaurea_41503,s__Centaurea solstitialis_347529	0	0		0	0	3		0	0	0	0	0	0	0	0	0	0	0	0	0	0	0	0	3	0	0	0	0	0		0	0
	k__Viridiplantae_33090,p__Streptophyta_35493,c__sub__asterids_71274,o__Asterales_4209,f__Asteraceae_4210,g__Chromolaena_13420,s__Chromolaena odorata_103745	0	0		0	0	0		0	0	15	0	0	0	0	1	0	0	0	0	0	0	0	0	0	0	0	0	1	0		0	0
	k__Viridiplantae_33090,p__Streptophyta_35493,c__sub__asterids_71274,o__Asterales_4209,f__Asteraceae_4210,g__Chrysocephalum_105345,s__Chrysocephalum semipapposum_105347	0	0		0	0	0		0	0	0	0	0	0	1	0	0	0	0	0	0	0	0	0	0	0	0	0	0	0		0	0
	k__Viridiplantae_33090,p__Streptophyta_35493,c__sub__asterids_71274,o__Asterales_4209,f__Asteraceae_4210,g__Cichorium_13426,s__Cichorium intybus_13427	2	7		0	0	1		0	0	0	2	0	0	1	0	0	0	0	4	0	1	0	0	0	0	0	0	0	6		0	0
	k__Viridiplantae_33090,p__Streptophyta_35493,c__sub__asterids_71274,o__Asterales_4209,f__Asteraceae_4210,g__Cirsium_41549,s__Cirsium palustre_143190	0	1		0	7	0		201	0	0	0	0	11	0	0	0	0	0	1	0	0	0	0	0	1	0	0	0	2		0	0
	k__Viridiplantae_33090,p__Streptophyta_35493,c__sub__asterids_71274,o__Asterales_4209,f__Asteraceae_4210,g__Cirsium_41549,s__Cirsium setosum_576424	0	0		0	0	0		1	0	0	0	0	0	0	0	0	0	0	0	0	0	0	0	0	0	0	0	0	0		0	0
	k__Viridiplantae_33090,p__Streptophyta_35493,c__sub__asterids_71274,o__Asterales_4209,f__Asteraceae_4210,g__Conyza_41552,s__Conyza bonariensis_91242	0	0		0	0	0		0	0	0	0	0	0	0	0	0	0	0	0	0	0	0	1	0	0	0	0	0	0		0	0
	k__Viridiplantae_33090,p__Streptophyta_35493,c__sub__asterids_71274,o__Asterales_4209,f__Asteraceae_4210,g__Conyza_41552,s__Conyza canadensis_72917	0	0		0	0	0		0	0	0	0	0	0	0	0	0	0	0	0	0	0	0	53	0	4	0	0	0	0		0	0
	k__Viridiplantae_33090,p__Streptophyta_35493,c__sub__asterids_71274,o__Asterales_4209,f__Asteraceae_4210,g__Conyza_41552,s__Conyza sumatrensis_212787	0	0		0	0	0		0	0	0	0	0	0	0	0	0	0	0	0	0	0	0	9	0	0	0	0	38	0		0	0
	k__Viridiplantae_33090,p__Streptophyta_35493,c__sub__asterids_71274,o__Asterales_4209,f__Asteraceae_4210,g__Cousinia_92908,s__Cousinia astracanica_254673	0	0		0	0	0		0	0	0	0	0	0	0	0	0	0	0	0	0	0	0	0	0	0	0	0	0	0		0	1
	k__Viridiplantae_33090,p__Streptophyta_35493,c__sub__asterids_71274,o__Asterales_4209,f__Asteraceae_4210,g__Cousinia_92908,s__Cousinia microcarpa_254684	0	0		1	0	0		0	0	0	0	0	0	0	0	0	0	0	0	0	0	0	2	0	0	0	0	0	0		1	0
	k__Viridiplantae_33090,p__Streptophyta_35493,c__sub__asterids_71274,o__Asterales_4209,f__Asteraceae_4210,g__Cousinia_92908,s__Cousinia polycephala_254688	1	0		0	5	0		124	0	0	0	0	7	1	0	0	0	0	1	0	0	0	0	0	0	0	0	0	0		0	0
	k__Viridiplantae_33090,p__Streptophyta_35493,c__sub__asterids_71274,o__Asterales_4209,f__Asteraceae_4210,g__Crocodylium_313519,s__Crocodylium syriacum_313521	0	0		0	0	0		21	0	0	0	0	0	0	0	0	0	0	0	0	0	0	0	0	0	0	0	0	0		0	0
	k__Viridiplantae_33090,p__Streptophyta_35493,c__sub__asterids_71274,o__Asterales_4209,f__Asteraceae_4210,g__Cyanthillium_434644,s__Cyanthillium cinereum_211151	0	0		0	0	0		0	0	0	0	0	0	0	0	0	0	0	0	0	0	0	0	0	0	0	0	4	0		0	0
	k__Viridiplantae_33090,p__Streptophyta_35493,c__sub__asterids_71274,o__Asterales_4209,f__Asteraceae_4210,g__Darwiniothamnus_200646,s__Darwiniothamnus alternifolius_200647	0	0		0	0	0		0	0	0	0	0	0	0	0	0	0	0	0	0	0	0	13	0	0	0	0	0	0		0	0
	k__Viridiplantae_33090,p__Streptophyta_35493,c__sub__asterids_71274,o__Asterales_4209,f__Asteraceae_4210,g__Delilia_183019,s__Delilia biflora_183020	0	0		0	0	0		0	0	0	0	0	0	0	0	0	0	0	0	9	0	0	0	0	0	0	0	5	0		0	0
	k__Viridiplantae_33090,p__Streptophyta_35493,c__sub__asterids_71274,o__Asterales_4209,f__Asteraceae_4210,g__Dimorphotheca_13490,s__Dimorphotheca pluvialis_13491	0	0		0	0	0		2	0	0	0	0	1	0	0	0	0	0	0	0	0	0	0	0	0	0	0	0	0		0	0
	k__Viridiplantae_33090,p__Streptophyta_35493,c__sub__asterids_71274,o__Asterales_4209,f__Asteraceae_4210,g__Dipterocome_631105,s__Dipterocome pusilla_631106	0	0		0	1	0		6	0	0	0	0	0	0	0	0	0	0	0	0	0	0	0	0	0	0	0	0	0		0	0
	k__Viridiplantae_33090,p__Streptophyta_35493,c__sub__asterids_71274,o__Asterales_4209,f__Asteraceae_4210,g__Eclipta_53718,s__Eclipta prostrata_53719	0	0		0	0	0		14	1	0	23	0	0	0	0	0	0	0	0	0	0	0	0	0	0	0	0	0	0		0	0
	k__Viridiplantae_33090,p__Streptophyta_35493,c__sub__asterids_71274,o__Asterales_4209,f__Asteraceae_4210,g__Edmondia_112350,s__Edmondia sesamoides_112351	0	0		0	0	0		0	0	0	0	0	0	2	0	0	0	0	0	0	0	0	0	0	0	0	0	0	0		0	0
	k__Viridiplantae_33090,p__Streptophyta_35493,c__sub__asterids_71274,o__Asterales_4209,f__Asteraceae_4210,g__Elephantopus_318056,s__Elephantopus scaber_396369	0	0		0	0	0		0	0	0	0	0	1	0	0	0	0	0	0	0	0	0	0	0	0	0	0	0	0		1	0
	k__Viridiplantae_33090,p__Streptophyta_35493,c__sub__asterids_71274,o__Asterales_4209,f__Asteraceae_4210,g__Encelia_183025,s__Encelia actoni_372413	0	0		0	0	0		0	0	0	0	0	0	0	0	0	0	0	0	0	0	0	0	0	1	0	0	0	0		0	0
	k__Viridiplantae_33090,p__Streptophyta_35493,c__sub__asterids_71274,o__Asterales_4209,f__Asteraceae_4210,g__Erigeron_41574,s__Erigeron ecuadoriensis_200655	0	0		0	0	0		0	0	0	0	0	0	0	0	0	0	0	0	0	0	0	1	0	0	0	0	0	0		0	0
	k__Viridiplantae_33090,p__Streptophyta_35493,c__sub__asterids_71274,o__Asterales_4209,f__Asteraceae_4210,g__Eupatorium_13516,s__Eupatorium album_102768	0	0		0	0	0		0	0	0	0	0	0	0	0	0	0	0	0	0	0	0	0	0	0	0	0	1	0		0	0
	k__Viridiplantae_33090,p__Streptophyta_35493,c__sub__asterids_71274,o__Asterales_4209,f__Asteraceae_4210,g__Eupatorium_13516,s__Eupatorium formosanum_103749	0	0		0	0	0		0	0	5	1	0	0	0	0	5	0	0	0	0	0	0	460	0	0	0	0	0	0		0	0
	k__Viridiplantae_33090,p__Streptophyta_35493,c__sub__asterids_71274,o__Asterales_4209,f__Asteraceae_4210,g__Felicia_13526,s__Felicia bellidioides_696378	0	0		0	0	0		2	0	0	0	0	0	0	0	0	0	0	0	0	0	0	0	0	0	0	0	0	0		0	0
	k__Viridiplantae_33090,p__Streptophyta_35493,c__sub__asterids_71274,o__Asterales_4209,f__Asteraceae_4210,g__Flaveria_4223,s__Flaveria pringlei_4226	0	0		0	0	0		1	0	0	0	0	0	0	0	0	0	0	0	0	0	0	0	0	0	0	0	0	0		0	0
	k__Viridiplantae_33090,p__Streptophyta_35493,c__sub__asterids_71274,o__Asterales_4209,f__Asteraceae_4210,g__Galactites_41579,s__Galactites tomentosa_92911	0	0		0	0	0		9	0	0	0	0	0	0	0	0	0	0	0	0	0	0	0	0	0	0	0	0	0		0	0
	k__Viridiplantae_33090,p__Streptophyta_35493,c__sub__asterids_71274,o__Asterales_4209,f__Asteraceae_4210,g__Gnaphalium_59428,s__Gnaphalium supinum_261773	2	20		0	0	0		0	2	437	4	17	3	8670	0	10	0	0	0	0	0	0	0	0	0	0	0	0	0		0	0
	k__Viridiplantae_33090,p__Streptophyta_35493,c__sub__asterids_71274,o__Asterales_4209,f__Asteraceae_4210,g__Gochnatia_41583,s__Gochnatia hypoleuca_130257	0	0		0	0	0		1	0	0	0	0	0	0	0	0	0	0	0	0	0	0	0	0	0	0	0	0	0		0	0
	k__Viridiplantae_33090,p__Streptophyta_35493,c__sub__asterids_71274,o__Asterales_4209,f__Asteraceae_4210,g__Gochnatia_41583,s__Gochnatia obtusata_1542346	0	0		0	0	0		10	0	0	0	0	0	0	0	0	0	0	0	0	0	0	0	0	0	0	0	0	0		0	1
	k__Viridiplantae_33090,p__Streptophyta_35493,c__sub__asterids_71274,o__Asterales_4209,f__Asteraceae_4210,g__Gymnanthemum_259855,s__Gymnanthemum amygdalinum_82755	7	3		0	0	0		3	56	1052	2	49	4	893	2	21	0	1	0	2	0	0	0	0	0	0	0	0	0		0	0
	k__Viridiplantae_33090,p__Streptophyta_35493,c__sub__asterids_71274,o__Asterales_4209,f__Asteraceae_4210,g__Helichrysum_59430,s__Helichrysum lanceolatum_59435	0	0		0	0	0		0	0	0	0	0	0	1	0	0	0	0	0	0	0	0	0	0	0	0	0	0	0		0	0
	k__Viridiplantae_33090,p__Streptophyta_35493,c__sub__asterids_71274,o__Asterales_4209,f__Asteraceae_4210,g__Helichrysum_59430,s__Helichrysum montelinasanum_261791	0	0		0	0	0		0	0	0	0	0	0	7	0	0	0	0	0	0	0	0	0	0	0	0	0	0	0		0	0
	k__Viridiplantae_33090,p__Streptophyta_35493,c__sub__asterids_71274,o__Asterales_4209,f__Asteraceae_4210,g__Hieracium_102745,s__Hieracium umbellatum_268065	1	0		0	0	0		0	0	0	0	0	0	0	0	0	0	0	2	0	0	0	0	0	0	0	0	0	2		0	0
	k__Viridiplantae_33090,p__Streptophyta_35493,c__sub__asterids_71274,o__Asterales_4209,f__Asteraceae_4210,g__Hymenonema_519267,s__Hymenonema graecum_519268	0	1		0	0	0		0	0	0	0	0	0	0	0	0	0	0	1	0	0	0	0	0	0	0	0	0	0		0	0
	k__Viridiplantae_33090,p__Streptophyta_35493,c__sub__asterids_71274,o__Asterales_4209,f__Asteraceae_4210,g__Inula_41589,s__Inula germanica_313945	0	0		0	0	0		1	0	0	0	0	0	0	0	0	0	0	0	0	0	0	0	0	1	0	0	0	0		0	0
	k__Viridiplantae_33090,p__Streptophyta_35493,c__sub__asterids_71274,o__Asterales_4209,f__Asteraceae_4210,g__Jurinea_41593,s__Jurinea cf. darvasica Susanna et al. 1631_317104	0	0		0	0	0		1	0	0	0	0	0	0	0	0	0	0	0	0	0	0	0	0	0	0	0	0	0		0	0
	k__Viridiplantae_33090,p__Streptophyta_35493,c__sub__asterids_71274,o__Asterales_4209,f__Asteraceae_4210,g__Lachnospermum_112368,s__Lachnospermum imbricatum_1048585	0	0		0	0	0		0	0	0	0	0	0	1	0	0	0	0	0	0	0	0	0	0	0	0	0	0	0		0	0
	k__Viridiplantae_33090,p__Streptophyta_35493,c__sub__asterids_71274,o__Asterales_4209,f__Asteraceae_4210,g__Lagascea_683992,s__Lagascea decipiens_683993	0	0		0	0	0		0	0	0	0	0	0	0	1	0	0	0	0	0	0	0	0	0	0	0	0	0	0		0	0
	k__Viridiplantae_33090,p__Streptophyta_35493,c__sub__asterids_71274,o__Asterales_4209,f__Asteraceae_4210,g__Launaea_43198,s__Launaea sarmentosa_381725	0	0		0	0	0		0	0	0	0	0	0	0	1	0	0	0	0	0	0	0	0	0	0	0	0	0	0		0	0
	k__Viridiplantae_33090,p__Streptophyta_35493,c__sub__asterids_71274,o__Asterales_4209,f__Asteraceae_4210,g__Leibnitzia_41595,s__Leibnitzia anandria_41596	0	0		0	0	0		3	0	0	0	0	0	0	0	0	0	0	1	0	0	0	0	0	0	0	0	0	0		0	0
	k__Viridiplantae_33090,p__Streptophyta_35493,c__sub__asterids_71274,o__Asterales_4209,f__Asteraceae_4210,g__Metalasia_112376,s__Metalasia brevifolia_1048564	0	0		0	0	0		0	0	0	0	0	0	1	0	0	0	0	0	0	0	0	0	0	0	0	0	0	0		0	0
	k__Viridiplantae_33090,p__Streptophyta_35493,c__sub__asterids_71274,o__Asterales_4209,f__Asteraceae_4210,g__Oldenburgia_171747,s__Oldenburgia grandis_379265	0	0		0	0	0		5	0	0	0	0	0	0	0	0	0	0	0	0	0	0	0	0	0	0	0	0	0		0	0
	k__Viridiplantae_33090,p__Streptophyta_35493,c__sub__asterids_71274,o__Asterales_4209,f__Asteraceae_4210,g__Oldenburgia_171747,s__Oldenburgia intermedia_313559	0	2		0	4	0		290	0	0	0	0	10	1	0	0	0	0	2	0	0	0	0	0	0	0	0	0	0		0	0
	k__Viridiplantae_33090,p__Streptophyta_35493,c__sub__asterids_71274,o__Asterales_4209,f__Asteraceae_4210,g__Olgaea_313531,s__Olgaea petri-primi_591997	0	0		0	0	0		1	0	0	0	0	0	0	0	0	0	0	0	0	0	0	0	0	0	0	0	0	0		0	0
	k__Viridiplantae_33090,p__Streptophyta_35493,c__sub__asterids_71274,o__Asterales_4209,f__Asteraceae_4210,g__Parthenium_35934,s__Parthenium hysterophorus_183063	0	0		0	0	0		34	0	0	0	0	0	0	0	0	0	0	0	0	0	0	0	0	0	0	0	0	0		3	0
	k__Viridiplantae_33090,p__Streptophyta_35493,c__sub__asterids_71274,o__Asterales_4209,f__Asteraceae_4210,g__Pentaphorus_1542363,s__Pentaphorus foliolosus_1542364	0	0		0	0	0		2	0	0	0	0	0	0	0	0	0	0	0	0	0	0	0	0	0	0	0	0	0		0	0
	k__Viridiplantae_33090,p__Streptophyta_35493,c__sub__asterids_71274,o__Asterales_4209,f__Asteraceae_4210,g__Picris_122541,s__Picris galilaea_1462690	0	0		0	0	5		0	0	0	0	0	0	0	0	0	0	0	0	0	0	0	0	0	0	0	0	0	0		0	0
	k__Viridiplantae_33090,p__Streptophyta_35493,c__sub__asterids_71274,o__Asterales_4209,f__Asteraceae_4210,g__Plecostachys_112388,s__Plecostachys serpyllifolia_112389	2	2		0	0	0		0	0	95	0	4	0	1743	2	3	0	0	0	0	0	0	0	0	0	0	0	0	0		0	0
	k__Viridiplantae_33090,p__Streptophyta_35493,c__sub__asterids_71274,o__Asterales_4209,f__Asteraceae_4210,g__Pleiacanthus_184943,s__Pleiacanthus spinosus_184944	0	0		0	0	0		0	0	0	0	0	0	0	0	1	0	0	0	0	0	0	0	0	0	0	0	0	0		0	0
	k__Viridiplantae_33090,p__Streptophyta_35493,c__sub__asterids_71274,o__Asterales_4209,f__Asteraceae_4210,g__Polytaxis_313535,s__Polytaxis winkleri_317057	0	0		0	0	0		0	0	0	0	0	0	0	0	0	0	0	0	0	0	0	0	0	0	0	0	0	0		0	1
	k__Viridiplantae_33090,p__Streptophyta_35493,c__sub__asterids_71274,o__Asterales_4209,f__Asteraceae_4210,g__Psephellus_145811,s__Psephellus persicus_313538	0	0		0	0	0		2	0	0	0	0	0	0	0	0	0	0	0	0	0	0	0	0	0	0	0	0	0		0	0
	k__Viridiplantae_33090,p__Streptophyta_35493,c__sub__asterids_71274,o__Asterales_4209,f__Asteraceae_4210,g__Psiadia_72968,s__Psiadia laurifolia_1225836	0	0		0	0	0		0	0	0	0	0	0	0	0	0	0	0	0	0	0	0	0	0	0	0	0	1	0		0	0
	k__Viridiplantae_33090,p__Streptophyta_35493,c__sub__asterids_71274,o__Asterales_4209,f__Asteraceae_4210,g__Sachsia_231632,s__Sachsia divaricata_231633	0	0		0	0	0		0	0	0	0	0	0	0	0	0	0	0	0	0	0	0	0	0	0	0	0	35	0		0	0
	k__Viridiplantae_33090,p__Streptophyta_35493,c__sub__asterids_71274,o__Asterales_4209,f__Asteraceae_4210,g__Sachsia_231632,s__Sachsia polycephala_231634	0	0		0	0	0		0	0	0	0	0	0	0	0	0	0	0	0	0	0	0	0	0	0	0	0	10	0		0	0
	k__Viridiplantae_33090,p__Streptophyta_35493,c__sub__asterids_71274,o__Asterales_4209,f__Asteraceae_4210,g__Saussurea_41629,s__Saussurea americana_886940	0	0		0	0	0		5	0	0	0	0	0	0	0	0	0	0	0	0	0	0	0	0	0	0	0	0	0		0	0
	k__Viridiplantae_33090,p__Streptophyta_35493,c__sub__asterids_71274,o__Asterales_4209,f__Asteraceae_4210,g__Saussurea_41629,s__Saussurea carduicephala_313542	0	0		2	1	0		101	0	0	0	0	8	0	0	0	0	0	1	0	0	0	0	0	0	0	0	0	0		0	0
	k__Viridiplantae_33090,p__Streptophyta_35493,c__sub__asterids_71274,o__Asterales_4209,f__Asteraceae_4210,g__Saussurea_41629,s__Saussurea esthonica_1104329	0	0		0	0	0		0	0	0	0	0	0	0	0	0	0	0	0	0	0	0	1	0	0	0	0	0	0		0	0
	k__Viridiplantae_33090,p__Streptophyta_35493,c__sub__asterids_71274,o__Asterales_4209,f__Asteraceae_4210,g__Saussurea_41629,s__Saussurea gnaphalodes_238941	1	2		0	2	0		119	0	0	0	0	4	0	0	0	0	0	1	0	0	0	0	0	0	0	0	0	0		1	0
	k__Viridiplantae_33090,p__Streptophyta_35493,c__sub__asterids_71274,o__Asterales_4209,f__Asteraceae_4210,g__Saussurea_41629,s__Saussurea tangutica_137895	0	0		0	0	0		1	0	0	0	0	0	0	0	0	0	0	0	0	0	0	0	0	0	0	0	0	0		0	0
	k__Viridiplantae_33090,p__Streptophyta_35493,c__sub__asterids_71274,o__Asterales_4209,f__Asteraceae_4210,g__Schischkinia_145821,s__Schischkinia albispina_145822	1	0		0	1	0		105	0	0	0	0	3	0	0	0	0	0	0	0	0	0	0	0	0	0	0	0	0		0	0
	k__Viridiplantae_33090,p__Streptophyta_35493,c__sub__asterids_71274,o__Asterales_4209,f__Asteraceae_4210,g__Scorzonera_114288,s__Scorzonera austriaca_261619	0	1		0	0	0		0	0	0	0	0	0	0	0	0	0	0	0	0	0	0	0	0	0	0	0	0	0		0	0
	k__Viridiplantae_33090,p__Streptophyta_35493,c__sub__asterids_71274,o__Asterales_4209,f__Asteraceae_4210,g__Sigesbeckia_183075,s__Sigesbeckia orientalis_185191	0	0		0	0	0		0	0	0	0	0	0	0	0	0	0	0	0	0	0	0	0	0	3	0	0	0	0		0	0
	k__Viridiplantae_33090,p__Streptophyta_35493,c__sub__asterids_71274,o__Asterales_4209,f__Asteraceae_4210,g__Soaresia_1548371,s__Soaresia velutina_1548372	0	0		0	0	0		0	0	0	0	0	0	0	0	0	0	0	0	0	0	0	0	0	0	0	0	0	0		1	0
	k__Viridiplantae_33090,p__Streptophyta_35493,c__sub__asterids_71274,o__Asterales_4209,f__Asteraceae_4210,g__Sonchus_50190,s__Sonchus oleraceus_50207	0	0		0	0	0		0	0	0	0	0	0	0	0	0	0	0	0	0	0	0	16	0	3	0	0	0	0		0	0
	k__Viridiplantae_33090,p__Streptophyta_35493,c__sub__asterids_71274,o__Asterales_4209,f__Asteraceae_4210,g__Stevia_55669,s__Stevia organensis_558493	0	0		0	0	0		0	0	0	0	0	1	1	0	0	0	0	0	0	0	0	0	0	0	0	0	0	0		0	0
	k__Viridiplantae_33090,p__Streptophyta_35493,c__sub__asterids_71274,o__Asterales_4209,f__Asteraceae_4210,g__Stevia_55669,s__Stevia rebaudiana_55670	0	0		0	0	0		0	2	0	0	0	1	0	0	0	0	0	0	0	0	0	0	0	0	0	0	0	0		0	0
	k__Viridiplantae_33090,p__Streptophyta_35493,c__sub__asterids_71274,o__Asterales_4209,f__Asteraceae_4210,g__Stoebe_112397,s__Stoebe aethiopica_112398	0	0		0	0	0		0	0	0	0	0	0	1	0	0	0	0	0	0	0	0	0	0	0	0	0	0	0		0	0
	k__Viridiplantae_33090,p__Streptophyta_35493,c__sub__asterids_71274,o__Asterales_4209,f__Asteraceae_4210,g__Symphyotrichum_72977,s__Symphyotrichum elliottii_556907	0	0		0	0	0		0	0	0	0	0	0	0	0	0	0	0	0	0	0	0	2	0	0	0	0	0	0		0	0
	k__Viridiplantae_33090,p__Streptophyta_35493,c__sub__asterids_71274,o__Asterales_4209,f__Asteraceae_4210,g__Symphyotrichum_72977,s__Symphyotrichum subulatum_71035	0	0		0	0	0		0	0	0	0	0	0	0	0	0	0	0	0	0	0	0	7	0	0	0	0	0	0		0	0
	k__Viridiplantae_33090,p__Streptophyta_35493,c__sub__asterids_71274,o__Asterales_4209,f__Asteraceae_4210,g__Syncalathium_996394,s__Syncalathium kawaguchii_996397	0	0		0	0	0		0	0	0	0	0	0	0	0	0	0	0	0	0	0	0	1	0	0	0	0	0	0		0	0
	k__Viridiplantae_33090,p__Streptophyta_35493,c__sub__asterids_71274,o__Asterales_4209,f__Asteraceae_4210,g__Synedrella_183084,s__Synedrella nodiflora_183085	0	0		0	0	0		0	0	0	0	0	0	0	0	0	0	0	0	106	0	0	0	0	0	0	0	40	0		0	0
	k__Viridiplantae_33090,p__Streptophyta_35493,c__sub__asterids_71274,o__Asterales_4209,f__Asteraceae_4210,g__Tagetes_13707,s__Tagetes erecta_13708	0	0		0	0	0		0	0	2	0	0	0	0	0	0	0	0	0	0	0	0	0	0	0	0	0	0	0		0	0
	k__Viridiplantae_33090,p__Streptophyta_35493,c__sub__asterids_71274,o__Asterales_4209,f__Asteraceae_4210,g__Taraxacum_49743,s__Taraxacum mongolicum_90037	0	0		0	0	0		0	0	0	0	0	0	1	0	0	0	0	0	0	0	0	0	0	0	0	0	0	0		0	0
	k__Viridiplantae_33090,p__Streptophyta_35493,c__sub__asterids_71274,o__Asterales_4209,f__Asteraceae_4210,g__Taraxacum_49743,s__Taraxacum platypecidium_648880	0	0		0	0	0		0	0	1	0	0	0	0	0	0	0	0	0	0	0	0	0	0	0	0	0	0	0		0	0
	k__Viridiplantae_33090,p__Streptophyta_35493,c__sub__asterids_71274,o__Asterales_4209,f__Asteraceae_4210,g__Tarchonanthus_41649,s__Tarchonanthus camphoratus_41650	1	1		0	2	0		136	0	0	0	0	6	0	0	0	0	0	1	0	0	0	0	0	0	0	0	0	0		0	0
	k__Viridiplantae_33090,p__Streptophyta_35493,c__sub__asterids_71274,o__Asterales_4209,f__Asteraceae_4210,g__Tithonia_105386,s__Tithonia calva_684019	0	0		0	0	0		0	0	0	0	0	0	0	0	0	0	0	0	0	0	0	0	0	1	0	0	0	0		0	0
	k__Viridiplantae_33090,p__Streptophyta_35493,c__sub__asterids_71274,o__Asterales_4209,f__Asteraceae_4210,g__Tolpis_122548,s__Tolpis macrorhiza_268105	0	1		0	0	0		0	0	0	0	0	0	0	0	0	0	0	0	0	0	0	0	0	0	0	0	0	0		0	0
	k__Viridiplantae_33090,p__Streptophyta_35493,c__sub__asterids_71274,o__Asterales_4209,f__Asteraceae_4210,g__Tridax_183092,s__Tridax procumbens_318066	0	0		0	0	0		0	0	11	1	0	0	0	0	1	0	0	0	0	0	0	0	0	0	0	0	0	0		0	0
	k__Viridiplantae_33090,p__Streptophyta_35493,c__sub__asterids_71274,o__Asterales_4209,f__Asteraceae_4210,g__Varilla_176585,s__Varilla mexicana_176586	0	0		0	0	0		0	0	0	0	0	0	0	0	0	0	0	0	2	0	0	0	0	0	0	0	0	0		0	0
	k__Viridiplantae_33090,p__Streptophyta_35493,c__sub__asterids_71274,o__Asterales_4209,f__Asteraceae_4210,g__Vernonia_13753,s__Vernonia colorata_992807	0	0		0	0	0		0	2	5	0	0	0	3	0	0	0	0	0	0	0	0	0	0	0	0	0	0	0		0	0
	k__Viridiplantae_33090,p__Streptophyta_35493,c__sub__asterids_71274,o__Asterales_4209,f__Asteraceae_4210,g__Vernonia_13753,s__Vernonia sp. MR-2013_1341848	1	0		1	0	0		0	18	411	1	11	4	341	3	15	0	1	0	2	0	0	0	0	0	0	0	0	0		0	0
	k__Viridiplantae_33090,p__Streptophyta_35493,c__sub__asterids_71274,o__Asterales_4209,f__Asteraceae_4210,g__Viguiera_73317,s__Viguiera eriophora_1048876	0	0		0	0	0		0	0	0	0	0	0	0	0	0	0	0	0	4	0	0	0	0	0	0	0	2	0		0	0
	k__Viridiplantae_33090,p__Streptophyta_35493,c__sub__asterids_71274,o__Asterales_4209,f__Asteraceae_4210,g__Viguiera_73317,s__Viguiera neocronquistii_1048882	0	0		0	0	0		0	0	0	0	0	0	0	0	0	0	0	0	1	0	0	0	0	0	0	0	0	0		0	0
	k__Viridiplantae_33090,p__Streptophyta_35493,c__sub__asterids_71274,o__Asterales_4209,f__Asteraceae_4210,g__Viguiera_73317,s__Viguiera quinqueradiata_1048883	0	0		0	0	0		8	0	0	0	0	0	0	0	0	0	0	0	0	0	0	0	0	0	0	0	0	0		0	0
	k__Viridiplantae_33090,p__Streptophyta_35493,c__sub__asterids_71274,o__Asterales_4209,f__Asteraceae_4210,g__Wedelia_183097,s__Wedelia biflora_101473	0	0		0	0	0		0	0	0	0	0	0	0	0	0	0	0	0	0	0	0	0	0	4	0	0	0	0		0	0
	k__Viridiplantae_33090,p__Streptophyta_35493,c__sub__asterids_71274,o__Asterales_4209,f__Asteraceae_4210,g__Wedelia_183097,s__Wedelia tegetis_183098	0	0		0	0	0		0	0	0	0	0	0	0	0	0	0	0	0	1	0	0	0	0	0	0	0	1	0		0	0
	k__Viridiplantae_33090,p__Streptophyta_35493,c__sub__asterids_71274,o__Asterales_4209,f__Asteraceae_4210,g__Xanthium_36590,s__Xanthium sibiricum_576365	0	0		0	0	0		1	0	70	1	0	0	0	2	9	0	0	0	7	0	0	0	0	1	0	0	0	0		0	0
	k__Viridiplantae_33090,p__Streptophyta_35493,c__sub__asterids_71274,o__Asterales_4209,f__Rousseaceae_85554,g__Carpodetus_54172,s__Carpodetus arboreus_384950	0	0		0	0	0		0	0	0	2	0	0	2	1	0	0	0	0	0	0	0	0	4	0	1	0	0	0		0	0
	k__Viridiplantae_33090,p__Streptophyta_35493,c__sub__asterids_71274,o__Asterales_4209,f__Rousseaceae_85554,g__Carpodetus_54172,s__Carpodetus serratus_54173	0	0		0	0	0		0	0	0	0	0	0	0	1	0	0	0	0	0	0	0	0	0	0	0	0	0	0		0	0
	k__Viridiplantae_33090,p__Streptophyta_35493,c__sub__asterids_71274,o__Boraginales_1538097,f__Boraginaceae_21571,g__Arnebia_373121,s__Arnebia benthamii_1037328	0	0		0	0	0		0	0	0	0	0	1	0	0	0	0	0	0	0	0	0	0	0	0	0	0	0	0		0	0
	k__Viridiplantae_33090,p__Streptophyta_35493,c__sub__asterids_71274,o__Boraginales_1538097,f__Boraginaceae_21571,g__Arnebia_373121,s__Arnebia euchroma_373122	0	0		0	0	0		0	0	0	0	0	1	0	0	0	0	0	0	0	0	0	27	0	0	0	0	0	0		0	0
	k__Viridiplantae_33090,p__Streptophyta_35493,c__sub__asterids_71274,o__Boraginales_1538097,f__Boraginaceae_21571,g__Arnebia_373121,s__Arnebia szechenyi_419290	0	0		0	0	0		0	0	0	0	0	1	0	0	0	0	0	0	0	0	0	7	0	0	0	0	0	0		0	0
	k__Viridiplantae_33090,p__Streptophyta_35493,c__sub__asterids_71274,o__Boraginales_1538097,f__Boraginaceae_21571,g__Buglossoides_181180,s__Buglossoides arvensis_181181	0	0		0	0	0		0	0	0	0	0	0	0	0	0	0	0	0	0	0	0	0	0	1	0	0	0	0		0	0
	k__Viridiplantae_33090,p__Streptophyta_35493,c__sub__asterids_71274,o__Boraginales_1538097,f__Boraginaceae_21571,g__Cynoglossum_181188,s__Cynoglossum dioscoridis_909312	0	0		0	0	0		0	0	0	0	0	0	0	0	0	0	0	0	1	0	0	0	0	0	0	0	0	0		0	0
	k__Viridiplantae_33090,p__Streptophyta_35493,c__sub__asterids_71274,o__Boraginales_1538097,f__Boraginaceae_21571,g__Huynhia_554532,s__Huynhia pulchra_554533	0	0		0	0	0		0	0	0	0	0	0	0	0	0	0	0	0	0	0	0	3	0	0	0	0	0	0		0	0
	k__Viridiplantae_33090,p__Streptophyta_35493,c__sub__asterids_71274,o__Boraginales_1538097,f__Boraginaceae_21571,g__Lappula_203739,s__Lappula semiglabra_1245802	0	0		0	0	0		0	0	0	3	0	0	2	0	0	0	0	0	0	0	0	0	0	0	0	0	0	0		0	0
	k__Viridiplantae_33090,p__Streptophyta_35493,c__sub__asterids_71274,o__Boraginales_1538097,f__Boraginaceae_21571,g__Lappula_203739,s__Lappula texana_1330317	0	0		0	0	0		0	0	0	0	0	0	0	0	2	0	0	0	0	0	0	0	0	0	0	0	0	0		0	0
	k__Viridiplantae_33090,p__Streptophyta_35493,c__sub__asterids_71274,o__Boraginales_1538097,f__Boraginaceae_21571,g__Nama_79363,s__Nama rothrockii_79371	0	0		0	0	0		0	0	0	0	0	0	0	0	0	0	0	0	0	0	0	0	0	0	0	0	0	0		99	160
	k__Viridiplantae_33090,p__Streptophyta_35493,c__sub__asterids_71274,o__Boraginales_1538097,f__Boraginaceae_21571,g__Onosma_411249,s__Onosma stellulata_652640	0	0		0	0	0		0	0	0	0	0	0	0	0	0	0	0	0	0	0	0	2	0	0	0	0	0	0		0	0
	k__Viridiplantae_33090,p__Streptophyta_35493,c__sub__asterids_71274,o__Boraginales_1538097,f__Cordiaceae_1561080,g__Cordia_79331,s__Cordia aberrans_992835	0	0		0	0	0		0	0	0	0	0	1	0	0	0	0	0	0	0	0	0	0	0	0	0	0	0	0		0	0
	k__Viridiplantae_33090,p__Streptophyta_35493,c__sub__asterids_71274,o__Boraginales_1538097,f__Cordiaceae_1561080,g__Cordia_79331,s__Cordia saccellia_992853	0	0		0	0	0		0	0	0	1	0	0	0	0	0	0	0	0	0	0	0	0	0	0	0	0	0	0		0	0
	k__Viridiplantae_33090,p__Streptophyta_35493,c__sub__asterids_71274,o__Boraginales_1538097,f__Cordiaceae_1561080,g__Varronia_222091,s__Varronia leucocephala_246545	0	0		0	0	0		0	0	0	0	0	0	0	0	0	0	0	0	0	0	0	2	3	0	0	0	0	0		0	0
	k__Viridiplantae_33090,p__Streptophyta_35493,c__sub__asterids_71274,o__Boraginales_1538097,f__Cordiaceae_1561080,g__Varronia_222091,s__Varronia leucomalloides_992866	0	0		0	0	0		0	1	0	0	0	0	0	0	0	0	0	0	0	0	0	0	0	0	0	0	0	0		0	0
	k__Viridiplantae_33090,p__Streptophyta_35493,c__sub__asterids_71274,o__Boraginales_1538097,f__Ehretiaceae_1561073,g__Ehretia_48522,s__Ehretia dicksonii_1398146	2	0		0	0	0		0	185	61	0	7	2	19	0	11	4	5	0	10	1	0	0	0	0	0	0	0	0		0	0
	k__Viridiplantae_33090,p__Streptophyta_35493,c__sub__asterids_71274,o__Boraginales_1538097,f__Ehretiaceae_1561073,g__Ehretia_48522,s__Ehretia monopyrena_163084	0	0		0	0	0		0	0	0	0	0	0	11	0	0	0	0	0	0	0	0	0	0	0	0	0	0	0		0	0
	k__Viridiplantae_33090,p__Streptophyta_35493,c__sub__asterids_71274,o__Boraginales_1538097,f__Heliotropiaceae_1561072,g__Heliotropium_21621,s__Heliotropium elongatum_248295	0	0		0	0	0		0	0	2	0	0	0	0	0	0	0	0	0	0	0	0	0	0	0	0	0	0	0		0	0
	k__Viridiplantae_33090,p__Streptophyta_35493,c__sub__asterids_71274,o__Boraginales_1538097,f__Heliotropiaceae_1561072,g__Heliotropium_21621,s__Heliotropium indicum_248297	0	0		0	0	0		0	7	660	0	5	0	76	0	1	0	0	0	0	2	0	0	0	0	0	0	0	0		0	0
	k__Viridiplantae_33090,p__Streptophyta_35493,c__sub__asterids_71274,o__Boraginales_1538097,f__Heliotropiaceae_1561072,g__Heliotropium_21621,s__Heliotropium transalpinum_168359	0	0		0	0	0		0	0	1	0	0	0	0	0	0	0	0	0	0	0	0	0	0	0	0	0	0	0		0	0
	k__Viridiplantae_33090,p__Streptophyta_35493,c__sub__asterids_71274,o__Boraginales_1538097,f__Heliotropiaceae_1561072,g__Ixorhea_168360,s__Ixorhea tschudiana_168361	0	0		0	0	0		0	0	0	0	0	0	0	0	0	0	0	0	0	0	0	0	0	0	0	0	0	0		1	5
	k__Viridiplantae_33090,p__Streptophyta_35493,c__sub__asterids_71274,o__Boraginales_1538097,f__Heliotropiaceae_1561072,g__Tournefortia_79403,s__Tournefortia hirsutissima_168368	0	1		0	0	0		0	1	0	0	0	0	0	0	1	0	0	0	0	0	0	0	0	0	0	0	0	0		0	0
	k__Viridiplantae_33090,p__Streptophyta_35493,c__sub__asterids_71274,o__Bruniales_703243,f__Bruniaceae_25736,g__Nebelia_266446,s__Nebelia paleacea_266449	0	0		0	0	0		0	0	0	0	0	0	0	0	1	0	0	0	0	0	0	0	0	0	0	0	0	0		0	0
	k__Viridiplantae_33090,p__Streptophyta_35493,c__sub__asterids_71274,o__Cornales_41934,f__Hydrangeaceae_23097,g__Dichroa_152285,s__Dichroa febrifuga_152286	0	0		0	0	0		4	0	0	0	0	1	0	0	0	0	0	0	0	0	0	0	0	0	0	0	0	0		0	0
	k__Viridiplantae_33090,p__Streptophyta_35493,c__sub__asterids_71274,o__Cornales_41934,f__Loasaceae_37822,g__Mentzelia_37833,s__Mentzelia leucophylla_873015	0	0		0	0	0		0	0	0	0	1	0	0	0	0	0	0	0	0	0	0	0	0	0	0	0	0	0		0	0
	k__Viridiplantae_33090,p__Streptophyta_35493,c__sub__asterids_71274,o__Cornales_41934,f__Loasaceae_37822,g__Mentzelia_37833,s__Mentzelia memorabilis_642097	0	0		0	0	0		1	0	0	0	0	0	0	0	0	0	0	0	0	0	0	0	0	0	0	0	0	0		0	0
	k__Viridiplantae_33090,p__Streptophyta_35493,c__sub__asterids_71274,o__Cornales_41934,f__Loasaceae_37822,g__Mentzelia_37833,s__Mentzelia pumila_873023	0	0		0	0	0		0	1	0	0	0	0	0	0	0	0	0	0	0	0	0	0	0	0	0	0	0	0		0	0
	k__Viridiplantae_33090,p__Streptophyta_35493,c__sub__asterids_71274,o__Dipsacales_4199,f__Adoxaceae_4206,g__Viburnum_4204,s__Viburnum furcatum_237940	0	0		0	0	0		0	0	0	0	0	0	0	0	1	0	0	0	0	0	0	0	0	0	0	0	0	0		0	0
	k__Viridiplantae_33090,p__Streptophyta_35493,c__sub__asterids_71274,o__Dipsacales_4199,f__Adoxaceae_4206,g__Viburnum_4204,s__Viburnum tinus_237959	0	0		0	0	0		0	0	0	0	1	0	0	0	0	0	0	0	0	0	0	0	0	0	0	0	0	0		0	0
	k__Viridiplantae_33090,p__Streptophyta_35493,c__sub__asterids_71274,o__Dipsacales_4199,f__Caprifoliaceae_4200,g__Acanthocalyx_179857,s__Acanthocalyx delavayi_242168	1	0		0	0	0		0	0	0	0	0	0	0	0	0	0	0	0	0	0	0	0	0	0	0	0	0	0		0	0
	k__Viridiplantae_33090,p__Streptophyta_35493,c__sub__asterids_71274,o__Dipsacales_4199,f__Caprifoliaceae_4200,g__Knautia_59182,s__Knautia integrifolia_1443360	0	0		0	0	0		0	0	0	0	0	0	0	0	0	0	0	0	1	0	0	0	0	0	0	0	0	0		0	0
	k__Viridiplantae_33090,p__Streptophyta_35493,c__sub__asterids_71274,o__Dipsacales_4199,f__Caprifoliaceae_4200,g__Lonicera_49606,s__Lonicera caerulea_134520	0	2		0	0	0		0	1	0	0	0	0	0	0	0	0	0	0	0	0	0	0	0	0	0	0	0	0		0	0
	k__Viridiplantae_33090,p__Streptophyta_35493,c__sub__asterids_71274,o__Dipsacales_4199,f__Caprifoliaceae_4200,g__Lonicera_49606,s__Lonicera confusa_370638	0	0		0	0	0		0	0	0	0	0	0	1	0	0	0	0	0	0	0	0	0	0	0	0	0	0	0		0	0
	k__Viridiplantae_33090,p__Streptophyta_35493,c__sub__asterids_71274,o__Dipsacales_4199,f__Caprifoliaceae_4200,g__Lonicera_49606,s__Lonicera gynochlamydea_486670	0	0		0	0	0		0	0	5	0	0	0	0	0	0	0	0	0	0	0	0	0	0	0	0	0	0	0		0	0
	k__Viridiplantae_33090,p__Streptophyta_35493,c__sub__asterids_71274,o__Dipsacales_4199,f__Caprifoliaceae_4200,g__Lonicera_49606,s__Lonicera setifera_566155	0	1		0	0	0		0	1	0	0	1	0	2	0	0	0	0	0	0	0	0	0	0	0	0	0	0	0		0	0
	k__Viridiplantae_33090,p__Streptophyta_35493,c__sub__asterids_71274,o__Dipsacales_4199,f__Caprifoliaceae_4200,g__Patrinia_59171,s__Patrinia villosa_183944	0	0		0	0	0		0	0	0	1	0	0	0	0	0	0	0	0	0	0	0	0	0	0	0	0	0	0		0	0
	k__Viridiplantae_33090,p__Streptophyta_35493,c__sub__asterids_71274,o__Dipsacales_4199,f__Caprifoliaceae_4200,g__Pterocephalus_59175,s__Pterocephalus brevis_596808	0	0		0	0	0		0	0	0	1	0	0	0	0	0	0	0	0	0	0	0	0	0	0	0	0	0	0		0	0
	k__Viridiplantae_33090,p__Streptophyta_35493,c__sub__asterids_71274,o__Dipsacales_4199,f__Caprifoliaceae_4200,g__Pterocephalus_59175,s__Pterocephalus depressus_596809	0	0		0	0	0		0	0	0	0	0	0	0	0	0	0	0	0	0	0	0	0	1	0	0	0	0	0		0	0
	k__Viridiplantae_33090,p__Streptophyta_35493,c__sub__asterids_71274,o__Dipsacales_4199,f__Caprifoliaceae_4200,g__Scabiosa_87007,s__Scabiosa atropurpurea_242170	0	0		0	0	0		0	0	0	0	0	0	0	0	0	0	0	0	0	0	0	0	1	0	0	0	0	0		0	0
	k__Viridiplantae_33090,p__Streptophyta_35493,c__sub__asterids_71274,o__Dipsacales_4199,f__Caprifoliaceae_4200,g__Symphoricarpos_13701,s__Symphoricarpos hesperius_486691	0	0		0	0	0		0	0	0	1	0	0	2	0	0	0	0	0	0	0	0	0	2	0	0	0	0	0		0	0
	k__Viridiplantae_33090,p__Streptophyta_35493,c__sub__asterids_71274,o__Dipsacales_4199,f__Caprifoliaceae_4200,g__Symphoricarpos_13701,s__Symphoricarpos sinensis_180065	0	0		0	0	0		0	0	0	0	0	0	0	0	0	0	0	0	1	0	0	0	0	0	0	0	0	0		0	0
	k__Viridiplantae_33090,p__Streptophyta_35493,c__sub__asterids_71274,o__Dipsacales_4199,f__Caprifoliaceae_4200,g__Valeriana_19952,s__Valeriana elongata_1534710	0	0		0	0	0		0	0	0	0	0	0	0	0	1	0	0	0	0	0	0	0	0	0	0	0	0	0		0	0
	k__Viridiplantae_33090,p__Streptophyta_35493,c__sub__asterids_71274,o__Dipsacales_4199,f__Caprifoliaceae_4200,g__Valeriana_19952,s__Valeriana phu_1536782	0	0		0	0	0		0	0	0	0	0	0	0	0	0	0	0	0	1	0	0	0	0	0	0	0	0	0		0	0
	k__Viridiplantae_33090,p__Streptophyta_35493,c__sub__asterids_71274,o__Dipsacales_4199,f__Caprifoliaceae_4200,g__Valeriana_19952,s__Valeriana saxatilis_882679	0	0		0	0	0		0	0	0	0	0	0	0	0	1	0	0	0	0	0	0	0	0	0	0	0	0	0		0	0
	k__Viridiplantae_33090,p__Streptophyta_35493,c__sub__asterids_71274,o__Dipsacales_4199,f__Caprifoliaceae_4200,g__Valeriana_19952,s__Valeriana scandens_245819	0	10		1	0	0		0	66	0	0	0	0	3	0	92	0	0	1	0	0	0	0	0	0	0	0	0	0		0	0
	k__Viridiplantae_33090,p__Streptophyta_35493,c__sub__asterids_71274,o__Ericales_41945,f__Diapensiaceae_16673,g__Galax_55361,s__Galax urceolata_55362	0	0		0	0	0		0	1	0	0	0	0	0	0	0	0	0	0	0	0	0	0	0	0	0	0	0	0		0	0
	k__Viridiplantae_33090,p__Streptophyta_35493,c__sub__asterids_71274,o__Ericales_41945,f__Ericaceae_4345,g__Enkianthus_13507,s__Enkianthus perulatus_941566	0	0		0	0	0		0	0	0	0	0	0	0	0	0	0	0	0	0	0	0	0	0	0	0	0	1	0		0	0
	k__Viridiplantae_33090,p__Streptophyta_35493,c__sub__asterids_71274,o__Ericales_41945,f__Primulaceae_4335,g__Anagallis_4336,s__Anagallis foemina_357596	8	1		4	1	0		0	0	0	0	0	0	0	1	0	0	0	0	0	0	0	0	0	0	1	0	0	0		0	0
	k__Viridiplantae_33090,p__Streptophyta_35493,c__sub__asterids_71274,o__Ericales_41945,f__Primulaceae_4335,g__Anagallis_4336,s__Anagallis sp. SBB-0474_1191453	8	2		2	1	0		0	0	0	0	0	0	0	1	0	0	0	0	0	0	0	0	0	0	1	0	0	0		0	0
	k__Viridiplantae_33090,p__Streptophyta_35493,c__sub__asterids_71274,o__Ericales_41945,f__Primulaceae_4335,g__Ardisia_13344,s__Ardisia guianensis_681410	0	0		0	0	0		0	0	0	0	0	0	0	0	1	0	0	0	1	0	0	4719	0	20	0	0	0	0		0	0
	k__Viridiplantae_33090,p__Streptophyta_35493,c__sub__asterids_71274,o__Ericales_41945,f__Primulaceae_4335,g__Badula_1088095,s__Badula decumbens_1088105	0	0		0	0	0		0	0	0	0	0	0	0	0	0	0	0	0	0	0	0	1	0	0	0	0	0	0		0	0
	k__Viridiplantae_33090,p__Streptophyta_35493,c__sub__asterids_71274,o__Ericales_41945,f__Primulaceae_4335,g__Myrsine_59981,s__Myrsine divaricata_453353	0	0		0	0	0		0	0	0	0	0	0	0	0	0	0	0	0	0	0	0	1	0	0	0	0	0	0		0	0
	k__Viridiplantae_33090,p__Streptophyta_35493,c__sub__asterids_71274,o__Ericales_41945,f__Primulaceae_4335,g__Oncostemum_111101,s__Oncostemum cf. neriifolium Fritsch 1727_1088118	0	0		0	0	0		0	0	0	0	0	0	0	0	0	0	0	0	0	0	0	34	0	0	0	0	0	0		0	0
	k__Viridiplantae_33090,p__Streptophyta_35493,c__sub__asterids_71274,o__Ericales_41945,f__Primulaceae_4335,g__Oncostemum_111101,s__Oncostemum evonymoides_1088126	0	0		0	0	0		0	0	0	0	0	0	0	0	0	0	0	0	0	0	0	1	0	0	0	0	0	0		0	0
	k__Viridiplantae_33090,p__Streptophyta_35493,c__sub__asterids_71274,o__Ericales_41945,f__Primulaceae_4335,g__Oncostemum_111101,s__Oncostemum ovatoacuminatum_1088124	0	0		0	0	0		0	0	0	0	0	0	0	0	0	0	0	0	0	0	0	1	0	0	0	0	0	0		0	0
	k__Viridiplantae_33090,p__Streptophyta_35493,c__sub__asterids_71274,o__Ericales_41945,f__Primulaceae_4335,g__Oncostemum_111101,s__Oncostemum palmiforme_1088123	0	0		0	0	0		0	0	0	0	0	0	0	0	0	0	0	0	0	0	0	63	0	0	0	0	0	0		0	0
	k__Viridiplantae_33090,p__Streptophyta_35493,c__sub__asterids_71274,o__Ericales_41945,f__Sapotaceae_3737,g__Manilkara_3740,s__Manilkara hexandra_233706	0	0		0	0	0		0	0	0	1	0	0	0	0	0	0	0	0	0	0	0	0	0	0	0	0	0	0		0	0
	k__Viridiplantae_33090,p__Streptophyta_35493,c__sub__asterids_71274,o__Ericales_41945,f__Sapotaceae_3737,g__Mimusops_233713,s__Mimusops elengi_233715	0	0		0	0	0		0	0	0	2	0	0	0	0	0	0	0	0	0	0	0	0	0	0	0	0	0	0		0	0
	k__Viridiplantae_33090,p__Streptophyta_35493,c__sub__asterids_71274,o__Ericales_41945,f__Theaceae_27065,g__Camellia_4441	9	2		0	0	0		0	0	0	0	0	0	0	0	0	0	0	0	0	0	0	0	0	0	0	0	0	0		0	0
	k__Viridiplantae_33090,p__Streptophyta_35493,c__sub__asterids_71274,o__Ericales_41945,f__Theaceae_27065,g__Camellia_4441,s__Camellia brevistyla_296050	1	0		0	0	0		0	0	0	0	0	0	0	0	0	0	0	0	0	0	0	0	0	0	0	0	0	0		0	0
	k__Viridiplantae_33090,p__Streptophyta_35493,c__sub__asterids_71274,o__Ericales_41945,f__Theaceae_27065,g__Camellia_4441,s__Camellia euphlebia_447316	4	0		0	0	0		0	0	0	0	0	0	0	0	0	0	0	0	0	0	0	0	0	0	0	0	0	0		0	0
	k__Viridiplantae_33090,p__Streptophyta_35493,c__sub__asterids_71274,o__Ericales_41945,f__Theaceae_27065,g__Camellia_4441,s__Camellia euryoides_542721	5	0		0	0	0		0	0	0	0	0	0	0	0	0	0	0	0	0	0	0	0	0	0	0	0	0	0		0	0
	k__Viridiplantae_33090,p__Streptophyta_35493,c__sub__asterids_71274,o__Ericales_41945,f__Theaceae_27065,g__Camellia_4441,s__Camellia forrestii_542724	1	0		0	0	0		0	0	0	0	0	0	0	0	0	0	0	0	0	0	0	0	0	0	0	0	0	0		0	0
	k__Viridiplantae_33090,p__Streptophyta_35493,c__sub__asterids_71274,o__Ericales_41945,f__Theaceae_27065,g__Camellia_4441,s__Camellia impressinervis_147918	6	0		0	0	0		0	0	0	0	0	0	0	0	0	0	0	0	0	0	0	0	0	0	0	0	0	0		0	0
	k__Viridiplantae_33090,p__Streptophyta_35493,c__sub__asterids_71274,o__Ericales_41945,f__Theaceae_27065,g__Camellia_4441,s__Camellia japonica_4443	17	1		0	0	0		0	0	0	0	0	0	0	0	0	0	0	0	0	0	0	0	0	0	0	0	0	0		0	0
	k__Viridiplantae_33090,p__Streptophyta_35493,c__sub__asterids_71274,o__Ericales_41945,f__Theaceae_27065,g__Camellia_4441,s__Camellia kwangsiensis_648846	7	0		0	0	0		0	0	0	0	0	0	0	0	0	0	0	0	0	0	0	0	0	0	0	0	0	0		0	0
	k__Viridiplantae_33090,p__Streptophyta_35493,c__sub__asterids_71274,o__Ericales_41945,f__Theaceae_27065,g__Camellia_4441,s__Camellia leptophylla_542733	450	94		0	0	1		0	1	0	0	0	0	1	3	0	0	0	0	0	0	0	0	0	0	0	0	0	1		0	0
	k__Viridiplantae_33090,p__Streptophyta_35493,c__sub__asterids_71274,o__Ericales_41945,f__Theaceae_27065,g__Camellia_4441,s__Camellia multiperulata_542735	6	0		0	0	0		0	0	0	0	0	0	0	0	0	0	0	0	0	0	0	0	0	0	0	0	0	0		0	0
	k__Viridiplantae_33090,p__Streptophyta_35493,c__sub__asterids_71274,o__Ericales_41945,f__Theaceae_27065,g__Camellia_4441,s__Camellia paucipetala_542743	1	0		0	0	0		0	0	0	0	0	0	0	0	0	0	0	0	0	0	0	0	0	0	0	0	0	0		0	0
	k__Viridiplantae_33090,p__Streptophyta_35493,c__sub__asterids_71274,o__Ericales_41945,f__Theaceae_27065,g__Camellia_4441,s__Camellia petelotii_153490	2	0		0	0	0		0	0	0	0	0	0	0	0	0	0	0	0	0	0	0	0	0	0	0	0	0	0		0	0
	k__Viridiplantae_33090,p__Streptophyta_35493,c__sub__asterids_71274,o__Ericales_41945,f__Theaceae_27065,g__Camellia_4441,s__Camellia ptilophylla_319931	385	22		0	0	0		0	0	0	0	0	0	1	1	0	0	0	0	0	0	0	0	0	0	0	0	0	0		0	0
	k__Viridiplantae_33090,p__Streptophyta_35493,c__sub__asterids_71274,o__Ericales_41945,f__Theaceae_27065,g__Camellia_4441,s__Camellia pubifurfuracea_542747	8	0		0	0	0		0	0	0	0	0	0	0	0	0	0	0	0	0	0	0	0	0	0	0	0	0	0		0	0
	k__Viridiplantae_33090,p__Streptophyta_35493,c__sub__asterids_71274,o__Ericales_41945,f__Theaceae_27065,g__Camellia_4441,s__Camellia sinensis_4442	2485	55		5	0	0		0	2	0	0	0	0	9	4	3	0	1	0	1	0	0	0	0	0	0	0	0	0		0	0
	k__Viridiplantae_33090,p__Streptophyta_35493,c__sub__asterids_71274,o__Ericales_41945,f__Theaceae_27065,g__Camellia_4441,s__Camellia sp. 'longtousanica'_655696	2	0		0	0	0		0	0	0	0	0	0	0	0	0	0	0	0	0	0	0	0	0	0	0	0	0	0		0	0
	k__Viridiplantae_33090,p__Streptophyta_35493,c__sub__asterids_71274,o__Ericales_41945,f__Theaceae_27065,g__Camellia_4441,s__Camellia tachangensis_542753	2	0		0	0	0		0	0	0	0	0	0	0	0	0	0	0	0	0	0	0	0	0	0	0	0	0	0		0	0
	k__Viridiplantae_33090,p__Streptophyta_35493,c__sub__asterids_71274,o__Ericales_41945,f__Theaceae_27065,g__Camellia_4441,s__Camellia taliensis_182317	28	0		0	0	0		0	0	0	0	0	0	1	0	0	0	0	0	0	0	0	0	0	0	0	0	0	0		0	0
	k__Viridiplantae_33090,p__Streptophyta_35493,c__sub__asterids_71274,o__Ericales_41945,f__Theaceae_27065,g__Camellia_4441,s__Camellia waldeniae_542757	2	0		0	0	0		0	0	0	0	0	0	0	0	0	0	0	0	0	0	0	0	0	0	0	0	0	0		0	0
	k__Viridiplantae_33090,p__Streptophyta_35493,c__sub__asterids_71274,o__Ericales_41945,f__Theaceae_27065,g__Camellia_4441,s__Camellia yunnanensis_194713	3	0		0	0	0		0	0	0	0	0	0	0	0	0	0	0	0	0	0	0	0	0	0	0	0	0	0		0	0
	k__Viridiplantae_33090,p__Streptophyta_35493,c__sub__asterids_71274,o__Gentianales_4055,f__Apocynaceae_4056,g__Alyxia_141527,s__Alyxia balansae_1341700	4	31		1	0	0		0	2	2	0	0	0	0	0	0	0	0	0	0	0	0	0	0	0	0	0	0	0		0	0
	k__Viridiplantae_33090,p__Streptophyta_35493,c__sub__asterids_71274,o__Gentianales_4055,f__Apocynaceae_4056,g__Aspidosperma_84858,s__Aspidosperma marcgravianum_597276	0	0		0	0	0		0	0	0	0	51	0	0	0	3	0	0	0	0	0	0	0	0	0	0	0	0	0		0	0
	k__Viridiplantae_33090,p__Streptophyta_35493,c__sub__asterids_71274,o__Gentianales_4055,f__Apocynaceae_4056,g__Catharanthus_4057,s__Catharanthus roseus_4058	0	0		0	0	0		3	0	0	0	0	0	0	0	0	0	0	0	0	0	0	0	0	0	0	0	0	0		0	0
	k__Viridiplantae_33090,p__Streptophyta_35493,c__sub__asterids_71274,o__Gentianales_4055,f__Apocynaceae_4056,g__Cryptolepis_165212,s__Cryptolepis buchananii_413272	0	0		0	0	0		0	0	0	0	0	0	0	0	0	0	0	0	0	0	0	0	0	0	1	0	0	0		0	2
	k__Viridiplantae_33090,p__Streptophyta_35493,c__sub__asterids_71274,o__Gentianales_4055,f__Apocynaceae_4056,g__Finlaysonia_413283,s__Finlaysonia lanuginosa_413285	0	0		0	0	0		0	12	0	0	0	0	0	0	0	0	0	0	0	0	0	0	0	0	0	0	0	0		0	0
	k__Viridiplantae_33090,p__Streptophyta_35493,c__sub__asterids_71274,o__Gentianales_4055,f__Apocynaceae_4056,g__Hoya_52831,s__Hoya merrillii_206239	0	0		0	0	0		0	0	0	0	0	0	0	0	0	0	0	0	0	0	0	0	0	0	0	0	0	0		1	0
	k__Viridiplantae_33090,p__Streptophyta_35493,c__sub__asterids_71274,o__Gentianales_4055,f__Apocynaceae_4056,g__Melodinus_141584,s__Melodinus cochinchinensis_403110	0	0		0	0	0		0	0	0	0	4	0	0	0	0	0	0	0	0	0	0	0	0	0	0	0	0	0		0	0
	k__Viridiplantae_33090,p__Streptophyta_35493,c__sub__asterids_71274,o__Gentianales_4055,f__Apocynaceae_4056,g__Myriopteron_413288,s__Myriopteron paniculatum_413289	0	0		0	0	0		0	0	0	0	1	0	0	0	0	0	0	0	0	0	0	0	0	0	0	0	0	0		0	0
	k__Viridiplantae_33090,p__Streptophyta_35493,c__sub__asterids_71274,o__Gentianales_4055,f__Apocynaceae_4056,g__Rauvolfia_4059,s__Rauvolfia serpentina_4060	0	0		0	0	0		0	0	0	0	43	0	0	0	4	0	0	0	0	0	0	0	0	0	0	0	0	0		0	0
	k__Viridiplantae_33090,p__Streptophyta_35493,c__sub__asterids_71274,o__Gentianales_4055,f__Apocynaceae_4056,g__Streptocaulon_413301,s__Streptocaulon juventas_413302	0	0		0	0	0		0	0	0	0	0	0	0	0	12	0	0	0	0	0	0	0	0	0	0	0	0	0		0	0
	k__Viridiplantae_33090,p__Streptophyta_35493,c__sub__asterids_71274,o__Gentianales_4055,f__Apocynaceae_4056,g__undef__219,s__Apocynaceae sp. 1 MR-2013_1341760	0	0		0	0	0		0	0	0	0	0	0	0	0	0	0	0	0	0	0	0	0	0	0	0	0	1	0		0	0
	k__Viridiplantae_33090,p__Streptophyta_35493,c__sub__asterids_71274,o__Gentianales_4055,f__Apocynaceae_4056,g__Urceola_141622,s__Urceola micrantha_429299	0	0		0	0	1		0	1	0	0	0	0	0	0	0	0	0	0	0	0	0	0	0	0	0	0	0	0		0	0
	k__Viridiplantae_33090,p__Streptophyta_35493,c__sub__asterids_71274,o__Gentianales_4055,f__Apocynaceae_4056,g__Wrightia_69390,s__Wrightia coccinea_429302	0	0		0	0	0		0	0	3	0	0	3	0	0	0	0	0	0	0	0	0	0	0	0	0	0	0	0		0	0
	k__Viridiplantae_33090,p__Streptophyta_35493,c__sub__asterids_71274,o__Gentianales_4055,f__Gentianaceae_21472,g__Crawfurdia_50755,s__Crawfurdia delavayi_267662	0	0		0	0	0		0	0	0	2	0	0	0	0	0	0	0	0	0	0	0	0	0	0	0	0	0	0		0	0
	k__Viridiplantae_33090,p__Streptophyta_35493,c__sub__asterids_71274,o__Gentianales_4055,f__Gentianaceae_21472,g__Exochaenium_592743,s__Exochaenium clavatum_592753	0	0		0	0	0		0	0	0	0	0	0	0	0	0	0	0	0	0	0	0	0	0	1	0	0	0	0		0	0
	k__Viridiplantae_33090,p__Streptophyta_35493,c__sub__asterids_71274,o__Gentianales_4055,f__Gentianaceae_21472,g__Kuepferia_1499122,s__Kuepferia otophora_1499132	0	0		0	0	0		0	0	0	0	0	0	0	0	0	0	0	0	0	0	0	0	0	0	0	0	1	0		0	0
	k__Viridiplantae_33090,p__Streptophyta_35493,c__sub__asterids_71274,o__Gentianales_4055,f__Gentianaceae_21472,g__Tripterospermum_50809,s__Tripterospermum chinense_308429	0	0		0	0	0		0	0	0	0	0	0	0	1	0	0	0	0	0	0	0	0	0	0	0	0	0	0		0	0
	k__Viridiplantae_33090,p__Streptophyta_35493,c__sub__asterids_71274,o__Gentianales_4055,f__Loganiaceae_26468,g__Bonyunia_84935,s__Bonyunia aquatica_1040841	0	0		0	0	0		0	0	7	0	0	0	0	0	0	0	0	0	0	0	0	0	0	0	0	0	0	0		0	0
	k__Viridiplantae_33090,p__Streptophyta_35493,c__sub__asterids_71274,o__Gentianales_4055,f__Loganiaceae_26468,g__Strychnos_26496,s__Strychnos brachistantha_1040864	0	0		0	0	0		0	0	0	0	20	0	0	0	1	0	0	0	0	0	0	0	0	0	0	0	0	0		0	0
	k__Viridiplantae_33090,p__Streptophyta_35493,c__sub__asterids_71274,o__Gentianales_4055,f__Loganiaceae_26468,g__Strychnos_26496,s__Strychnos fallax_1040883	0	0		0	0	0		0	0	1	0	0	0	2	0	0	0	0	0	0	0	0	0	0	0	0	0	0	0		0	0
	k__Viridiplantae_33090,p__Streptophyta_35493,c__sub__asterids_71274,o__Gentianales_4055,f__Loganiaceae_26468,g__Strychnos_26496,s__Strychnos spinosa_99302	0	0		0	0	0		0	0	2	0	0	0	4	0	0	0	0	0	0	0	0	0	0	0	0	0	0	0		0	0
	k__Viridiplantae_33090,p__Streptophyta_35493,c__sub__asterids_71274,o__Gentianales_4055,f__Rubiaceae_24966	0	0		0	0	0		0	0	0	0	0	0	0	0	0	0	0	0	0	0	0	1	0	0	0	0	0	0		0	0
	k__Viridiplantae_33090,p__Streptophyta_35493,c__sub__asterids_71274,o__Gentianales_4055,f__Rubiaceae_24966,g__Acunaeanthus_768862,s__Acunaeanthus tinifolius_768863	0	0		0	0	0		0	0	0	0	0	0	0	0	0	0	0	0	52	0	0	0	0	0	0	0	0	0		0	0
	k__Viridiplantae_33090,p__Streptophyta_35493,c__sub__asterids_71274,o__Gentianales_4055,f__Rubiaceae_24966,g__Adinauclea_170037,s__Adinauclea fagifolia_170038	0	0		0	0	0		0	0	0	0	0	1	0	0	0	0	0	0	1	0	0	0	0	0	0	0	0	0		0	0
	k__Viridiplantae_33090,p__Streptophyta_35493,c__sub__asterids_71274,o__Gentianales_4055,f__Rubiaceae_24966,g__Arachnothryx_128270,s__Arachnothryx sp. Harling 27108_309438	0	0		0	0	0		0	0	0	0	0	0	0	0	0	0	0	0	1	0	0	0	0	0	0	0	0	0		0	0
	k__Viridiplantae_33090,p__Streptophyta_35493,c__sub__asterids_71274,o__Gentianales_4055,f__Rubiaceae_24966,g__Bathysa_128281,s__Bathysa stipulata_693331	0	0		0	0	0		0	0	1	0	0	0	0	0	0	0	0	0	0	0	0	0	0	0	0	0	0	0		0	0
	k__Viridiplantae_33090,p__Streptophyta_35493,c__sub__asterids_71274,o__Gentianales_4055,f__Rubiaceae_24966,g__Bullockia_1286742,s__Bullockia mombazensis_541073	0	0		0	0	0		0	0	0	1	0	1	0	0	0	0	0	0	0	0	0	0	0	0	0	1	0	0		0	0
	k__Viridiplantae_33090,p__Streptophyta_35493,c__sub__asterids_71274,o__Gentianales_4055,f__Rubiaceae_24966,g__Casasia_58499,s__Casasia calophylla_136962	0	2		0	0	0		0	0	0	0	0	0	0	0	0	0	0	0	0	0	0	0	0	0	0	0	0	0		65	88
	k__Viridiplantae_33090,p__Streptophyta_35493,c__sub__asterids_71274,o__Gentianales_4055,f__Rubiaceae_24966,g__Catesbaea_43451,s__Catesbaea parviflora_297559	0	0		0	0	0		0	0	0	0	0	0	0	0	0	0	0	0	1	0	0	0	0	0	0	0	0	0		0	0
	k__Viridiplantae_33090,p__Streptophyta_35493,c__sub__asterids_71274,o__Gentianales_4055,f__Rubiaceae_24966,g__Chiococca_25066,s__Chiococca alba_28527	0	0		0	0	0		0	0	1	0	0	0	0	0	0	0	0	0	0	0	0	0	0	0	0	0	0	0		0	0
	k__Viridiplantae_33090,p__Streptophyta_35493,c__sub__asterids_71274,o__Gentianales_4055,f__Rubiaceae_24966,g__Chione_128406,s__Chione venosa_128445	0	0		0	0	0		0	0	0	0	0	0	0	0	0	0	0	0	1	0	0	0	0	0	0	0	0	0		0	0
	k__Viridiplantae_33090,p__Streptophyta_35493,c__sub__asterids_71274,o__Gentianales_4055,f__Rubiaceae_24966,g__Chomelia_61924,s__Chomelia tenuiflora_128293	0	2		0	0	0		0	0	1	0	0	0	0	0	0	0	1	0	1151	0	0	0	0	0	0	0	0	0		0	0
	k__Viridiplantae_33090,p__Streptophyta_35493,c__sub__asterids_71274,o__Gentianales_4055,f__Rubiaceae_24966,g__Coptosapelta_83579,s__Coptosapelta diffusa_83580	0	0		0	0	0		0	0	0	0	0	0	0	0	0	0	0	0	0	0	0	1	0	0	0	0	0	0		0	0
	k__Viridiplantae_33090,p__Streptophyta_35493,c__sub__asterids_71274,o__Gentianales_4055,f__Rubiaceae_24966,g__Coptosperma_339269,s__Coptosperma graveolens_1229796	0	36		0	0	0		0	0	1	0	0	0	0	0	0	0	0	0	0	0	0	0	0	0	0	0	0	0		2	9
	k__Viridiplantae_33090,p__Streptophyta_35493,c__sub__asterids_71274,o__Gentianales_4055,f__Rubiaceae_24966,g__Deppea_43473,s__Deppea inaequalis_1242840	0	0		0	0	0		0	0	0	0	0	0	0	0	0	0	0	0	3	0	0	0	0	0	0	0	0	0		0	0
	k__Viridiplantae_33090,p__Streptophyta_35493,c__sub__asterids_71274,o__Gentianales_4055,f__Rubiaceae_24966,g__Didymaea_58426,s__Didymaea alsinoides_58427	0	0		0	0	0		0	0	0	0	0	0	0	0	0	0	0	0	0	0	0	0	3	0	0	0	0	0		0	0
	k__Viridiplantae_33090,p__Streptophyta_35493,c__sub__asterids_71274,o__Gentianales_4055,f__Rubiaceae_24966,g__Exostema_43484,s__Exostema salicifolium_85733	0	0		0	0	0		0	0	0	0	0	0	0	1	0	0	0	0	0	0	0	0	0	0	0	0	0	0		0	0
	k__Viridiplantae_33090,p__Streptophyta_35493,c__sub__asterids_71274,o__Gentianales_4055,f__Rubiaceae_24966,g__Faramea_58420,s__Faramea multiflora_58421	0	0		0	0	0		0	0	0	0	0	0	0	1	0	0	0	0	0	0	0	0	0	0	0	0	0	0		0	0
	k__Viridiplantae_33090,p__Streptophyta_35493,c__sub__asterids_71274,o__Gentianales_4055,f__Rubiaceae_24966,g__Galium_25168,s__Galium aparine_29788	0	0		0	0	0		0	0	0	0	0	0	0	0	0	0	0	0	0	0	0	0	16	0	0	0	0	0		0	0
	k__Viridiplantae_33090,p__Streptophyta_35493,c__sub__asterids_71274,o__Gentianales_4055,f__Rubiaceae_24966,g__Gardenia_43486,s__Gardenia jasminoides_114476	0	0		0	0	0		0	0	0	0	0	0	0	0	0	0	0	0	0	0	0	0	0	0	0	1	0	0		4074	8623
	k__Viridiplantae_33090,p__Streptophyta_35493,c__sub__asterids_71274,o__Gentianales_4055,f__Rubiaceae_24966,g__Heinsia_61926,s__Heinsia zanzibarica_296962	0	0		0	0	0		0	0	0	0	0	0	0	0	0	0	0	0	0	0	0	0	0	0	0	0	0	0		0	1
	k__Viridiplantae_33090,p__Streptophyta_35493,c__sub__asterids_71274,o__Gentianales_4055,f__Rubiaceae_24966,g__Hekistocarpa_172252,s__Hekistocarpa minutiflora_172253	0	0		0	0	0		0	1	0	0	0	0	0	12	0	0	0	0	0	0	0	0	0	0	0	0	0	0		0	0
	k__Viridiplantae_33090,p__Streptophyta_35493,c__sub__asterids_71274,o__Gentianales_4055,f__Rubiaceae_24966,g__Hydnophytum_25215,s__Hydnophytum formicarum_29797	0	0		0	6	0		0	0	0	0	0	0	1	0	0	0	0	0	0	0	0	0	0	0	0	0	0	0		0	0
	k__Viridiplantae_33090,p__Streptophyta_35493,c__sub__asterids_71274,o__Gentianales_4055,f__Rubiaceae_24966,g__Ixora_25227,s__Ixora finlaysoniana_271243	0	4		0	0	0		0	0	0	0	0	0	0	0	0	0	0	0	0	0	0	0	0	0	0	0	0	0		0	0
	k__Viridiplantae_33090,p__Streptophyta_35493,c__sub__asterids_71274,o__Gentianales_4055,f__Rubiaceae_24966,g__Lasianthus_58410,s__Lasianthus robinsonii_1406750	0	0		0	0	0		0	0	0	0	1	0	0	0	0	0	0	0	0	0	0	0	0	0	0	0	0	0		0	0
	k__Viridiplantae_33090,p__Streptophyta_35493,c__sub__asterids_71274,o__Gentianales_4055,f__Rubiaceae_24966,g__Mitragyna_170021,s__Mitragyna diversifolia_170022	0	0		0	0	0		0	0	0	0	0	0	1	0	0	0	0	0	0	0	0	0	0	0	0	0	0	0		0	0
	k__Viridiplantae_33090,p__Streptophyta_35493,c__sub__asterids_71274,o__Gentianales_4055,f__Rubiaceae_24966,g__Mitragyna_170021,s__Mitragyna parvifolia_1288021	0	0		0	0	2		0	0	0	0	0	20	0	0	0	0	0	0	0	0	7	1	0	0	0	0	0	1		0	5
	k__Viridiplantae_33090,p__Streptophyta_35493,c__sub__asterids_71274,o__Gentianales_4055,f__Rubiaceae_24966,g__Mitragyna_170021,s__Mitragyna rotundifolia_170024	0	0		0	0	0		0	0	1	0	0	0	0	0	0	0	0	0	0	0	0	0	0	0	0	0	0	0		0	0
	k__Viridiplantae_33090,p__Streptophyta_35493,c__sub__asterids_71274,o__Gentianales_4055,f__Rubiaceae_24966,g__Mitragyna_170021,s__Mitragyna speciosa_170351	0	0		0	0	0		0	0	3	0	0	0	1	0	0	0	0	0	0	0	0	0	0	0	0	0	0	0		0	0
	k__Viridiplantae_33090,p__Streptophyta_35493,c__sub__asterids_71274,o__Gentianales_4055,f__Rubiaceae_24966,g__Morinda_43521,s__Morinda citrifolia_43522	0	0		0	0	0		24	0	0	0	0	0	0	0	0	0	0	0	0	0	0	0	0	0	0	0	0	0		0	0
	k__Viridiplantae_33090,p__Streptophyta_35493,c__sub__asterids_71274,o__Gentianales_4055,f__Rubiaceae_24966,g__Multidentia_164474,s__Multidentia exserta_1453820	0	3		0	0	0		0	0	0	0	0	0	0	0	0	0	0	0	0	0	0	0	0	0	0	0	0	0		0	0
	k__Viridiplantae_33090,p__Streptophyta_35493,c__sub__asterids_71274,o__Gentianales_4055,f__Rubiaceae_24966,g__Mussaenda_43523,s__Mussaenda erythrophylla_43524	0	0		0	0	0		0	0	0	0	0	0	0	0	0	0	0	0	0	0	0	0	0	0	0	0	0	0		0	2
	k__Viridiplantae_33090,p__Streptophyta_35493,c__sub__asterids_71274,o__Gentianales_4055,f__Rubiaceae_24966,g__Mussaenda_43523,s__Mussaenda hybrid cultivar_128418	0	0		0	0	0		1	0	0	0	0	0	0	0	0	0	0	0	0	0	0	0	0	0	0	0	0	0		0	0
	k__Viridiplantae_33090,p__Streptophyta_35493,c__sub__asterids_71274,o__Gentianales_4055,f__Rubiaceae_24966,g__Myrmephytum_73523,s__Myrmephytum selebicum_73524	0	0		0	3	0		0	0	1	0	0	0	3	0	0	0	0	0	0	0	0	0	0	0	0	0	0	0		0	0
	k__Viridiplantae_33090,p__Streptophyta_35493,c__sub__asterids_71274,o__Gentianales_4055,f__Rubiaceae_24966,g__Neolaugeria_152926,s__Neolaugeria resinosa_152927	0	0		0	0	0		0	0	0	0	0	0	1	0	0	0	0	0	0	0	0	0	0	0	0	0	0	0		0	0
	k__Viridiplantae_33090,p__Streptophyta_35493,c__sub__asterids_71274,o__Gentianales_4055,f__Rubiaceae_24966,g__Oldenlandia_43535,s__Oldenlandia corymbosa_43536	0	0		0	0	0		0	0	0	0	0	0	0	0	1	0	0	0	0	0	0	0	0	0	0	0	0	0		0	0
	k__Viridiplantae_33090,p__Streptophyta_35493,c__sub__asterids_71274,o__Gentianales_4055,f__Rubiaceae_24966,g__Oldenlandia_43535,s__Oldenlandia stocksii_1133508	0	0		0	0	0		0	0	0	0	0	0	0	1	0	0	0	0	0	0	0	0	0	0	0	0	0	0		0	0
	k__Viridiplantae_33090,p__Streptophyta_35493,c__sub__asterids_71274,o__Gentianales_4055,f__Rubiaceae_24966,g__Ophiorrhiza_35912,s__Ophiorrhiza elmeri_484846	0	0		0	0	0		0	2	0	0	0	0	0	0	0	0	0	0	0	0	0	0	0	0	0	0	0	0		0	0
	k__Viridiplantae_33090,p__Streptophyta_35493,c__sub__asterids_71274,o__Gentianales_4055,f__Rubiaceae_24966,g__Paederia_60086,s__Paederia cf. foetida MR-2013_1341818	0	0		0	0	0		0	0	0	0	0	0	4	14	0	0	0	0	0	0	0	0	0	0	0	0	0	0		0	0
	k__Viridiplantae_33090,p__Streptophyta_35493,c__sub__asterids_71274,o__Gentianales_4055,f__Rubiaceae_24966,g__Peponidium_258749,s__Peponidium sp. 4 Davis 1133_543335	0	0		0	0	0		2	0	0	0	0	0	0	0	0	0	0	0	0	0	0	0	0	0	0	0	0	0		0	0
	k__Viridiplantae_33090,p__Streptophyta_35493,c__sub__asterids_71274,o__Gentianales_4055,f__Rubiaceae_24966,g__Pogonolobus_659065,s__Pogonolobus reticulatus_659066	0	0		0	0	0		0	0	0	0	0	0	0	1	0	0	0	0	0	0	0	0	0	0	0	0	0	0		0	0
	k__Viridiplantae_33090,p__Streptophyta_35493,c__sub__asterids_71274,o__Gentianales_4055,f__Rubiaceae_24966,g__Randia_58445,s__Randia carlosiana_203054	0	1		0	0	0		0	0	0	0	0	0	0	0	0	0	0	0	0	0	0	0	0	0	0	0	0	0		0	0
	k__Viridiplantae_33090,p__Streptophyta_35493,c__sub__asterids_71274,o__Gentianales_4055,f__Rubiaceae_24966,g__Randia_58445,s__Randia induta_266098	0	0		0	0	0		0	0	0	0	0	0	0	0	0	0	0	0	0	0	0	0	0	0	0	0	0	0		0	1
	k__Viridiplantae_33090,p__Streptophyta_35493,c__sub__asterids_71274,o__Gentianales_4055,f__Rubiaceae_24966,g__Randia_58445,s__Randia nelsonii_266100	0	0		0	0	0		0	0	0	0	0	0	0	0	0	0	0	0	0	0	0	0	0	0	0	0	1	0		199	258
	k__Viridiplantae_33090,p__Streptophyta_35493,c__sub__asterids_71274,o__Gentianales_4055,f__Rubiaceae_24966,g__Randia_58445,s__Randia wigginsii_203072	0	0		0	0	0		1	0	0	0	0	0	0	0	0	0	0	0	0	0	0	0	0	0	0	0	0	0		6	21
	k__Viridiplantae_33090,p__Streptophyta_35493,c__sub__asterids_71274,o__Gentianales_4055,f__Rubiaceae_24966,g__Rhachicallis_43560,s__Rhachicallis americana_43561	0	0		0	0	0		0	0	0	0	0	0	0	0	0	0	0	0	1	0	0	0	0	0	0	0	0	0		0	0
	k__Viridiplantae_33090,p__Streptophyta_35493,c__sub__asterids_71274,o__Gentianales_4055,f__Rubiaceae_24966,g__Rytigynia_164470,s__Rytigynia humbertii_642046	0	0		0	0	0		0	1	0	0	0	0	0	0	0	0	0	0	0	0	0	0	0	0	0	0	0	0		0	0
	k__Viridiplantae_33090,p__Streptophyta_35493,c__sub__asterids_71274,o__Gentianales_4055,f__Rubiaceae_24966,g__Saldinia_110841,s__Saldinia pallida_1406772	0	0		0	0	0		0	0	0	0	0	0	0	1	0	0	0	0	0	0	0	0	0	0	0	0	0	0		0	0
	k__Viridiplantae_33090,p__Streptophyta_35493,c__sub__asterids_71274,o__Gentianales_4055,f__Rubiaceae_24966,g__Sherardia_25503,s__Sherardia arvensis_29803	0	0		0	0	0		0	0	0	0	0	0	0	0	0	0	0	0	0	0	0	0	4	0	0	0	0	0		0	0
	k__Viridiplantae_33090,p__Streptophyta_35493,c__sub__asterids_71274,o__Gentianales_4055,f__Rubiaceae_24966,g__Sphinctanthus_136912,s__Sphinctanthus microphyllus_136913	0	0		0	0	0		2	0	0	0	0	0	0	0	0	0	0	0	0	0	0	0	0	0	0	0	0	0		0	0
	k__Viridiplantae_33090,p__Streptophyta_35493,c__sub__asterids_71274,o__Gentianales_4055,f__Rubiaceae_24966,g__Sphinctanthus_136912,s__Sphinctanthus striiflorus_203074	0	0		0	0	0		0	0	0	0	0	0	0	0	0	0	0	0	0	0	0	0	0	0	0	0	0	0		8	42
	k__Viridiplantae_33090,p__Streptophyta_35493,c__sub__asterids_71274,o__Gentianales_4055,f__Rubiaceae_24966,g__Suberanthus_128370,s__Suberanthus neriifolius_128371	0	0		0	0	0		0	0	0	0	0	0	0	0	0	0	0	0	1	0	0	0	0	0	0	0	0	0		0	0
	k__Viridiplantae_33090,p__Streptophyta_35493,c__sub__asterids_71274,o__Gentianales_4055,f__Rubiaceae_24966,g__Timonius_88289,s__Timonius polygamus_336054	0	0		0	0	0		0	0	0	0	0	0	0	0	0	0	0	0	4	0	0	0	0	0	0	0	0	0		0	0
	k__Viridiplantae_33090,p__Streptophyta_35493,c__sub__asterids_71274,o__Gentianales_4055,f__Rubiaceae_24966,g__Tinadendron_768853,s__Tinadendron noumeanum_768854	0	0		0	0	0		0	0	14	0	0	0	0	0	0	0	0	0	205	0	0	0	0	0	0	0	0	0		0	0
	k__Viridiplantae_33090,p__Streptophyta_35493,c__sub__asterids_71274,o__Gentianales_4055,f__Rubiaceae_24966,g__Tocoyena_136918,s__Tocoyena longiflora_203075	0	0		0	0	0		0	0	0	0	0	0	0	0	0	0	0	0	0	0	0	0	0	0	0	0	0	0		1	1
	k__Viridiplantae_33090,p__Streptophyta_35493,c__sub__asterids_71274,o__Gentianales_4055,f__Rubiaceae_24966,g__Uncaria_43574,s__Uncaria laevigata_1341723	0	0		0	0	0		0	0	0	0	0	0	0	0	0	0	0	0	0	0	1	0	0	0	0	0	0	0		0	0
	k__Viridiplantae_33090,p__Streptophyta_35493,c__sub__asterids_71274,o__Gentianales_4055,f__Rubiaceae_24966,g__Uncaria_43574,s__Uncaria sessilifructus_714514	0	0		0	0	0		0	0	0	0	0	0	0	0	0	0	0	0	0	0	0	0	0	0	0	0	0	0		1	0
	k__Viridiplantae_33090,p__Streptophyta_35493,c__sub__asterids_71274,o__Gentianales_4055,f__Rubiaceae_24966,g__Villaria_484179,s__Villaria odorata_484183	0	0		0	0	0		0	0	0	0	0	0	0	0	0	0	0	0	0	0	0	0	0	0	0	0	0	0		1	0
	k__Viridiplantae_33090,p__Streptophyta_35493,c__sub__asterids_71274,o__Gentianales_4055,f__Rubiaceae_24966,g__Villaria_484179,s__Villaria philippinensis_484182	0	0		0	0	0		0	0	0	0	0	0	0	0	0	0	0	0	0	0	0	0	0	0	0	0	0	0		0	1
	k__Viridiplantae_33090,p__Streptophyta_35493,c__sub__asterids_71274,o__Gentianales_4055,f__Rubiaceae_24966,g__Villaria_484179,s__Villaria rolfei_484180	0	0		0	0	0		0	0	0	0	0	0	0	0	0	0	0	0	0	0	0	0	0	0	0	0	0	0		195	367
	k__Viridiplantae_33090,p__Streptophyta_35493,c__sub__asterids_71274,o__Lamiales_4143,f__Acanthaceae_4185,g__Acanthus_13326,s__Acanthus ilicifolius_328098	0	0		0	0	0		0	0	0	0	0	0	0	0	0	0	0	0	0	0	0	0	0	5	0	0	0	0		0	0
	k__Viridiplantae_33090,p__Streptophyta_35493,c__sub__asterids_71274,o__Lamiales_4143,f__Acanthaceae_4185,g__Acanthus_13326,s__Acanthus pubescens_328099	0	0		0	0	0		0	0	2	0	0	1	0	0	0	0	0	0	0	1	0	0	0	354	2	0	0	0		0	0
	k__Viridiplantae_33090,p__Streptophyta_35493,c__sub__asterids_71274,o__Lamiales_4143,f__Acanthaceae_4185,g__Anisacanthus_69898,s__Anisacanthus linearis_478887	0	0		0	0	0		0	0	4	1	0	2	4	0	0	0	0	0	0	0	0	0	0	0	0	0	1	0		0	0
	k__Viridiplantae_33090,p__Streptophyta_35493,c__sub__asterids_71274,o__Lamiales_4143,f__Acanthaceae_4185,g__Aphelandra_4186,s__Aphelandra fasciculata_328105	0	0		0	0	0		0	0	0	0	0	0	0	0	1	0	0	0	0	0	0	0	0	0	0	0	0	0		0	0
	k__Viridiplantae_33090,p__Streptophyta_35493,c__sub__asterids_71274,o__Lamiales_4143,f__Acanthaceae_4185,g__Aphelandra_4186,s__Aphelandra squarrosa_103766	0	0		0	0	0		0	0	0	0	0	0	1	0	0	0	0	0	0	0	0	0	0	0	0	0	0	0		0	0
	k__Viridiplantae_33090,p__Streptophyta_35493,c__sub__asterids_71274,o__Lamiales_4143,f__Acanthaceae_4185,g__Asystasia_141291,s__Asystasia gangetica_141292	0	0		0	0	0		0	2	0	0	0	0	0	0	0	0	0	1	0	0	0	0	0	0	0	0	0	0		0	0
	k__Viridiplantae_33090,p__Streptophyta_35493,c__sub__asterids_71274,o__Lamiales_4143,f__Acanthaceae_4185,g__Barleria_4188,s__Barleria trispinosa_1532733	0	0		0	0	0		2	6	19	0	0	1	75	0	1	0	0	0	0	0	0	0	0	0	0	0	0	0		0	0
	k__Viridiplantae_33090,p__Streptophyta_35493,c__sub__asterids_71274,o__Lamiales_4143,f__Acanthaceae_4185,g__Blepharis_210325,s__Blepharis natalensis_328127	0	0		0	0	0		0	0	0	0	0	0	3	0	0	0	0	0	0	0	0	0	0	90	2	0	0	0		0	0
	k__Viridiplantae_33090,p__Streptophyta_35493,c__sub__asterids_71274,o__Lamiales_4143,f__Acanthaceae_4185,g__Elytraria_23915,s__Elytraria imbricata_76282	0	0		0	0	0		0	0	0	1	0	0	0	0	0	0	0	0	0	0	0	0	0	0	0	0	0	0		0	0
	k__Viridiplantae_33090,p__Streptophyta_35493,c__sub__asterids_71274,o__Lamiales_4143,f__Acanthaceae_4185,g__Harpochilus_141308,s__Harpochilus neesianus_141309	0	0		0	0	0		0	1	0	0	0	0	0	0	1	0	0	1	0	0	0	0	0	0	0	0	0	0		0	0
	k__Viridiplantae_33090,p__Streptophyta_35493,c__sub__asterids_71274,o__Lamiales_4143,f__Acanthaceae_4185,g__Hemigraphis_34268,s__Hemigraphis confinis_258577	0	0		0	0	0		0	2	0	0	0	0	1	0	0	0	0	0	0	0	0	0	0	0	0	0	0	0		0	0
	k__Viridiplantae_33090,p__Streptophyta_35493,c__sub__asterids_71274,o__Lamiales_4143,f__Acanthaceae_4185,g__Herpetacanthus_141310,s__Herpetacanthus stenophyllus_141311	0	0		0	0	0		0	0	0	0	0	0	2	0	1	0	0	0	0	0	0	0	0	0	0	0	0	0		0	0
	k__Viridiplantae_33090,p__Streptophyta_35493,c__sub__asterids_71274,o__Lamiales_4143,f__Acanthaceae_4185,g__Heteradelphia_1279176,s__Heteradelphia paulojaegeria_1279177	0	0		0	0	0		0	1	0	0	0	0	0	0	0	0	0	0	0	0	0	0	0	0	0	0	0	0		0	0
	k__Viridiplantae_33090,p__Streptophyta_35493,c__sub__asterids_71274,o__Lamiales_4143,f__Acanthaceae_4185,g__Hoverdenia_141312,s__Hoverdenia speciosa_141313	0	0		0	0	0		0	0	1	1	0	0	0	0	0	0	0	0	0	0	0	0	0	0	0	0	0	0		0	0
	k__Viridiplantae_33090,p__Streptophyta_35493,c__sub__asterids_71274,o__Lamiales_4143,f__Acanthaceae_4185,g__Justicia_4190,s__Justicia adhatoda_141317	0	0		0	0	0		0	0	0	0	0	0	4	0	0	0	0	0	0	0	0	0	0	0	0	0	0	0		0	0
	k__Viridiplantae_33090,p__Streptophyta_35493,c__sub__asterids_71274,o__Lamiales_4143,f__Acanthaceae_4185,g__Justicia_4190,s__Justicia brandegeana_138115	0	0		0	0	0		14	13	40	30	4	5	124	0	2	1	0	0	0	0	0	0	0	0	0	0	0	0		0	0
	k__Viridiplantae_33090,p__Streptophyta_35493,c__sub__asterids_71274,o__Lamiales_4143,f__Acanthaceae_4185,g__Justicia_4190,s__Justicia sp. Daniel 9010_141284	0	0		0	0	0		1	0	0	1	0	1	23	0	0	0	0	0	0	0	0	0	0	0	0	0	0	0		0	0
	k__Viridiplantae_33090,p__Streptophyta_35493,c__sub__asterids_71274,o__Lamiales_4143,f__Acanthaceae_4185,g__Justicia_4190,s__Justicia spicigera_141992	0	0		0	0	0		0	0	0	0	0	0	3	0	0	0	0	0	0	0	0	0	0	0	0	0	0	0		0	0
	k__Viridiplantae_33090,p__Streptophyta_35493,c__sub__asterids_71274,o__Lamiales_4143,f__Acanthaceae_4185,g__Metarungia_141322,s__Metarungia galpinii_141323	0	0		0	0	0		0	0	0	1	0	0	7	0	3	0	0	0	0	0	0	0	0	0	0	0	0	0		0	0
	k__Viridiplantae_33090,p__Streptophyta_35493,c__sub__asterids_71274,o__Lamiales_4143,f__Acanthaceae_4185,g__Oplonia_141324,s__Oplonia microphylla_141325	0	0		0	0	0		0	0	0	0	0	1	8	0	2	0	0	0	0	0	0	0	0	0	0	0	1	0		0	0
	k__Viridiplantae_33090,p__Streptophyta_35493,c__sub__asterids_71274,o__Lamiales_4143,f__Acanthaceae_4185,g__Pararuellia_440913,s__Pararuellia flagelliformis_440915	0	0		0	0	0		0	0	0	0	0	0	1	0	0	0	0	0	0	0	0	0	0	0	0	0	0	0		0	0
	k__Viridiplantae_33090,p__Streptophyta_35493,c__sub__asterids_71274,o__Lamiales_4143,f__Acanthaceae_4185,g__Rhinacanthus_141328,s__Rhinacanthus gracilis_141329	0	0		0	0	0		2	5	12	5	1	1	19	0	1	0	0	0	0	0	0	0	0	0	0	0	0	0		0	0
	k__Viridiplantae_33090,p__Streptophyta_35493,c__sub__asterids_71274,o__Lamiales_4143,f__Acanthaceae_4185,g__Ruellia_13659,s__Ruellia caroliniensis_440933	0	0		0	0	0		0	0	100	0	0	0	17	0	0	0	0	0	0	0	0	0	0	1	0	0	3	0		0	0
	k__Viridiplantae_33090,p__Streptophyta_35493,c__sub__asterids_71274,o__Lamiales_4143,f__Acanthaceae_4185,g__Ruellia_13659,s__Ruellia ciliatiflora_440935	0	0		0	0	0		0	0	4	0	0	0	0	0	0	0	0	0	0	0	0	0	0	0	0	0	0	0		0	0
	k__Viridiplantae_33090,p__Streptophyta_35493,c__sub__asterids_71274,o__Lamiales_4143,f__Acanthaceae_4185,g__Ruellia_13659,s__Ruellia jaliscana_440974	0	0		0	0	0		0	0	0	0	0	0	61	0	0	0	0	0	0	0	0	0	0	1	0	0	0	0		0	0
	k__Viridiplantae_33090,p__Streptophyta_35493,c__sub__asterids_71274,o__Lamiales_4143,f__Acanthaceae_4185,g__Ruellia_13659,s__Ruellia marlothii_1567023	0	0		0	0	0		0	0	0	0	0	0	513	0	1	0	0	0	0	0	0	0	0	0	0	0	0	0		0	0
	k__Viridiplantae_33090,p__Streptophyta_35493,c__sub__asterids_71274,o__Lamiales_4143,f__Acanthaceae_4185,g__Ruellia_13659,s__Ruellia runyonii_441019	0	0		0	0	0		0	0	60	0	0	0	9	0	0	0	0	0	0	0	0	0	0	1	0	0	8	0		0	0
	k__Viridiplantae_33090,p__Streptophyta_35493,c__sub__asterids_71274,o__Lamiales_4143,f__Acanthaceae_4185,g__Ruellia_13659,s__Ruellia tuberosa_441035	0	0		0	0	0		0	0	194	0	0	0	45	0	0	0	0	0	0	0	0	0	0	1	0	0	6	0		0	0
	k__Viridiplantae_33090,p__Streptophyta_35493,c__sub__asterids_71274,o__Lamiales_4143,f__Acanthaceae_4185,g__Ruspolia_141337,s__Ruspolia seticalyx_141338	0	0		0	0	0		0	2	0	0	0	0	4	0	0	0	0	0	1	0	0	0	0	0	0	0	0	0		0	0
	k__Viridiplantae_33090,p__Streptophyta_35493,c__sub__asterids_71274,o__Lamiales_4143,f__Acanthaceae_4185,g__Schaueria_141995,s__Schaueria calicotricha_141996	0	0		0	0	0		0	0	0	0	0	0	16	0	7	0	0	0	0	0	0	0	0	0	0	0	1	0		0	0
	k__Viridiplantae_33090,p__Streptophyta_35493,c__sub__asterids_71274,o__Lamiales_4143,f__Acanthaceae_4185,g__Sericocalyx_258549,s__Sericocalyx chinensis_259396	0	0		0	0	0		0	1	0	0	0	0	0	0	0	0	0	0	0	0	0	0	0	0	0	0	0	0		0	0
	k__Viridiplantae_33090,p__Streptophyta_35493,c__sub__asterids_71274,o__Lamiales_4143,f__Acanthaceae_4185,g__Sericocalyx_258549,s__Sericocalyx glaucescens_258553	0	1		0	0	0		0	0	0	0	0	0	0	0	0	0	0	0	0	0	0	0	0	0	0	0	0	0		0	0
	k__Viridiplantae_33090,p__Streptophyta_35493,c__sub__asterids_71274,o__Lamiales_4143,f__Acanthaceae_4185,g__Stenandrium_76285,s__Stenandrium guineense_328151	0	0		0	0	0		0	0	0	0	0	1	0	0	0	0	0	0	0	0	0	0	0	0	0	0	0	0		0	0
	k__Viridiplantae_33090,p__Streptophyta_35493,c__sub__asterids_71274,o__Lamiales_4143,f__Acanthaceae_4185,g__Stenandrium_76285,s__Stenandrium warneckei_328153	0	0		0	0	0		0	0	0	0	0	0	0	0	0	0	0	0	0	0	0	0	0	1	0	0	0	0		0	0
	k__Viridiplantae_33090,p__Streptophyta_35493,c__sub__asterids_71274,o__Lamiales_4143,f__Acanthaceae_4185,g__Streblacanthus_141335,s__Streblacanthus roseus_141998	0	0		0	0	0		0	0	1	0	0	1	0	0	1	0	0	0	0	0	0	0	0	0	0	0	0	0		0	0
	k__Viridiplantae_33090,p__Streptophyta_35493,c__sub__asterids_71274,o__Lamiales_4143,f__Acanthaceae_4185,g__Strobilanthes_24051,s__Strobilanthes asper_259401	0	0		0	0	0		0	0	0	0	0	0	1	0	0	0	0	0	0	0	0	0	0	0	0	0	0	0		0	0
	k__Viridiplantae_33090,p__Streptophyta_35493,c__sub__asterids_71274,o__Lamiales_4143,f__Acanthaceae_4185,g__Strobilanthes_24051,s__Strobilanthes filiformis_259408	0	1		0	0	0		0	10	0	0	0	0	0	0	5	0	0	0	0	0	0	0	0	0	0	0	0	0		0	0
	k__Viridiplantae_33090,p__Streptophyta_35493,c__sub__asterids_71274,o__Lamiales_4143,f__Acanthaceae_4185,g__Strobilanthes_24051,s__Strobilanthes galeopsis_259410	0	0		0	0	0		0	0	0	0	0	0	0	0	1	0	0	0	0	0	0	0	0	0	0	0	0	0		0	0
	k__Viridiplantae_33090,p__Streptophyta_35493,c__sub__asterids_71274,o__Lamiales_4143,f__Acanthaceae_4185,g__Strobilanthes_24051,s__Strobilanthes involucrata_259414	0	1		0	0	0		0	0	0	0	0	0	0	0	2	0	0	0	0	0	0	0	0	0	0	0	0	0		0	0
	k__Viridiplantae_33090,p__Streptophyta_35493,c__sub__asterids_71274,o__Lamiales_4143,f__Acanthaceae_4185,g__Strobilanthes_24051,s__Strobilanthes japonica_258567	0	0		0	0	0		0	0	0	0	0	0	0	0	1	0	0	0	0	0	0	0	0	0	0	0	0	0		0	0
	k__Viridiplantae_33090,p__Streptophyta_35493,c__sub__asterids_71274,o__Lamiales_4143,f__Acanthaceae_4185,g__Strobilanthes_24051,s__Strobilanthes multidens_259423	0	0		0	0	0		0	1	0	0	0	0	0	0	0	0	0	0	0	0	0	0	0	0	0	0	0	0		0	0
	k__Viridiplantae_33090,p__Streptophyta_35493,c__sub__asterids_71274,o__Lamiales_4143,f__Acanthaceae_4185,g__Strobilanthes_24051,s__Strobilanthes repanda_258564	0	0		0	0	0		0	1	0	0	0	0	0	0	1	0	0	0	0	0	0	0	0	0	0	0	0	0		0	0
	k__Viridiplantae_33090,p__Streptophyta_35493,c__sub__asterids_71274,o__Lamiales_4143,f__Acanthaceae_4185,g__Strobilanthes_24051,s__Strobilanthes sp. 'Hongkong Island'_258568	0	0		0	0	0		0	2	0	0	0	0	0	0	0	0	0	0	0	0	0	0	0	0	0	0	0	0		0	0
	k__Viridiplantae_33090,p__Streptophyta_35493,c__sub__asterids_71274,o__Lamiales_4143,f__Acanthaceae_4185,g__Strobilanthes_24051,s__Strobilanthes stenodon_259433	0	0		0	0	0		0	4	0	0	0	0	0	0	1	0	0	0	0	0	0	0	0	0	0	0	0	0		0	0
	k__Viridiplantae_33090,p__Streptophyta_35493,c__sub__asterids_71274,o__Lamiales_4143,f__Acanthaceae_4185,g__Thunbergia_13728,s__Thunbergia coccinea_85288	23	20		0	1	0		0	102	1446	16	237	25	2848	5	24	1	4	0	13	2	0	0	0	0	0	0	0	0		0	0
	k__Viridiplantae_33090,p__Streptophyta_35493,c__sub__asterids_71274,o__Lamiales_4143,f__Acanthaceae_4185,g__undef__82,s__Justicieae sp. Daniel 6737_141288	0	0		0	0	0		2	6	0	3	4	2	43	0	19	1	1	0	1	0	0	0	0	0	0	0	2	0		0	0
	k__Viridiplantae_33090,p__Streptophyta_35493,c__sub__asterids_71274,o__Lamiales_4143,f__Bignoniaceae_24079,g__Dolichandrone_241843,s__Dolichandrone spathacea_241844	0	0		0	0	0		0	1	1	0	0	0	0	0	0	0	0	0	0	0	0	0	0	21	0	0	0	0		18	47
	k__Viridiplantae_33090,p__Streptophyta_35493,c__sub__asterids_71274,o__Lamiales_4143,f__Bignoniaceae_24079,g__Handroanthus_1288022,s__Handroanthus impetiginosus_429701	0	0		0	0	0		0	0	0	1	3	0	7	0	0	0	0	0	0	0	0	1	0	0	0	0	0	0		0	0
	k__Viridiplantae_33090,p__Streptophyta_35493,c__sub__asterids_71274,o__Lamiales_4143,f__Bignoniaceae_24079,g__Oroxylum_83950,s__Oroxylum indicum_83951	0	0		0	0	0		0	0	0	0	10	0	46	0	1	0	0	0	0	0	0	11	0	0	0	0	0	0		0	0
	k__Viridiplantae_33090,p__Streptophyta_35493,c__sub__asterids_71274,o__Lamiales_4143,f__Bignoniaceae_24079,g__Pithecoctenium_354031,s__Pithecoctenium cynanchoides_545665	0	0		0	0	0		0	0	0	6	0	0	0	0	0	0	0	0	0	0	0	0	0	0	0	0	0	0		0	0
	k__Viridiplantae_33090,p__Streptophyta_35493,c__sub__asterids_71274,o__Lamiales_4143,f__Gesneriaceae_26122,g__Alloplectus_48754,s__Alloplectus hispidus_213332	0	0		0	0	0		0	1	0	0	0	0	0	0	1	0	0	0	0	0	0	0	0	0	0	0	0	0		0	0
	k__Viridiplantae_33090,p__Streptophyta_35493,c__sub__asterids_71274,o__Lamiales_4143,f__Gesneriaceae_26122,g__Columnea_48766,s__Columnea erythrophaea_213345	0	0		0	0	0		0	1	0	0	0	0	0	0	1	0	0	0	0	0	0	0	0	0	0	0	0	0		0	0
	k__Viridiplantae_33090,p__Streptophyta_35493,c__sub__asterids_71274,o__Lamiales_4143,f__Gesneriaceae_26122,g__Columnea_48766,s__Columnea rileyi_213354	0	6		2	0	0		0	45	0	0	1	0	4	0	53	0	0	2	0	0	0	0	0	0	0	0	0	0		0	0
	k__Viridiplantae_33090,p__Streptophyta_35493,c__sub__asterids_71274,o__Lamiales_4143,f__Gesneriaceae_26122,g__Drymonia_48756,s__Drymonia dodsonii_213329	0	0		0	0	0		0	0	0	0	0	0	0	0	1	0	0	0	0	0	0	0	0	0	0	0	0	0		0	0
	k__Viridiplantae_33090,p__Streptophyta_35493,c__sub__asterids_71274,o__Lamiales_4143,f__Gesneriaceae_26122,g__Gesneria_48821,s__Gesneria citrina_171311	0	0		0	0	0		0	0	0	0	0	0	0	0	0	0	0	0	0	0	0	0	0	0	0	0	1	0		0	0
	k__Viridiplantae_33090,p__Streptophyta_35493,c__sub__asterids_71274,o__Lamiales_4143,f__Gesneriaceae_26122,g__Napeanthus_48760,s__Napeanthus robustus_337169	0	0		0	0	0		0	0	0	0	0	0	0	0	0	0	0	0	4	0	0	0	0	1	0	0	0	0		0	0
	k__Viridiplantae_33090,p__Streptophyta_35493,c__sub__asterids_71274,o__Lamiales_4143,f__Gesneriaceae_26122,g__Tylopsacas_102257,s__Tylopsacas cuneatum_102258	0	1		0	0	0		0	2	0	0	0	0	0	0	4	0	0	0	0	0	0	0	0	0	0	0	0	0		0	0
	k__Viridiplantae_33090,p__Streptophyta_35493,c__sub__asterids_71274,o__Lamiales_4143,f__Lamiaceae_4136	0	0		0	0	0		0	0	0	0	0	0	0	0	0	0	0	0	0	0	0	0	0	0	0	1	0	0		0	0
	k__Viridiplantae_33090,p__Streptophyta_35493,c__sub__asterids_71274,o__Lamiales_4143,f__Lamiaceae_4136,g__Acanthomintha_392614,s__Acanthomintha ilicifolia_751780	0	5		0	0	0		0	0	2	8	0	0	1	0	1	0	0	0	0	0	0	0	0	0	0	0	0	0		0	0
	k__Viridiplantae_33090,p__Streptophyta_35493,c__sub__asterids_71274,o__Lamiales_4143,f__Lamiaceae_4136,g__Acanthomintha_392614,s__Acanthomintha lanceolata_392615	0	0		0	0	0		0	1	1	0	0	0	1	0	0	0	0	0	0	0	0	0	0	0	0	8	0	0		0	0
	k__Viridiplantae_33090,p__Streptophyta_35493,c__sub__asterids_71274,o__Lamiales_4143,f__Lamiaceae_4136,g__Callicarpa_21922,s__Callicarpa longissima_1262115	0	0		0	0	0		0	0	0	0	0	2	0	0	0	0	0	0	0	0	0	0	0	0	0	0	0	0		0	0
	k__Viridiplantae_33090,p__Streptophyta_35493,c__sub__asterids_71274,o__Lamiales_4143,f__Lamiaceae_4136,g__Callicarpa_21922,s__Callicarpa stapfii_536991	0	0		0	0	0		0	0	0	0	0	0	1	0	0	0	0	0	0	0	0	0	0	0	0	0	0	0		0	0
	k__Viridiplantae_33090,p__Streptophyta_35493,c__sub__asterids_71274,o__Lamiales_4143,f__Lamiaceae_4136,g__Clinopodium_182371,s__Clinopodium chilense_751790	0	0		0	0	0		0	0	0	1	0	0	0	0	0	0	0	0	0	0	0	0	0	0	0	0	0	0		0	0
	k__Viridiplantae_33090,p__Streptophyta_35493,c__sub__asterids_71274,o__Lamiales_4143,f__Lamiaceae_4136,g__Clinopodium_182371,s__Clinopodium myrianthum_751803	0	0		0	0	0		0	0	0	0	3	0	0	0	0	0	0	0	1	0	0	0	0	0	0	0	0	0		0	0
	k__Viridiplantae_33090,p__Streptophyta_35493,c__sub__asterids_71274,o__Lamiales_4143,f__Lamiaceae_4136,g__Clinopodium_182371,s__Clinopodium revolutum_306384	0	0		0	0	0		0	0	1	0	0	0	0	0	0	0	0	0	0	0	0	0	0	0	0	0	0	0		0	0
	k__Viridiplantae_33090,p__Streptophyta_35493,c__sub__asterids_71274,o__Lamiales_4143,f__Lamiaceae_4136,g__Colebrookea_54465,s__Colebrookea oppositifolia_54466	0	0		0	0	0		0	0	0	0	0	0	0	0	0	0	0	0	0	0	0	0	0	1	0	0	0	0		0	0
	k__Viridiplantae_33090,p__Streptophyta_35493,c__sub__asterids_71274,o__Lamiales_4143,f__Lamiaceae_4136,g__Colquhounia_457134,s__Colquhounia elegans_457136	0	0		0	0	0		0	0	0	0	0	0	0	0	0	0	0	0	0	0	0	0	0	1	0	0	0	0		0	0
	k__Viridiplantae_33090,p__Streptophyta_35493,c__sub__asterids_71274,o__Lamiales_4143,f__Lamiaceae_4136,g__Dicrastylis_496574,s__Dicrastylis reticulata_664369	0	0		0	0	0		0	0	0	0	0	0	0	0	0	0	0	0	1	0	0	0	0	0	0	0	0	0		0	0
	k__Viridiplantae_33090,p__Streptophyta_35493,c__sub__asterids_71274,o__Lamiales_4143,f__Lamiaceae_4136,g__Dracocephalum_39166,s__Dracocephalum kotschyi_180015	0	7		0	0	1		0	0	0	3	0	1	2	1	0	0	0	0	1	0	0	0	1	0	0	0	0	0		0	0
	k__Viridiplantae_33090,p__Streptophyta_35493,c__sub__asterids_71274,o__Lamiales_4143,f__Lamiaceae_4136,g__Drepanocaryum_392623,s__Drepanocaryum sewerzowii_392624	0	0		0	0	0		0	0	0	0	0	0	0	0	0	0	0	0	1	0	0	0	0	0	0	0	0	0		0	0
	k__Viridiplantae_33090,p__Streptophyta_35493,c__sub__asterids_71274,o__Lamiales_4143,f__Lamiaceae_4136,g__Eriope_397182,s__Eriope latifolia_397183	0	0		0	0	0		0	0	0	0	0	0	0	0	0	0	0	1	0	0	0	0	0	0	0	1	0	0		0	0
	k__Viridiplantae_33090,p__Streptophyta_35493,c__sub__asterids_71274,o__Lamiales_4143,f__Lamiaceae_4136,g__Galeopsis_457137,s__Galeopsis pubescens_457139	0	0		0	0	0		0	9	114	0	1	0	0	0	0	0	0	0	0	0	0	0	0	1	0	0	0	0		0	0
	k__Viridiplantae_33090,p__Streptophyta_35493,c__sub__asterids_71274,o__Lamiales_4143,f__Lamiaceae_4136,g__Hanceola_662938,s__Hanceola exserta_662940	1	0		0	0	0		0	0	1	0	0	0	0	0	0	0	0	0	0	0	0	0	0	0	0	0	0	0		0	0
	k__Viridiplantae_33090,p__Streptophyta_35493,c__sub__asterids_71274,o__Lamiales_4143,f__Lamiaceae_4136,g__Hanceola_662938,s__Hanceola sinensis_662941	0	0		0	0	0		0	0	1	0	0	0	0	0	0	0	0	0	0	0	0	0	0	0	0	0	0	0		0	0
	k__Viridiplantae_33090,p__Streptophyta_35493,c__sub__asterids_71274,o__Lamiales_4143,f__Lamiaceae_4136,g__Hyptis_204122,s__Hyptis alata_392708	0	0		0	0	0		0	0	2	0	0	0	0	0	0	0	0	0	0	0	0	0	0	0	0	0	0	0		0	0
	k__Viridiplantae_33090,p__Streptophyta_35493,c__sub__asterids_71274,o__Lamiales_4143,f__Lamiaceae_4136,g__Isodon_204130,s__Isodon aff. flavidus XY-2014_1504666	0	0		0	0	0		0	0	0	0	0	0	0	0	0	0	0	0	1	0	0	0	0	0	0	0	0	0		0	0
	k__Viridiplantae_33090,p__Streptophyta_35493,c__sub__asterids_71274,o__Lamiales_4143,f__Lamiaceae_4136,g__Isodon_204130,s__Isodon parvifolius_1504649	0	0		0	0	1		0	0	0	0	0	0	0	0	0	0	0	0	0	0	0	0	1	0	1	0	0	0		0	0
	k__Viridiplantae_33090,p__Streptophyta_35493,c__sub__asterids_71274,o__Lamiales_4143,f__Lamiaceae_4136,g__Isodon_204130,s__Isodon ramosissimus_1504652	0	0		0	0	0		0	0	0	0	0	0	0	0	0	0	0	0	1	0	0	0	0	0	0	0	0	0		0	0
	k__Viridiplantae_33090,p__Streptophyta_35493,c__sub__asterids_71274,o__Lamiales_4143,f__Lamiaceae_4136,g__Isodon_204130,s__Isodon schimperi_1504653	0	0		0	0	0		0	0	0	0	0	0	0	0	0	0	0	0	3	0	0	0	0	0	0	0	0	0		0	0
	k__Viridiplantae_33090,p__Streptophyta_35493,c__sub__asterids_71274,o__Lamiales_4143,f__Lamiaceae_4136,g__Killickia_751829,s__Killickia compacta_751830	0	0		0	0	0		0	0	0	0	0	0	1	0	0	0	0	1	0	0	0	0	0	0	0	0	0	0		0	0
	k__Viridiplantae_33090,p__Streptophyta_35493,c__sub__asterids_71274,o__Lamiales_4143,f__Lamiaceae_4136,g__Lallemantia_180013,s__Lallemantia peltata_180014	7	70		1	3	0		0	0	1	0	0	21	2	1	0	0	0	2	1	4	3	4	0	0	0	0	4	1		0	0
	k__Viridiplantae_33090,p__Streptophyta_35493,c__sub__asterids_71274,o__Lamiales_4143,f__Lamiaceae_4136,g__Leonurus_4137,s__Leonurus chaituroides_405944	0	0		0	0	0		0	3	0	0	0	0	2	0	0	0	0	1	0	0	0	1	0	4921	7	1	7	3		0	0
	k__Viridiplantae_33090,p__Streptophyta_35493,c__sub__asterids_71274,o__Lamiales_4143,f__Lamiaceae_4136,g__Leonurus_4137,s__Leonurus sibiricus_405945	0	0		0	0	0		0	0	0	0	0	0	0	0	0	0	0	0	0	0	0	0	0	0	0	0	0	1		0	0
	k__Viridiplantae_33090,p__Streptophyta_35493,c__sub__asterids_71274,o__Lamiales_4143,f__Lamiaceae_4136,g__Leonurus_4137,s__Leonurus turkestanicus_445401	0	0		0	0	0		0	0	0	0	0	0	0	0	0	0	0	0	0	0	0	0	0	9	0	0	0	0		0	1
	k__Viridiplantae_33090,p__Streptophyta_35493,c__sub__asterids_71274,o__Lamiales_4143,f__Lamiaceae_4136,g__Lepechinia_268879,s__Lepechinia caulescens_980664	0	0		0	0	0		0	0	0	0	0	0	1	0	0	0	0	4	0	0	0	0	0	0	0	0	0	0		0	0
	k__Viridiplantae_33090,p__Streptophyta_35493,c__sub__asterids_71274,o__Lamiales_4143,f__Lamiaceae_4136,g__Lepechinia_268879,s__Lepechinia salviae_1405045	0	0		0	0	0		0	0	1	0	0	0	0	0	0	0	0	0	0	0	1	0	0	0	0	0	0	0		0	0
	k__Viridiplantae_33090,p__Streptophyta_35493,c__sub__asterids_71274,o__Lamiales_4143,f__Lamiaceae_4136,g__Lepechinia_268879,s__Lepechinia speciosa_1405048	0	0		0	0	0		0	0	0	0	0	0	0	0	0	0	0	0	0	0	0	0	1	0	0	0	0	0		0	0
	k__Viridiplantae_33090,p__Streptophyta_35493,c__sub__asterids_71274,o__Lamiales_4143,f__Lamiaceae_4136,g__Lepechinia_268879,s__Lepechinia urbanii_1405049	0	0		0	0	0		0	0	0	0	0	0	1	0	0	0	0	0	0	0	0	0	0	0	0	0	0	0		0	0
	k__Viridiplantae_33090,p__Streptophyta_35493,c__sub__asterids_71274,o__Lamiales_4143,f__Lamiaceae_4136,g__Mentha_21819,s__Mentha arvensis_292239	0	0		0	0	0		0	2	10	0	2	1	0	0	0	0	0	0	132	0	0	0	0	0	0	0	0	7		0	0
	k__Viridiplantae_33090,p__Streptophyta_35493,c__sub__asterids_71274,o__Lamiales_4143,f__Lamiaceae_4136,g__Mentha_21819,s__Mentha sp. Edwards 177_326165	0	0		0	0	0		0	0	0	0	1	0	0	0	1	0	0	0	0	0	0	0	0	0	0	0	0	0		0	0
	k__Viridiplantae_33090,p__Streptophyta_35493,c__sub__asterids_71274,o__Lamiales_4143,f__Lamiaceae_4136,g__Micromeria_224744,s__Micromeria douglasii_751793	0	0		0	0	0		0	0	0	0	0	0	1	0	0	0	0	0	0	0	0	0	0	0	0	0	0	0		0	0
	k__Viridiplantae_33090,p__Streptophyta_35493,c__sub__asterids_71274,o__Lamiales_4143,f__Lamiaceae_4136,g__Nepeta_39172,s__Nepeta deflersiana_1423393	0	0		0	0	0		0	0	354	0	0	0	2	0	0	0	0	0	0	0	0	0	0	0	0	0	0	0		0	0
	k__Viridiplantae_33090,p__Streptophyta_35493,c__sub__asterids_71274,o__Lamiales_4143,f__Lamiaceae_4136,g__Nepeta_39172,s__Nepeta grandiflora_260608	0	0		0	0	0		0	0	55	0	0	0	0	0	0	0	0	0	0	0	0	0	0	0	0	0	0	0		0	0
	k__Viridiplantae_33090,p__Streptophyta_35493,c__sub__asterids_71274,o__Lamiales_4143,f__Lamiaceae_4136,g__Nepeta_39172,s__Nepeta laxiflora_180011	1	0		0	0	0		0	0	0	0	0	0	0	0	2	0	0	0	0	0	0	0	0	0	0	0	0	0		0	0
	k__Viridiplantae_33090,p__Streptophyta_35493,c__sub__asterids_71274,o__Lamiales_4143,f__Lamiaceae_4136,g__Nepeta_39172,s__Nepeta oxyodonta_180012	0	0		0	0	1		0	8	1	0	0	0	0	0	0	0	1	0	0	0	0	0	0	0	0	0	0	0		0	0
	k__Viridiplantae_33090,p__Streptophyta_35493,c__sub__asterids_71274,o__Lamiales_4143,f__Lamiaceae_4136,g__Nepeta_39172,s__Nepeta sp. Assadi 23249_180009	0	0		0	0	2		0	0	0	0	0	2	0	0	0	0	0	0	0	0	0	0	0	0	0	0	0	0		0	0
	k__Viridiplantae_33090,p__Streptophyta_35493,c__sub__asterids_71274,o__Lamiales_4143,f__Lamiaceae_4136,g__Newcastelia_664381,s__Newcastelia cladotricha_664384	0	0		0	0	0		0	0	0	0	0	0	0	0	0	0	0	0	1	0	0	0	0	0	0	0	0	0		0	0
	k__Viridiplantae_33090,p__Streptophyta_35493,c__sub__asterids_71274,o__Lamiales_4143,f__Lamiaceae_4136,g__Ocimum_39173,s__Ocimum basilicum_39350	2	0		1	0	0		0	1	1	0	0	0	0	1	0	0	0	0	0	6	1	0	0	0	2	0	0	0		0	0
	k__Viridiplantae_33090,p__Streptophyta_35493,c__sub__asterids_71274,o__Lamiales_4143,f__Lamiaceae_4136,g__Ocimum_39173,s__Ocimum gratissimum_204144	0	1		0	0	0		0	0	646	1	0	0	1	0	3	0	4	0	15628	0	0	0	0	1	0	0	0	0		0	0
	k__Viridiplantae_33090,p__Streptophyta_35493,c__sub__asterids_71274,o__Lamiales_4143,f__Lamiaceae_4136,g__Origanum_39174,s__Origanum majorana_268884	0	0		0	0	0		0	0	0	1	0	0	0	0	0	0	0	0	0	0	0	0	1	0	0	0	0	0		0	0
	k__Viridiplantae_33090,p__Streptophyta_35493,c__sub__asterids_71274,o__Lamiales_4143,f__Lamiaceae_4136,g__Orthosiphon_204150,s__Orthosiphon aristatus_204151	0	0		0	0	0		0	44	87	9	0	0	9	0	2	0	2	4	4653	0	0	0	0	0	0	0	0	0		0	0
	k__Viridiplantae_33090,p__Streptophyta_35493,c__sub__asterids_71274,o__Lamiales_4143,f__Lamiaceae_4136,g__Orthosiphon_204150,s__Orthosiphon stamineus_260636	0	0		0	0	0		0	19	23	5	1	0	5	0	0	0	0	0	6	0	0	0	0	0	0	0	0	0		0	0
	k__Viridiplantae_33090,p__Streptophyta_35493,c__sub__asterids_71274,o__Lamiales_4143,f__Lamiaceae_4136,g__Orthosiphon_204150,s__Orthosiphon wulfenioides_662934	0	0		0	0	0		0	0	0	0	0	0	0	0	0	0	0	0	7	0	0	0	0	0	0	0	0	0		0	0
	k__Viridiplantae_33090,p__Streptophyta_35493,c__sub__asterids_71274,o__Lamiales_4143,f__Lamiaceae_4136,g__Oxera_54234,s__Oxera subverticillata_142552	0	0		0	0	0		0	0	0	0	0	1	0	0	0	0	0	0	0	0	0	0	0	0	0	0	0	0		0	0
	k__Viridiplantae_33090,p__Streptophyta_35493,c__sub__asterids_71274,o__Lamiales_4143,f__Lamiaceae_4136,g__Paraphlomis_572116,s__Paraphlomis hispida_572118	0	0		0	0	0		0	0	0	0	0	0	0	0	0	0	0	0	0	0	0	0	0	189	0	0	0	0		0	0
	k__Viridiplantae_33090,p__Streptophyta_35493,c__sub__asterids_71274,o__Lamiales_4143,f__Lamiaceae_4136,g__Paraphlomis_572116,s__Paraphlomis javanica_572119	0	0		0	0	0		0	0	0	0	0	0	0	0	0	0	0	0	0	0	0	0	0	2	0	0	0	0		0	0
	k__Viridiplantae_33090,p__Streptophyta_35493,c__sub__asterids_71274,o__Lamiales_4143,f__Lamiaceae_4136,g__Pentapleura_751848,s__Pentapleura subulifera_751849	0	0		0	0	0		0	0	0	0	0	0	0	0	1	0	0	0	0	0	0	0	0	0	0	0	0	0		0	0
	k__Viridiplantae_33090,p__Streptophyta_35493,c__sub__asterids_71274,o__Lamiales_4143,f__Lamiaceae_4136,g__Perilla_48385,s__Perilla frutescens_48386	0	0		0	0	0		0	0	0	0	0	0	0	0	0	0	0	0	0	0	0	0	0	0	0	0	0	9		0	0
	k__Viridiplantae_33090,p__Streptophyta_35493,c__sub__asterids_71274,o__Lamiales_4143,f__Lamiaceae_4136,g__Phlomis_316257,s__Phlomis ruptilis_572130	0	0		0	0	0		0	0	0	0	0	0	0	0	0	0	0	1	0	0	0	0	0	595	0	0	0	0		0	0
	k__Viridiplantae_33090,p__Streptophyta_35493,c__sub__asterids_71274,o__Lamiales_4143,f__Lamiaceae_4136,g__Phlomoides_1006602,s__Phlomoides rotata_572115	0	0		0	0	0		0	0	0	0	0	0	0	0	0	0	0	0	0	0	0	0	0	3	0	0	0	0		0	0
	k__Viridiplantae_33090,p__Streptophyta_35493,c__sub__asterids_71274,o__Lamiales_4143,f__Lamiaceae_4136,g__Piloblephis_260609,s__Piloblephis rigida_260610	0	0		0	0	0		0	0	0	1	0	0	0	0	0	0	0	0	0	0	0	0	0	0	0	0	0	0		0	0
	k__Viridiplantae_33090,p__Streptophyta_35493,c__sub__asterids_71274,o__Lamiales_4143,f__Lamiaceae_4136,g__Plectranthus_41227,s__Plectranthus hadiensis_1281416	0	0		0	0	0		0	0	0	0	0	0	0	0	0	0	0	0	0	0	0	0	0	1	0	0	0	0		0	0
	k__Viridiplantae_33090,p__Streptophyta_35493,c__sub__asterids_71274,o__Lamiales_4143,f__Lamiaceae_4136,g__Pogogyne_392638,s__Pogogyne serpylloides_1380682	0	0		0	0	0		0	1	0	0	0	0	0	0	0	0	0	0	0	0	0	0	0	0	0	0	0	0		0	0
	k__Viridiplantae_33090,p__Streptophyta_35493,c__sub__asterids_71274,o__Lamiales_4143,f__Lamiaceae_4136,g__Pogostemon_21861,s__Pogostemon cablin_28511	0	1		1	16	0		0	0	0	1	0	0	12	0	1146	0	0	0	0	0	0	23	0	0	0	0	0	0		0	0
	k__Viridiplantae_33090,p__Streptophyta_35493,c__sub__asterids_71274,o__Lamiales_4143,f__Lamiaceae_4136,g__Pogostemon_21861,s__Pogostemon heyneanus_58709	0	0		0	0	0		0	0	0	0	0	0	1	0	173	0	0	0	0	0	0	4	0	0	0	0	0	0		0	0
	k__Viridiplantae_33090,p__Streptophyta_35493,c__sub__asterids_71274,o__Lamiales_4143,f__Lamiaceae_4136,g__Premna_41393,s__Premna angolensis_289394	0	0		0	0	0		0	0	1	0	0	0	13	0	0	0	0	0	0	0	0	0	0	0	0	0	0	0		0	0
	k__Viridiplantae_33090,p__Streptophyta_35493,c__sub__asterids_71274,o__Lamiales_4143,f__Lamiaceae_4136,g__Premna_41393,s__Premna latifolia_1401048	0	0		0	0	0		0	0	0	0	0	0	0	0	0	0	0	0	1	0	0	0	0	0	0	0	0	0		0	0
	k__Viridiplantae_33090,p__Streptophyta_35493,c__sub__asterids_71274,o__Lamiales_4143,f__Lamiaceae_4136,g__Premna_41393,s__Premna microphylla_54469	0	0		0	0	0		1	2	2	0	0	0	34	0	2	0	0	0	0	0	0	0	0	0	0	0	0	0		0	8
	k__Viridiplantae_33090,p__Streptophyta_35493,c__sub__asterids_71274,o__Lamiales_4143,f__Lamiaceae_4136,g__Premna_41393,s__Premna serratifolia_336939	0	0		0	0	0		1	1	1	0	0	0	9	0	1	0	0	0	0	0	0	0	0	0	0	0	0	0		6	1
	k__Viridiplantae_33090,p__Streptophyta_35493,c__sub__asterids_71274,o__Lamiales_4143,f__Lamiaceae_4136,g__Prunella_39176,s__Prunella asiatica_318069	0	0		0	0	0		0	0	0	0	0	0	0	0	1	0	0	0	0	0	0	0	0	0	0	0	0	0		0	0
	k__Viridiplantae_33090,p__Streptophyta_35493,c__sub__asterids_71274,o__Lamiales_4143,f__Lamiaceae_4136,g__Salvia_21880,s__Salvia aegyptiaca_392645	0	0		0	0	0		0	0	2	0	0	0	0	0	0	0	0	0	0	0	0	0	0	0	0	0	0	0		0	0
	k__Viridiplantae_33090,p__Streptophyta_35493,c__sub__asterids_71274,o__Lamiales_4143,f__Lamiaceae_4136,g__Salvia_21880,s__Salvia aristata_392647	0	0		0	0	0		0	0	1	0	0	0	0	0	0	0	0	0	0	0	0	0	0	0	0	0	0	0		0	0
	k__Viridiplantae_33090,p__Streptophyta_35493,c__sub__asterids_71274,o__Lamiales_4143,f__Lamiaceae_4136,g__Salvia_21880,s__Salvia axillaris_392650	0	0		0	0	0		17	0	0	0	0	0	0	0	0	0	0	0	0	0	0	0	0	0	0	0	0	0		1	0
	k__Viridiplantae_33090,p__Streptophyta_35493,c__sub__asterids_71274,o__Lamiales_4143,f__Lamiaceae_4136,g__Salvia_21880,s__Salvia cynica_392657	0	0		0	0	0		0	0	0	0	0	0	0	0	0	0	0	0	0	0	0	5	0	1	0	0	0	0		0	0
	k__Viridiplantae_33090,p__Streptophyta_35493,c__sub__asterids_71274,o__Lamiales_4143,f__Lamiaceae_4136,g__Salvia_21880,s__Salvia miltiorrhiza_226208	0	0		0	0	0		0	0	0	0	0	0	0	0	0	0	0	0	1	0	0	0	0	0	0	0	0	0		0	0
	k__Viridiplantae_33090,p__Streptophyta_35493,c__sub__asterids_71274,o__Lamiales_4143,f__Lamiaceae_4136,g__Salvia_21880,s__Salvia nipponica_428277	0	0		0	0	0		0	0	0	0	3	0	0	0	0	0	0	1	3	0	0	0	0	0	0	0	0	0		0	0
	k__Viridiplantae_33090,p__Streptophyta_35493,c__sub__asterids_71274,o__Lamiales_4143,f__Lamiaceae_4136,g__Salvia_21880,s__Salvia omerocalyx_458134	0	0		0	0	0		0	0	0	0	0	0	2	0	0	0	0	1	0	0	0	0	0	0	0	0	0	0		0	0
	k__Viridiplantae_33090,p__Streptophyta_35493,c__sub__asterids_71274,o__Lamiales_4143,f__Lamiaceae_4136,g__Salvia_21880,s__Salvia oppositiflora_933145	0	1		0	0	0		0	0	0	0	0	0	0	0	0	0	0	0	0	0	0	0	0	0	0	0	0	0		0	0
	k__Viridiplantae_33090,p__Streptophyta_35493,c__sub__asterids_71274,o__Lamiales_4143,f__Lamiaceae_4136,g__Salvia_21880,s__Salvia ovalifolia_392675	0	0		0	0	0		3	0	0	0	0	0	0	0	0	0	0	0	0	0	0	0	0	0	0	0	0	0		0	0
	k__Viridiplantae_33090,p__Streptophyta_35493,c__sub__asterids_71274,o__Lamiales_4143,f__Lamiaceae_4136,g__Salvia_21880,s__Salvia plebeia_424424	0	0		0	0	0		0	0	0	0	0	0	0	0	0	0	0	0	0	0	0	4	0	0	0	0	0	0		0	0
	k__Viridiplantae_33090,p__Streptophyta_35493,c__sub__asterids_71274,o__Lamiales_4143,f__Lamiaceae_4136,g__Salvia_21880,s__Salvia przewalskii_342060	0	0		0	0	0		0	0	0	0	0	0	0	0	0	0	0	0	2	0	0	0	0	0	0	0	0	0		0	0
	k__Viridiplantae_33090,p__Streptophyta_35493,c__sub__asterids_71274,o__Lamiales_4143,f__Lamiaceae_4136,g__Salvia_21880,s__Salvia trichocalycina_392698	0	0		0	0	0		0	0	1	0	0	0	0	0	0	0	0	0	0	0	0	0	0	0	0	0	0	0		0	0
	k__Viridiplantae_33090,p__Streptophyta_35493,c__sub__asterids_71274,o__Lamiales_4143,f__Lamiaceae_4136,g__Salvia_21880,s__Salvia yunnanensis_342062	0	0		0	0	0		0	0	0	0	0	0	0	0	8	0	0	0	0	0	0	0	0	0	0	0	0	0		0	0
	k__Viridiplantae_33090,p__Streptophyta_35493,c__sub__asterids_71274,o__Lamiales_4143,f__Lamiaceae_4136,g__Satureja_49986,s__Satureja pallaryi_751860	0	0		0	0	0		0	0	0	0	0	0	0	0	0	0	0	0	1	0	0	0	0	0	0	0	0	0		0	0
	k__Viridiplantae_33090,p__Streptophyta_35493,c__sub__asterids_71274,o__Lamiales_4143,f__Lamiaceae_4136,g__Satureja_49986,s__Satureja thymbra_49989	0	0		0	0	0		0	0	0	0	0	0	0	0	0	0	0	0	0	0	0	0	0	2	0	0	0	0		0	0
	k__Viridiplantae_33090,p__Streptophyta_35493,c__sub__asterids_71274,o__Lamiales_4143,f__Lamiaceae_4136,g__Schizonepeta_135199,s__Schizonepeta tenuifolia_135200	0	0		0	0	1		0	1	0	0	0	0	2	1	0	0	0	0	0	0	0	0	1	0	0	0	0	0		0	0
	k__Viridiplantae_33090,p__Streptophyta_35493,c__sub__asterids_71274,o__Lamiales_4143,f__Lamiaceae_4136,g__Stachys_53171,s__Stachys byzantina_180010	0	0		0	0	0		0	0	0	0	0	0	0	0	1	0	0	0	0	0	0	0	0	0	0	0	0	0		0	0
	k__Viridiplantae_33090,p__Streptophyta_35493,c__sub__asterids_71274,o__Lamiales_4143,f__Lamiaceae_4136,g__Stachys_53171,s__Stachys palustris_1060938	0	0		0	0	0		0	0	0	1	0	0	2	0	204	0	0	0	0	0	0	11	0	0	0	0	0	0		0	0
	k__Viridiplantae_33090,p__Streptophyta_35493,c__sub__asterids_71274,o__Lamiales_4143,f__Lamiaceae_4136,g__Teucrium_21896,s__Teucrium flavum_53177	0	0		0	0	0		0	0	0	0	0	0	0	0	0	0	0	0	0	0	0	0	0	1	0	0	0	0		0	0
	k__Viridiplantae_33090,p__Streptophyta_35493,c__sub__asterids_71274,o__Lamiales_4143,f__Lamiaceae_4136,g__Teucrium_21896,s__Teucrium marum_711380	0	0		0	0	0		0	0	0	0	0	0	0	3	0	0	0	1	0	0	0	0	0	0	0	0	0	0		0	0
	k__Viridiplantae_33090,p__Streptophyta_35493,c__sub__asterids_71274,o__Lamiales_4143,f__Lamiaceae_4136,g__Thymus_49990,s__Thymus quinquecostatus_228974	0	56		12	0	0		0	457	0	0	0	0	12	0	249	0	0	16	0	0	0	0	0	0	0	0	0	0		0	0
	k__Viridiplantae_33090,p__Streptophyta_35493,c__sub__asterids_71274,o__Lamiales_4143,f__Lamiaceae_4136,g__Trichostema_41239,s__Trichostema laxum_201525	0	0		0	0	0		0	0	0	0	0	0	1	0	0	0	0	0	0	0	0	0	0	0	0	0	0	0		0	0
	k__Viridiplantae_33090,p__Streptophyta_35493,c__sub__asterids_71274,o__Lamiales_4143,f__Lamiaceae_4136,g__Vitex_54476,s__Vitex altissima_549680	0	0		0	0	0		0	1	0	0	0	0	0	0	0	0	0	0	0	0	0	0	0	0	0	0	8	0		0	0
	k__Viridiplantae_33090,p__Streptophyta_35493,c__sub__asterids_71274,o__Lamiales_4143,f__Lamiaceae_4136,g__Vitex_54476,s__Vitex lignum-vitae_549682	0	0		0	0	0		0	0	0	0	0	0	0	0	0	0	0	0	0	0	0	0	0	0	0	0	0	0		1	0
	k__Viridiplantae_33090,p__Streptophyta_35493,c__sub__asterids_71274,o__Lamiales_4143,f__Lamiaceae_4136,g__Vitex_54476,s__Vitex quinata_167923	0	0		0	0	0		0	0	0	0	0	0	1	0	0	0	0	0	2	0	0	0	0	0	0	0	0	0		0	0
	k__Viridiplantae_33090,p__Streptophyta_35493,c__sub__asterids_71274,o__Lamiales_4143,f__Lamiaceae_4136,g__Vitex_54476,s__Vitex trifolia_204215	0	0		0	0	0		0	0	0	0	0	0	0	0	0	0	0	0	0	0	0	0	0	0	0	1	0	0		0	0
	k__Viridiplantae_33090,p__Streptophyta_35493,c__sub__asterids_71274,o__Lamiales_4143,f__Lamiaceae_4136,g__Vitex_54476,s__Vitex vestita_548854	0	0		0	0	0		0	1	0	0	0	0	0	0	0	0	0	0	0	0	0	0	0	0	0	0	0	0		0	0
	k__Viridiplantae_33090,p__Streptophyta_35493,c__sub__asterids_71274,o__Lamiales_4143,f__Lamiaceae_4136,g__Westringia_39178,s__Westringia sericea_664414	0	0		0	0	0		1	0	0	0	0	0	0	0	0	0	0	0	0	0	0	0	0	0	0	0	0	0		0	0
	k__Viridiplantae_33090,p__Streptophyta_35493,c__sub__asterids_71274,o__Lamiales_4143,f__Lamiaceae_4136,g__Ziziphora_182395,s__Ziziphora clinopodioides_751879	59	14		17	4	1		0	4	5	3	0	0	14	10	0	0	0	33	0	12	1	0	1	7	1	5	6	1		0	0
	k__Viridiplantae_33090,p__Streptophyta_35493,c__sub__asterids_71274,o__Lamiales_4143,f__Oleaceae_4144,g__Fraxinus_38871,s__Fraxinus excelsior_38873	0	0		0	0	0		0	0	0	0	0	0	0	0	0	0	0	0	0	0	0	0	0	0	0	0	3	0		0	0
	k__Viridiplantae_33090,p__Streptophyta_35493,c__sub__asterids_71274,o__Lamiales_4143,f__Oleaceae_4144,g__Jasminum_4147,s__Jasminum sambac_660624	328	19		0	0	0		1	108	0	0	1	0	0	0	0	0	0	0	0	0	0	0	0	0	0	0	0	0		0	0
	k__Viridiplantae_33090,p__Streptophyta_35493,c__sub__asterids_71274,o__Lamiales_4143,f__Oleaceae_4144,g__Noronhia_126544,s__Noronhia buxifolia_1296281	0	0		0	0	0		0	0	0	0	0	1	0	0	0	0	0	0	0	0	0	0	0	0	0	0	0	0		0	0
	k__Viridiplantae_33090,p__Streptophyta_35493,c__sub__asterids_71274,o__Lamiales_4143,f__Oleaceae_4144,g__Noronhia_126544,s__Noronhia cochleata_1296283	0	0		0	0	0		0	0	0	0	0	1	0	0	0	0	0	0	0	0	0	0	0	0	0	0	0	0		0	0
	k__Viridiplantae_33090,p__Streptophyta_35493,c__sub__asterids_71274,o__Lamiales_4143,f__Oleaceae_4144,g__Noronhia_126544,s__Noronhia myrtoides_1296299	0	0		0	0	0		0	0	0	0	0	3	0	0	0	0	0	0	0	0	0	0	0	0	0	0	0	0		0	0
	k__Viridiplantae_33090,p__Streptophyta_35493,c__sub__asterids_71274,o__Lamiales_4143,f__Oleaceae_4144,g__Osmanthus_93976,s__Osmanthus hainanensis_659430	0	0		0	0	0		0	2	0	0	0	0	0	0	1	0	0	1	0	0	0	0	0	0	0	0	0	0		0	0
	k__Viridiplantae_33090,p__Streptophyta_35493,c__sub__asterids_71274,o__Lamiales_4143,f__Orobanchaceae_91896,g__Agalinis_46034,s__Agalinis filicaulis_282235	0	0		0	0	0		0	0	0	0	0	0	1	0	0	0	0	0	0	0	0	0	0	0	0	0	0	0		0	0
	k__Viridiplantae_33090,p__Streptophyta_35493,c__sub__asterids_71274,o__Lamiales_4143,f__Orobanchaceae_91896,g__Agalinis_46034,s__Agalinis maritima_546850	2	128		27	0	0		0	609	1	0	3	0	40	0	573	0	1	18	0	0	0	0	0	0	0	0	0	0		0	0
	k__Viridiplantae_33090,p__Streptophyta_35493,c__sub__asterids_71274,o__Lamiales_4143,f__Orobanchaceae_91896,g__Agalinis_46034,s__Agalinis strictifolia_282242	0	0		0	0	0		0	0	14	0	0	0	1	0	0	0	0	0	0	0	0	0	0	1	0	0	0	0		0	0
	k__Viridiplantae_33090,p__Streptophyta_35493,c__sub__asterids_71274,o__Lamiales_4143,f__Orobanchaceae_91896,g__Agalinis_46034,s__Agalinis viridis_546855	0	0		0	0	0		0	0	0	0	0	0	0	0	2	0	0	0	0	0	0	0	0	0	0	0	0	0		0	0
	k__Viridiplantae_33090,p__Streptophyta_35493,c__sub__asterids_71274,o__Lamiales_4143,f__Orobanchaceae_91896,g__Brandisia_255882,s__Brandisia hancei_255883	0	0		0	0	0		0	0	23	0	0	0	1	0	1	0	0	0	0	0	0	0	0	0	1	0	0	0		0	0
	k__Viridiplantae_33090,p__Streptophyta_35493,c__sub__asterids_71274,o__Lamiales_4143,f__Orobanchaceae_91896,g__Cistanche_87753,s__Cistanche tubulosa_161397	0	0		0	0	0		0	1	0	0	0	0	0	0	0	0	0	0	0	0	0	0	0	0	0	0	0	0		0	0
	k__Viridiplantae_33090,p__Streptophyta_35493,c__sub__asterids_71274,o__Lamiales_4143,f__Orobanchaceae_91896,g__Lindenbergia_69067,s__Lindenbergia philippensis_86093	0	0		0	0	0		0	0	0	0	1	0	9	0	0	0	0	0	0	0	0	2	0	0	0	0	0	0		0	0
	k__Viridiplantae_33090,p__Streptophyta_35493,c__sub__asterids_71274,o__Lamiales_4143,f__Orobanchaceae_91896,g__Melampyrum_52724,s__Melampyrum arvense_374715	0	0		0	0	0		16	0	0	0	0	0	0	0	0	0	0	0	0	0	0	0	0	0	0	0	0	0		1	1
	k__Viridiplantae_33090,p__Streptophyta_35493,c__sub__asterids_71274,o__Lamiales_4143,f__Orobanchaceae_91896,g__Orthocarpus_43172,s__Orthocarpus tenuifolius_374720	1	0		0	0	0		0	0	0	0	0	0	0	0	0	0	0	0	0	0	0	0	0	0	0	0	0	0		0	0
	k__Viridiplantae_33090,p__Streptophyta_35493,c__sub__asterids_71274,o__Lamiales_4143,f__Orobanchaceae_91896,g__Pedicularis_43174,s__Pedicularis rex_321410	0	0		0	0	0		2	0	0	0	0	0	0	0	0	0	0	0	0	0	0	0	0	0	0	0	0	0		0	0
	k__Viridiplantae_33090,p__Streptophyta_35493,c__sub__asterids_71274,o__Lamiales_4143,f__Orobanchaceae_91896,g__Pedicularis_43174,s__Pedicularis rhinanthoides_326843	0	0		1	1	0		128	0	0	0	0	9	0	0	0	0	0	1	0	0	0	0	0	0	0	0	0	0		0	1
	k__Viridiplantae_33090,p__Streptophyta_35493,c__sub__asterids_71274,o__Lamiales_4143,f__Orobanchaceae_91896,g__Pedicularis_43174,s__Pedicularis rhynchodonta_216536	0	0		0	0	0		1	0	0	0	0	0	0	0	0	0	0	0	0	0	0	0	0	0	0	0	0	0		0	0
	k__Viridiplantae_33090,p__Streptophyta_35493,c__sub__asterids_71274,o__Lamiales_4143,f__Orobanchaceae_91896,g__Pedicularis_43174,s__Pedicularis sigmoidea_216540	0	0		0	0	0		0	0	1	0	0	0	0	0	0	0	0	0	0	0	0	0	0	0	0	0	0	0		0	0
	k__Viridiplantae_33090,p__Streptophyta_35493,c__sub__asterids_71274,o__Lamiales_4143,f__Orobanchaceae_91896,g__Pedicularis_43174,s__Pedicularis urceolata_216546	0	0		0	0	0		0	0	0	0	0	0	0	0	0	0	0	0	0	0	0	0	0	1	0	0	0	0		0	0
	k__Viridiplantae_33090,p__Streptophyta_35493,c__sub__asterids_71274,o__Lamiales_4143,f__Orobanchaceae_91896,g__Schwalbea_86090,s__Schwalbea americana_86091	0	5		2	0	0		0	28	0	0	0	0	0	0	19	0	0	1	0	0	0	0	0	0	0	0	0	0		0	0
	k__Viridiplantae_33090,p__Streptophyta_35493,c__sub__asterids_71274,o__Lamiales_4143,f__Orobanchaceae_91896,g__Sopubia_46045,s__Sopubia lemuriana_498475	0	0		0	0	0		0	0	0	0	0	0	0	0	1	0	0	0	0	0	0	0	0	0	0	0	0	0		0	0
	k__Viridiplantae_33090,p__Streptophyta_35493,c__sub__asterids_71274,o__Lamiales_4143,f__Orobanchaceae_91896,g__Xylocalyx_374676,s__Xylocalyx carterae_374677	0	0		0	0	0		1	0	0	0	0	0	0	0	0	0	0	0	0	0	0	0	0	0	0	0	0	0		0	0
	k__Viridiplantae_33090,p__Streptophyta_35493,c__sub__asterids_71274,o__Lamiales_4143,f__Pedaliaceae_4180,g__Sesamum_4181,s__Sesamum indicum_4182	0	0		0	2	0		0	0	0	0	0	8	0	0	0	0	0	0	0	0	0	0	1	0	0	4	1	6		0	0
	k__Viridiplantae_33090,p__Streptophyta_35493,c__sub__asterids_71274,o__Lamiales_4143,f__Phrymaceae_41399,g__Peplidium_188320,s__Peplidium sp. Barker 7696_318145	0	0		0	0	0		0	0	0	0	0	0	3	0	0	0	0	0	0	0	0	0	0	0	0	0	0	0		0	0
	k__Viridiplantae_33090,p__Streptophyta_35493,c__sub__asterids_71274,o__Lamiales_4143,f__Plantaginaceae_156152,g__Anarrhinum_105585,s__Anarrhinum bellidifolium_299799	0	0		0	0	0		0	0	0	0	0	0	0	0	0	0	0	0	0	0	0	0	0	1	0	0	0	0		0	0
	k__Viridiplantae_33090,p__Streptophyta_35493,c__sub__asterids_71274,o__Lamiales_4143,f__Plantaginaceae_156152,g__Aragoa_193560,s__Aragoa x chingacensis_193566	0	0		0	0	0		0	2	0	0	0	0	0	0	1	0	0	0	0	0	0	0	0	0	0	0	4	0		0	0
	k__Viridiplantae_33090,p__Streptophyta_35493,c__sub__asterids_71274,o__Lamiales_4143,f__Plantaginaceae_156152,g__Gambelia_105924,s__Gambelia speciosa_90356	0	0		0	0	0		0	0	0	0	0	0	0	0	0	0	0	0	0	0	0	0	0	0	0	0	0	0		2	0
	k__Viridiplantae_33090,p__Streptophyta_35493,c__sub__asterids_71274,o__Lamiales_4143,f__Plantaginaceae_156152,g__Kickxia_105587,s__Kickxia elatine_105588	0	0		0	0	0		0	0	0	1	0	0	0	0	0	0	0	0	0	0	0	0	0	0	0	0	0	0		0	0
	k__Viridiplantae_33090,p__Streptophyta_35493,c__sub__asterids_71274,o__Lamiales_4143,f__Plantaginaceae_156152,g__Lagotis_165307,s__Lagotis integrifolia_1310059	0	0		0	0	0		0	0	0	0	0	0	0	1	0	0	0	0	0	0	0	0	0	0	0	0	0	0		0	0
	k__Viridiplantae_33090,p__Streptophyta_35493,c__sub__asterids_71274,o__Lamiales_4143,f__Plantaginaceae_156152,g__Linaria_43170,s__Linaria arenaria_1138072	0	0		0	0	0		0	0	0	0	0	0	0	0	0	0	0	0	1	0	0	0	0	0	0	0	0	0		0	0
	k__Viridiplantae_33090,p__Streptophyta_35493,c__sub__asterids_71274,o__Lamiales_4143,f__Plantaginaceae_156152,g__Linaria_43170,s__Linaria depauperata_1138081	0	0		0	0	0		0	0	0	0	0	0	0	0	0	0	0	0	0	0	0	0	0	0	0	0	1	0		0	0
	k__Viridiplantae_33090,p__Streptophyta_35493,c__sub__asterids_71274,o__Lamiales_4143,f__Plantaginaceae_156152,g__Linaria_43170,s__Linaria warionis_1196863	0	0		0	0	0		0	0	0	0	0	0	0	0	0	0	0	0	13	0	0	0	0	0	0	0	0	0		0	0
	k__Viridiplantae_33090,p__Streptophyta_35493,c__sub__asterids_71274,o__Lamiales_4143,f__Plantaginaceae_156152,g__Picrorhiza_195119,s__Picrorhiza kurrooa_195120	0	0		0	0	0		0	0	0	0	0	0	0	1	0	0	0	0	0	0	0	0	0	0	0	0	0	0		0	0
	k__Viridiplantae_33090,p__Streptophyta_35493,c__sub__asterids_71274,o__Lamiales_4143,f__Plantaginaceae_156152,g__Plantago_26867,s__Plantago afra_101998	9085	5563		4513	36	22		1	15	24	70	78	98	196	31	8	109	175	11	33	7	0	0	0	0	0	0	0	0		0	0
	k__Viridiplantae_33090,p__Streptophyta_35493,c__sub__asterids_71274,o__Lamiales_4143,f__Plantaginaceae_156152,g__Plantago_26867,s__Plantago lanigera_589142	0	1		0	0	0		0	0	0	0	0	0	0	0	0	0	0	0	0	0	0	0	0	0	0	0	0	0		0	0
	k__Viridiplantae_33090,p__Streptophyta_35493,c__sub__asterids_71274,o__Lamiales_4143,f__Plantaginaceae_156152,g__Plantago_26867,s__Plantago obconica_589144	101	39		56	0	0		0	1	0	0	6	4	1	1	0	1	2	0	0	0	0	0	0	0	0	0	0	0		0	0
	k__Viridiplantae_33090,p__Streptophyta_35493,c__sub__asterids_71274,o__Lamiales_4143,f__Plantaginaceae_156152,g__Plantago_26867,s__Plantago raoulii_197816	37	21		28	0	0		0	1	0	0	0	0	3	0	0	0	0	0	0	0	0	0	0	0	0	0	0	0		0	0
	k__Viridiplantae_33090,p__Streptophyta_35493,c__sub__asterids_71274,o__Lamiales_4143,f__Plantaginaceae_156152,g__Plantago_26867,s__Plantago spathulata_197821	1	0		0	0	0		0	0	0	0	0	0	0	0	0	0	0	0	0	0	0	0	0	0	0	0	0	0		0	0
	k__Viridiplantae_33090,p__Streptophyta_35493,c__sub__asterids_71274,o__Lamiales_4143,f__Scrophulariaceae_4149,g__Leucophyllum_69911,s__Leucophyllum ambiguum_1382326	0	0		0	0	0		0	0	0	0	0	0	0	0	1	0	0	0	0	0	0	0	0	0	0	0	0	0		0	0
	k__Viridiplantae_33090,p__Streptophyta_35493,c__sub__asterids_71274,o__Lamiales_4143,f__Scrophulariaceae_4149,g__Leucophyllum_69911,s__Leucophyllum pringlei_369706	0	0		0	0	0		0	0	0	0	0	0	0	0	4	0	0	0	0	0	0	0	0	0	0	0	0	0		0	0
	k__Viridiplantae_33090,p__Streptophyta_35493,c__sub__asterids_71274,o__Lamiales_4143,f__Scrophulariaceae_4149,g__Nemesia_90650,s__Nemesia cheiranthus_257434	0	0		0	0	0		0	0	0	0	0	0	0	0	0	0	0	0	0	0	0	0	0	0	0	0	5	0		0	0
	k__Viridiplantae_33090,p__Streptophyta_35493,c__sub__asterids_71274,o__Lamiales_4143,f__Scrophulariaceae_4149,g__Scrophularia_39249,s__Scrophularia alpestris_1357594	0	0		0	0	0		0	0	0	2	0	0	0	0	0	0	0	0	0	0	0	0	0	0	1	0	0	0		0	0
	k__Viridiplantae_33090,p__Streptophyta_35493,c__sub__asterids_71274,o__Lamiales_4143,f__Scrophulariaceae_4149,g__Selago_39254,s__Selago perplexa_248434	0	0		0	0	0		0	0	0	0	0	0	0	4	0	0	0	0	0	0	0	0	0	0	0	0	0	0		0	0
	k__Viridiplantae_33090,p__Streptophyta_35493,c__sub__asterids_71274,o__Lamiales_4143,f__Scrophulariaceae_4149,g__Tetraselago_133361,s__Tetraselago longituba_133362	0	0		0	0	0		0	0	0	0	0	1	0	0	0	0	0	0	0	0	0	0	0	0	0	0	0	0		0	0
	k__Viridiplantae_33090,p__Streptophyta_35493,c__sub__asterids_71274,o__Lamiales_4143,f__Scrophulariaceae_4149,g__Trieenea_133363,s__Trieenea glutinosa_133364	0	0		0	0	1		0	0	0	0	0	2	0	0	0	0	0	0	0	0	0	1	0	0	0	0	0	0		0	0
	k__Viridiplantae_33090,p__Streptophyta_35493,c__sub__asterids_71274,o__Lamiales_4143,f__Scrophulariaceae_4149,g__Zaluzianskya_90654,s__Zaluzianskya gracilis_248448	0	0		0	0	0		0	0	0	0	3	1	0	0	0	0	0	0	0	0	0	0	0	0	0	0	0	0		0	0
	k__Viridiplantae_33090,p__Streptophyta_35493,c__sub__asterids_71274,o__Lamiales_4143,f__Stilbaceae_41867,g__Halleria_68865,s__Halleria ovata_257430	0	0		0	0	0		0	0	0	0	0	1	0	0	0	0	0	0	0	0	0	0	0	0	0	1	0	1		0	0
	k__Viridiplantae_33090,p__Streptophyta_35493,c__sub__asterids_71274,o__Lamiales_4143,f__Stilbaceae_41867,g__Nuxia_69069,s__Nuxia congesta_168485	0	0		0	0	0		0	0	0	0	23	3	1	0	0	0	0	0	1	0	0	0	0	0	0	0	0	8		0	0
	k__Viridiplantae_33090,p__Streptophyta_35493,c__sub__asterids_71274,o__Lamiales_4143,f__Stilbaceae_41867,g__Nuxia_69069,s__Nuxia oppositifolia_257432	0	0		0	0	0		0	0	0	0	0	0	0	0	0	0	0	0	0	0	0	0	0	0	0	0	0	1		0	0
	k__Viridiplantae_33090,p__Streptophyta_35493,c__sub__asterids_71274,o__Lamiales_4143,f__Verbenaceae_21910,g__Duranta_167916,s__Duranta erecta_167917	0	0		0	0	0		0	0	0	0	0	0	382	0	0	0	0	0	0	0	0	0	0	0	0	0	0	0		0	0
	k__Viridiplantae_33090,p__Streptophyta_35493,c__sub__asterids_71274,o__Lamiales_4143,f__Verbenaceae_21910,g__Lantana_87005,s__Lantana camara_126435	0	0		0	0	0		0	0	0	0	0	0	0	1	0	0	0	0	0	0	0	0	0	0	0	0	0	0		0	0
	k__Viridiplantae_33090,p__Streptophyta_35493,c__sub__asterids_71274,o__Lamiales_4143,f__Verbenaceae_21910,g__Lantana_87005,s__Lantana scabrida_768351	0	0		0	0	0		0	0	0	0	0	0	0	1	0	0	0	0	0	0	0	0	0	0	0	0	0	0		0	0
	k__Viridiplantae_33090,p__Streptophyta_35493,c__sub__asterids_71274,o__Lamiales_4143,f__Verbenaceae_21910,g__Lantana_87005,s__Lantana sp. X171-17_427669	0	0		0	0	0		0	0	0	0	0	0	0	0	0	0	0	0	1	0	0	0	0	0	0	0	0	0		0	0
	k__Viridiplantae_33090,p__Streptophyta_35493,c__sub__asterids_71274,o__Lamiales_4143,f__Verbenaceae_21910,g__Phyla_86858,s__Phyla canescens_489088	0	0		0	0	0		0	0	0	1	0	0	0	0	0	0	0	0	0	0	0	0	0	0	0	0	0	0		0	0
	k__Viridiplantae_33090,p__Streptophyta_35493,c__sub__asterids_71274,o__Lamiales_4143,f__Verbenaceae_21910,g__Phyla_86858,s__Phyla nodiflora_222877	0	0		0	0	0		0	0	1	0	0	0	1	0	0	0	0	0	3	0	0	0	0	0	0	0	0	0		0	0
	k__Viridiplantae_33090,p__Streptophyta_35493,c__sub__asterids_71274,o__Lamiales_4143,f__Verbenaceae_21910,g__Verbena_22002,s__Verbena officinalis_79772	0	0		0	0	0		0	0	0	0	0	0	0	0	0	0	0	0	0	0	0	0	0	1	0	0	0	0		0	0
	k__Viridiplantae_33090,p__Streptophyta_35493,c__sub__asterids_71274,o__Solanales_4069,f__Convolvulaceae_4118,g__Argyreia_139739,s__Argyreia sp. 3 MR-2013_1341765	0	0		0	0	0		0	0	0	0	0	45	0	0	0	0	0	0	0	0	0	1	0	0	0	0	0	0		0	0
	k__Viridiplantae_33090,p__Streptophyta_35493,c__sub__asterids_71274,o__Solanales_4069,f__Convolvulaceae_4118,g__Calystegia_47518,s__Calystegia sepium_47519	0	0		0	0	0		0	0	0	0	0	0	0	0	0	0	0	0	0	0	0	3	0	2	0	0	0	0		0	0
	k__Viridiplantae_33090,p__Streptophyta_35493,c__sub__asterids_71274,o__Solanales_4069,f__Convolvulaceae_4118,g__Convolvulus_4122,s__Convolvulus arvensis_4123	0	0		6	0	41		0	0	0	79	0	0	6	1	0	2	1	0	0	0	9	0	36	0	8	2	0	0		0	0
	k__Viridiplantae_33090,p__Streptophyta_35493,c__sub__asterids_71274,o__Solanales_4069,f__Convolvulaceae_4118,g__Convolvulus_4122,s__Convolvulus floridus_267582	0	0		2	0	6		0	0	0	7	0	0	0	0	0	0	0	0	0	0	1	0	2	0	0	0	0	0		0	0
	k__Viridiplantae_33090,p__Streptophyta_35493,c__sub__asterids_71274,o__Solanales_4069,f__Convolvulaceae_4118,g__Convolvulus_4122,s__Convolvulus x despreauxii_424890	0	0		0	0	0		0	0	0	1	0	0	0	0	0	0	0	0	0	0	0	0	0	0	0	0	0	0		0	0
	k__Viridiplantae_33090,p__Streptophyta_35493,c__sub__asterids_71274,o__Solanales_4069,f__Convolvulaceae_4118,g__Cuscuta_4128,s__Cuscuta campestris_132261	0	0		0	0	0		1	0	0	0	0	0	0	0	0	0	0	0	0	0	0	0	0	0	0	0	0	0		0	0
	k__Viridiplantae_33090,p__Streptophyta_35493,c__sub__asterids_71274,o__Solanales_4069,f__Convolvulaceae_4118,g__Cuscuta_4128,s__Cuscuta pentagona_112407	0	0		0	0	1		0	0	0	0	0	0	0	0	0	0	0	0	0	0	0	0	0	0	0	0	0	0		0	0
	k__Viridiplantae_33090,p__Streptophyta_35493,c__sub__asterids_71274,o__Solanales_4069,f__Convolvulaceae_4118,g__Dichondra_113198,s__Dichondra carolinensis_113199	0	0		0	0	0		0	0	1	0	0	0	0	0	0	0	0	0	0	0	0	0	0	0	0	0	0	0		0	0
	k__Viridiplantae_33090,p__Streptophyta_35493,c__sub__asterids_71274,o__Solanales_4069,f__Convolvulaceae_4118,g__Ipomoea_4119,s__Ipomoea carnea_89640	0	0		0	0	1		0	0	0	1	0	0	0	0	0	0	0	0	0	0	0	0	0	0	0	0	0	0		0	0
	k__Viridiplantae_33090,p__Streptophyta_35493,c__sub__asterids_71274,o__Solanales_4069,f__Convolvulaceae_4118,g__Ipomoea_4119,s__Ipomoea dichroa_139747	0	0		0	0	0		0	0	0	0	0	0	0	0	0	0	0	0	0	0	0	0	0	0	0	1	1	0		0	0
	k__Viridiplantae_33090,p__Streptophyta_35493,c__sub__asterids_71274,o__Solanales_4069,f__Convolvulaceae_4118,g__Ipomoea_4119,s__Ipomoea hartwegii_368091	0	0		0	0	0		0	0	0	1	0	0	0	0	0	0	0	0	0	0	0	0	1	0	0	0	0	0		0	0
	k__Viridiplantae_33090,p__Streptophyta_35493,c__sub__asterids_71274,o__Solanales_4069,f__Convolvulaceae_4118,g__Ipomoea_4119,s__Ipomoea jaegeri_139751	0	0		0	0	0		0	0	0	0	0	0	0	0	0	0	0	0	0	0	0	0	0	0	3	0	0	0		0	0
	k__Viridiplantae_33090,p__Streptophyta_35493,c__sub__asterids_71274,o__Solanales_4069,f__Convolvulaceae_4118,g__Ipomoea_4119,s__Ipomoea kituiensis_139752	0	0		0	0	0		0	0	0	0	0	2	0	0	0	0	0	0	0	0	0	0	0	0	0	0	0	0		0	0
	k__Viridiplantae_33090,p__Streptophyta_35493,c__sub__asterids_71274,o__Solanales_4069,f__Convolvulaceae_4118,g__Ipomoea_4119,s__Ipomoea lacunosa_89647	0	0		0	0	0		0	0	0	0	0	38	0	0	0	0	0	0	0	0	0	11	0	0	0	0	0	0		0	0
	k__Viridiplantae_33090,p__Streptophyta_35493,c__sub__asterids_71274,o__Solanales_4069,f__Convolvulaceae_4118,g__Ipomoea_4119,s__Ipomoea lindheimeri_89649	0	0		0	0	0		0	0	0	0	0	1	0	0	0	0	0	0	0	0	0	0	0	0	0	0	0	0		0	0
	k__Viridiplantae_33090,p__Streptophyta_35493,c__sub__asterids_71274,o__Solanales_4069,f__Convolvulaceae_4118,g__Ipomoea_4119,s__Ipomoea marginata_197400	0	0		0	0	0		0	0	0	0	0	0	0	0	0	0	0	0	0	0	0	0	0	0	0	1	0	0		0	0
	k__Viridiplantae_33090,p__Streptophyta_35493,c__sub__asterids_71274,o__Solanales_4069,f__Convolvulaceae_4118,g__Ipomoea_4119,s__Ipomoea minutiflora_368095	0	0		0	0	0		0	0	0	0	0	0	0	0	0	0	0	0	0	0	0	1	0	0	0	0	0	0		0	0
	k__Viridiplantae_33090,p__Streptophyta_35493,c__sub__asterids_71274,o__Solanales_4069,f__Convolvulaceae_4118,g__Ipomoea_4119,s__Ipomoea nil_35883	0	0		0	0	0		0	0	0	0	0	68	0	0	0	0	0	0	0	0	0	0	0	0	0	0	0	0		0	0
	k__Viridiplantae_33090,p__Streptophyta_35493,c__sub__asterids_71274,o__Solanales_4069,f__Convolvulaceae_4118,g__Ipomoea_4119,s__Ipomoea obscura_89652	0	0		0	0	0		0	0	0	0	0	5	0	0	0	0	0	0	0	0	0	0	0	0	0	0	0	0		0	0
	k__Viridiplantae_33090,p__Streptophyta_35493,c__sub__asterids_71274,o__Solanales_4069,f__Convolvulaceae_4118,g__Ipomoea_4119,s__Ipomoea rubens_139755	0	0		0	0	0		0	0	0	0	0	4	0	0	0	0	0	0	0	0	0	0	0	0	0	0	0	0		0	0
	k__Viridiplantae_33090,p__Streptophyta_35493,c__sub__asterids_71274,o__Solanales_4069,f__Convolvulaceae_4118,g__Ipomoea_4119,s__Ipomoea seducta_264536	0	0		0	0	0		0	0	0	0	0	0	0	0	0	0	0	0	1	0	0	0	0	0	0	0	0	0		0	0
	k__Viridiplantae_33090,p__Streptophyta_35493,c__sub__asterids_71274,o__Solanales_4069,f__Convolvulaceae_4118,g__Lepistemon_139757,s__Lepistemon owariensis_139758	0	0		0	0	0		0	0	0	1	0	14	0	0	0	0	0	0	0	0	0	0	0	0	0	0	0	0		0	0
	k__Viridiplantae_33090,p__Streptophyta_35493,c__sub__asterids_71274,o__Solanales_4069,f__Convolvulaceae_4118,g__Merremia_89667,s__Merremia dissecta_197414	0	0		0	0	0		0	0	0	0	0	0	0	0	0	0	0	0	0	0	1	0	0	0	0	0	0	0		0	0
	k__Viridiplantae_33090,p__Streptophyta_35493,c__sub__asterids_71274,o__Solanales_4069,f__Convolvulaceae_4118,g__Stictocardia_139761,s__Stictocardia beraviensis_139762	0	0		0	0	0		0	0	0	0	0	2	0	0	0	0	0	0	0	0	0	7	0	0	0	0	0	0		0	0
	k__Viridiplantae_33090,p__Streptophyta_35493,c__sub__asterids_71274,o__Solanales_4069,f__Convolvulaceae_4118,g__Stictocardia_139761,s__Stictocardia tiliifolia_139763	0	0		0	0	0		0	0	0	0	0	0	0	0	0	0	0	0	0	0	0	0	0	2	0	0	0	0		0	0
	k__Viridiplantae_33090,p__Streptophyta_35493,c__sub__asterids_71274,o__Solanales_4069,f__Convolvulaceae_4118,g__Turbina_139764,s__Turbina oblongata_139768	0	0		0	0	0		0	0	0	0	0	2	0	0	0	0	0	0	0	0	0	0	0	0	0	0	0	0		0	0
	k__Viridiplantae_33090,p__Streptophyta_35493,c__sub__asterids_71274,o__Solanales_4069,f__Hydroleaceae_421907,g__Hydrolea_24570,s__Hydrolea spinosa_79358	0	0		0	1	0		0	0	0	0	0	0	0	0	0	0	0	0	0	0	0	0	0	0	0	0	0	0		0	0
	k__Viridiplantae_33090,p__Streptophyta_35493,c__sub__asterids_71274,o__Solanales_4069,f__Solanaceae_4070	0	0		0	0	0		0	0	3	0	0	0	0	0	0	0	0	0	0	0	0	0	0	0	0	0	0	0		0	0
	k__Viridiplantae_33090,p__Streptophyta_35493,c__sub__asterids_71274,o__Solanales_4069,f__Solanaceae_4070,g__Anthotroche_195723,s__Anthotroche pannosa_195726	12	6		2	16	4		2	36	61	25	0	1	8	6	0	1	0	6	1	0	0	5	23	4	4	4	4	2		0	2
	k__Viridiplantae_33090,p__Streptophyta_35493,c__sub__asterids_71274,o__Solanales_4069,f__Solanaceae_4070,g__Brugmansia_301914,s__Brugmansia suaveolens_905076	0	0		0	0	0		0	0	0	0	0	0	1	0	0	0	0	0	0	0	0	0	0	0	0	0	0	0		0	0
	k__Viridiplantae_33090,p__Streptophyta_35493,c__sub__asterids_71274,o__Solanales_4069,f__Solanaceae_4070,g__Brunfelsia_160066,s__Brunfelsia australis_1170511	0	0		0	0	1		0	0	0	0	0	0	1	0	0	0	0	0	0	0	0	0	0	0	0	0	0	0		0	0
	k__Viridiplantae_33090,p__Streptophyta_35493,c__sub__asterids_71274,o__Solanales_4069,f__Solanaceae_4070,g__Datura_4074,s__Datura stramonium_4076	0	0		0	0	1		0	0	0	0	0	0	0	0	0	0	0	0	0	0	0	0	0	0	0	0	0	0		0	0
	k__Viridiplantae_33090,p__Streptophyta_35493,c__sub__asterids_71274,o__Solanales_4069,f__Solanaceae_4070,g__Hyoscyamus_4078,s__Hyoscyamus niger_4079	4	3		0	1	0		11	21	11905	12	13	7	12	0	0	0	0	0	2	2	0	1	0	1	3	1	6	0		0	6
	k__Viridiplantae_33090,p__Streptophyta_35493,c__sub__asterids_71274,o__Solanales_4069,f__Solanaceae_4070,g__Lycium_24646,s__Lycium elongatum_112872	0	0		0	0	0		0	2	50	0	0	0	0	0	0	0	0	0	67	0	0	0	0	0	0	0	0	0		0	1
	k__Viridiplantae_33090,p__Streptophyta_35493,c__sub__asterids_71274,o__Solanales_4069,f__Solanaceae_4070,g__Lycium_24646,s__Lycium ruthenicum_112879	0	0		0	0	0		0	0	2	0	0	0	0	0	0	0	0	0	0	0	0	0	0	0	0	0	0	0		0	0
	k__Viridiplantae_33090,p__Streptophyta_35493,c__sub__asterids_71274,o__Solanales_4069,f__Solanaceae_4070,g__Lycium_24646,s__Lycium torreyi_127640	0	0		0	0	0		0	1	1	0	0	0	0	0	0	0	0	0	0	0	0	0	0	0	0	0	0	0		0	0
	k__Viridiplantae_33090,p__Streptophyta_35493,c__sub__asterids_71274,o__Solanales_4069,f__Solanaceae_4070,g__Nicotiana_4085,s__Nicotiana kawakamii_57321	0	0		0	0	0		0	2	0	0	0	0	0	0	0	0	0	1	0	0	0	0	0	0	0	0	0	0		0	0
	k__Viridiplantae_33090,p__Streptophyta_35493,c__sub__asterids_71274,o__Solanales_4069,f__Solanaceae_4070,g__Nicotiana_4085,s__Nicotiana linearis_118701	0	0		0	0	0		0	0	2	0	0	0	0	0	0	0	0	0	0	0	0	0	0	0	0	0	0	0		0	0
	k__Viridiplantae_33090,p__Streptophyta_35493,c__sub__asterids_71274,o__Solanales_4069,f__Solanaceae_4070,g__Nicotiana_4085,s__Nicotiana nudicaulis_49452	0	0		0	0	0		0	0	1	0	0	0	0	0	0	0	0	0	0	0	0	0	0	0	0	0	0	0		0	0
	k__Viridiplantae_33090,p__Streptophyta_35493,c__sub__asterids_71274,o__Solanales_4069,f__Solanaceae_4070,g__Nicotiana_4085,s__Nicotiana obtusifolia_200316	0	0		0	0	0		0	0	1	0	0	1	0	0	0	0	0	0	0	0	0	0	0	0	0	0	2	0		0	0
	k__Viridiplantae_33090,p__Streptophyta_35493,c__sub__asterids_71274,o__Solanales_4069,f__Solanaceae_4070,g__Nicotiana_4085,s__Nicotiana otophora_4091	0	0		0	0	0		0	0	4	0	0	0	0	0	0	0	0	0	0	0	0	0	0	0	0	0	0	0		0	0
	k__Viridiplantae_33090,p__Streptophyta_35493,c__sub__asterids_71274,o__Solanales_4069,f__Solanaceae_4070,g__Solanum_4107,s__Solanum carduiforme_368027	0	0		0	0	0		0	4	6066	1	6	3	3	0	0	0	0	0	0	0	0	0	0	0	0	0	0	0		0	0
	k__Viridiplantae_33090,p__Streptophyta_35493,c__sub__asterids_71274,o__Solanales_4069,f__Solanaceae_4070,g__Solanum_4107,s__Solanum heteropodium_368032	0	0		0	0	0		0	0	278	0	0	0	0	0	0	0	0	0	0	0	0	0	0	0	0	0	0	0		0	0
	k__Viridiplantae_33090,p__Streptophyta_35493,c__sub__asterids_71274,o__Solanales_4069,f__Solanaceae_4070,g__Solanum_4107,s__Solanum melongena_4111	0	0		0	0	0		0	0	16	0	0	0	0	0	0	0	0	0	0	0	0	0	0	0	0	0	0	0		0	0
	k__Viridiplantae_33090,p__Streptophyta_35493,c__sub__asterids_71274,o__Solanales_4069,f__Solanaceae_4070,g__Solanum_4107,s__Solanum nigrum_4112	0	0		0	0	0		1	0	0	0	0	0	0	0	0	0	0	0	0	0	0	0	0	0	0	0	0	0		0	0
	k__Viridiplantae_33090,p__Streptophyta_35493,c__sub__asterids_71274,o__Solanales_4069,f__Solanaceae_4070,g__Solanum_4107,s__Solanum usaramense_1097659	0	0		0	0	0		0	0	1	0	0	0	0	0	0	0	0	0	0	0	0	0	0	0	0	0	0	0		0	0
	k__Viridiplantae_33090,p__Streptophyta_35493,c__sub__asterids_71274,o__Solanales_4069,f__Solanaceae_4070,g__Solanum_4107,s__Solanum violaceum_329803	0	0		0	0	0		0	0	400	0	0	0	0	0	0	0	0	0	0	0	0	0	0	0	0	0	0	0		0	0
	k__Viridiplantae_33090,p__Streptophyta_35493,c__sub__asterids_71274,o__Solanales_4069,f__Solanaceae_4070,g__Solanum_4107,s__Solanum viridifolium_744132	0	0		1	0	0		0	0	1448	0	0	0	1	0	0	0	0	0	0	0	0	0	0	0	0	0	0	0		0	0
	k__Viridiplantae_33090,p__Streptophyta_35493,c__sub__asterids_71274,o__Solanales_4069,f__Solanaceae_4070,g__Solanum_4107,s__Solanum yungasense_317837	1	0		0	0	0		0	0	0	0	0	0	0	0	0	0	0	0	0	0	0	0	0	0	0	0	0	0		0	0
	k__Viridiplantae_33090,p__Streptophyta_35493,c__sub__asterids_71274,o__Solanales_4069,f__Solanaceae_4070,g__Withania_126908,s__Withania somnifera_126910	0	0		3	0	0		1	2	7	0	0	6	0	0	0	0	0	0	1	0	0	0	0	0	1	0	1	0		0	0
	k__Viridiplantae_33090,p__Streptophyta_35493,c__sub__Gnetidae_1445966,o__Gnetales_3378,f__Gnetaceae_3379,g__Gnetum_3380,s__Gnetum parvifolium_33153	0	0		0	0	0		0	1	0	0	0	0	0	0	0	0	0	0	0	0	0	0	0	0	0	0	0	0		0	0
	k__Viridiplantae_33090,p__Streptophyta_35493,c__sub__Polypodiidae_1521262,o__Polypodiales_3268,f__Pteridaceae_13819,g__Pteris_13820,s__Pteris ensiformis_265700	0	0		0	0	0		0	0	0	0	0	0	0	0	0	0	0	0	0	0	0	0	0	0	0	0	0	1		0	0
	k__Viridiplantae_33090,p__Streptophyta_35493,c__sub__Polypodiidae_1521262,o__Polypodiales_3268,f__Pteridaceae_13819,g__Pteris_13820,s__Pteris vittata_13821	0	0		0	0	0		0	0	0	0	0	0	0	0	0	0	0	0	1	0	0	0	0	0	0	0	0	0		0	0
	k__Viridiplantae_33090,p__Streptophyta_35493,c__sub__rosids_71275	0	0		0	0	0		0	0	4	0	0	2	1	0	0	0	0	0	0	0	0	0	0	0	0	1	0	0		0	0
	k__Viridiplantae_33090,p__Streptophyta_35493,c__sub__rosids_71275,o__Brassicales_3699,f__Brassicaceae_3700,g__Brassica_3705,s__Brassica nigra_3710	1	0		1	0	0		0	0	0	1	0	0	1	0	0	4	1	2	0	0	0	0	0	0	0	0	0	0		0	0
	k__Viridiplantae_33090,p__Streptophyta_35493,c__sub__rosids_71275,o__Brassicales_3699,f__Brassicaceae_3700,g__Brassica_3705,s__Brassica oleracea_3712	0	0		0	0	0		0	0	2	0	0	0	0	0	0	0	0	0	0	0	0	0	0	1	0	0	0	0		0	0
	k__Viridiplantae_33090,p__Streptophyta_35493,c__sub__rosids_71275,o__Brassicales_3699,f__Brassicaceae_3700,g__Brassica_3705,s__Brassica rapa_3711	8	4		8	1	0		0	3	4	1	0	0	4	2	0	0	0	6	0	2	0	0	1	0	1	2	0	0		0	1
	k__Viridiplantae_33090,p__Streptophyta_35493,c__sub__rosids_71275,o__Brassicales_3699,f__Brassicaceae_3700,g__Brassica_3705,s__Brassica rupestris_69186	0	0		0	0	0		0	0	0	0	0	0	0	0	0	0	0	1	0	0	0	0	0	0	0	0	0	0		0	0
	k__Viridiplantae_33090,p__Streptophyta_35493,c__sub__rosids_71275,o__Brassicales_3699,f__Brassicaceae_3700,g__Brassica_3705,s__Brassica tournefortii_37661	0	0		0	0	0		0	0	0	0	0	0	1	0	0	0	0	1	0	0	0	0	0	0	0	5	0	0		0	0
	k__Viridiplantae_33090,p__Streptophyta_35493,c__sub__rosids_71275,o__Brassicales_3699,f__Brassicaceae_3700,g__Capsella_3718,s__Capsella bursa-pastoris_3719	0	0		0	0	0		0	0	0	0	0	0	0	0	0	0	0	0	0	0	0	3	0	2	0	0	0	0		0	0
	k__Viridiplantae_33090,p__Streptophyta_35493,c__sub__rosids_71275,o__Brassicales_3699,f__Brassicaceae_3700,g__Cardamine_50460,s__Cardamine delavayi_558112	1	0		0	1	0		0	0	0	0	0	0	0	1	0	0	0	0	0	0	0	0	0	0	0	0	0	0		0	0
	k__Viridiplantae_33090,p__Streptophyta_35493,c__sub__rosids_71275,o__Brassicales_3699,f__Brassicaceae_3700,g__Cardamine_50460,s__Cardamine dentipetala_357218	0	0		0	0	0		0	0	0	0	0	0	0	0	0	0	0	0	0	0	0	0	0	0	0	1	0	0		0	0
	k__Viridiplantae_33090,p__Streptophyta_35493,c__sub__rosids_71275,o__Brassicales_3699,f__Brassicaceae_3700,g__Cardamine_50460,s__Cardamine graeca_352368	1	0		0	0	0		0	0	0	0	0	0	0	2	0	0	0	3	0	0	0	0	0	0	0	0	0	0		0	0
	k__Viridiplantae_33090,p__Streptophyta_35493,c__sub__rosids_71275,o__Brassicales_3699,f__Brassicaceae_3700,g__Cardamine_50460,s__Cardamine limprichtiana_1517516	8	0		1	0	1		0	0	1	2	0	0	0	2	0	1	1	0	0	0	0	0	0	0	0	0	0	0		0	0
	k__Viridiplantae_33090,p__Streptophyta_35493,c__sub__rosids_71275,o__Brassicales_3699,f__Brassicaceae_3700,g__Cardamine_50460,s__Cardamine parviflora_352371	0	0		1	0	0		0	0	0	0	0	0	0	0	0	0	0	1	0	0	0	0	0	0	0	0	0	0		0	0
	k__Viridiplantae_33090,p__Streptophyta_35493,c__sub__rosids_71275,o__Brassicales_3699,f__Brassicaceae_3700,g__Caulanthus_154095,s__Caulanthus lasiophyllus_154104	0	0		1	0	0		0	0	0	0	0	0	0	0	0	0	0	0	0	0	0	0	0	0	0	0	0	0		0	0
	k__Viridiplantae_33090,p__Streptophyta_35493,c__sub__rosids_71275,o__Brassicales_3699,f__Brassicaceae_3700,g__Cyphocardamum_763960,s__Cyphocardamum aretioides_763961	45204	24637		20639	30114	23110		7	1546	7935	53	813	182	16527	24919	329	621	999	33851	337	39	4	5	4	9314	245	22510	1164	49		5	5
	k__Viridiplantae_33090,p__Streptophyta_35493,c__sub__rosids_71275,o__Brassicales_3699,f__Brassicaceae_3700,g__Descurainia_89410,s__Descurainia sophia_89411	0	0		0	0	0		0	0	0	0	0	0	0	0	0	0	0	0	0	0	0	11	0	1	0	0	0	0		0	0
	k__Viridiplantae_33090,p__Streptophyta_35493,c__sub__rosids_71275,o__Brassicales_3699,f__Brassicaceae_3700,g__Descurainia_89410,s__Descurainia torulosa_89413	0	0		0	0	0		0	0	0	0	0	0	0	0	0	0	0	0	0	0	0	2	0	2	0	0	0	0		0	0
	k__Viridiplantae_33090,p__Streptophyta_35493,c__sub__rosids_71275,o__Brassicales_3699,f__Brassicaceae_3700,g__Eruca_19151,s__Eruca pinnatifida_308289	0	1		0	0	0		0	0	0	0	0	0	0	0	0	0	0	0	0	0	0	0	0	0	0	0	0	0		0	0
	k__Viridiplantae_33090,p__Streptophyta_35493,c__sub__rosids_71275,o__Brassicales_3699,f__Brassicaceae_3700,g__Eruca_19151,s__Eruca vesicaria_180536	1	2		1	0	2		0	3	0	0	0	3	0	3	0	0	0	0	0	0	0	0	0	0	1	4	0	0		0	0
	k__Viridiplantae_33090,p__Streptophyta_35493,c__sub__rosids_71275,o__Brassicales_3699,f__Brassicaceae_3700,g__Erucastrum_109153,s__Erucastrum abyssinicum_180537	4	3		2	0	0		0	0	0	1	0	0	0	1	0	0	0	4	0	0	0	0	0	0	0	0	0	0		0	0
	k__Viridiplantae_33090,p__Streptophyta_35493,c__sub__rosids_71275,o__Brassicales_3699,f__Brassicaceae_3700,g__Erucastrum_109153,s__Erucastrum armoracioides_308290	0	0		0	0	0		0	0	1	0	0	0	0	0	0	0	0	0	0	0	0	0	0	0	0	0	0	0		0	0
	k__Viridiplantae_33090,p__Streptophyta_35493,c__sub__rosids_71275,o__Brassicales_3699,f__Brassicaceae_3700,g__Eudema_536394,s__Eudema nubigena_536395	6	0		0	1	0		0	0	0	0	1	0	0	2	0	0	0	2	0	0	0	0	0	2	0	1	0	0		0	0
	k__Viridiplantae_33090,p__Streptophyta_35493,c__sub__rosids_71275,o__Brassicales_3699,f__Brassicaceae_3700,g__Farsetia_359841,s__Farsetia stylosa_1366957	1	0		0	0	0		0	0	0	0	0	0	0	0	0	0	0	0	0	0	0	0	0	0	0	0	0	0		0	0
	k__Viridiplantae_33090,p__Streptophyta_35493,c__sub__rosids_71275,o__Brassicales_3699,f__Brassicaceae_3700,g__Isatis_161755,s__Isatis brevipes_555710	0	0		0	0	0		0	0	0	0	0	0	0	0	0	0	0	0	0	0	0	0	2	0	0	0	0	0		0	0
	k__Viridiplantae_33090,p__Streptophyta_35493,c__sub__rosids_71275,o__Brassicales_3699,f__Brassicaceae_3700,g__Iskandera_369005,s__Iskandera alaica_369006	0	0		0	0	0		0	0	0	0	0	0	0	1	0	0	0	0	0	0	0	0	0	0	0	1	0	0		0	0
	k__Viridiplantae_33090,p__Streptophyta_35493,c__sub__rosids_71275,o__Brassicales_3699,f__Brassicaceae_3700,g__Lepidium_19205,s__Lepidium apetalum_153459	4029	1899		1297	2139	1430		0	168	580	4	74	17	1205	1309	27	38	83	2229	19	6	0	0	0	845	17	1989	125	11		0	0
	k__Viridiplantae_33090,p__Streptophyta_35493,c__sub__rosids_71275,o__Brassicales_3699,f__Brassicaceae_3700,g__Lepidium_19205,s__Lepidium aucheri_153329	82	37		32	8	8		0	1	9	0	2	0	11	15	0	0	0	7	0	0	0	0	0	15	0	23	0	0		0	0
	k__Viridiplantae_33090,p__Streptophyta_35493,c__sub__rosids_71275,o__Brassicales_3699,f__Brassicaceae_3700,g__Lepidium_19205,s__Lepidium banksii_106780	4	0		1	0	0		0	0	0	0	0	0	0	0	0	0	0	0	0	0	0	0	0	1	0	0	0	0		0	0
	k__Viridiplantae_33090,p__Streptophyta_35493,c__sub__rosids_71275,o__Brassicales_3699,f__Brassicaceae_3700,g__Lepidium_19205,s__Lepidium draba_153317	0	0		0	0	0		0	0	0	1	0	0	0	0	0	0	0	0	0	0	0	0	0	0	0	0	0	0		0	0
	k__Viridiplantae_33090,p__Streptophyta_35493,c__sub__rosids_71275,o__Brassicales_3699,f__Brassicaceae_3700,g__Lepidium_19205,s__Lepidium montanum_153349	3	2		4	1	0		0	0	1	0	0	0	3	3	0	0	0	2	0	0	0	0	0	1	0	1	0	0		0	0
	k__Viridiplantae_33090,p__Streptophyta_35493,c__sub__rosids_71275,o__Brassicales_3699,f__Brassicaceae_3700,g__Lepidium_19205,s__Lepidium perfoliatum_153358	0	0		0	1	1		0	0	2	0	0	0	1	1	0	0	0	0	0	0	0	0	0	0	0	1	0	0		0	0
	k__Viridiplantae_33090,p__Streptophyta_35493,c__sub__rosids_71275,o__Brassicales_3699,f__Brassicaceae_3700,g__Lepidium_19205,s__Lepidium sativum_33125	11	4		10	6	3		0	0	4	0	0	0	6	18	1	0	0	14	2	0	0	0	0	4	0	0	1	0		0	0
	k__Viridiplantae_33090,p__Streptophyta_35493,c__sub__rosids_71275,o__Brassicales_3699,f__Brassicaceae_3700,g__Lepidium_19205,s__Lepidium solandri_413682	51	16		10	21	14		0	3	3	0	0	0	11	10	0	0	1	11	0	0	0	0	0	17	1	18	6	0		0	0
	k__Viridiplantae_33090,p__Streptophyta_35493,c__sub__rosids_71275,o__Brassicales_3699,f__Brassicaceae_3700,g__Petrocallis_664873,s__Petrocallis pyrenaica_664874	1	0		1	1	0		0	0	0	0	0	0	1	1	0	0	0	0	0	0	0	0	0	0	0	0	0	0		0	0
	k__Viridiplantae_33090,p__Streptophyta_35493,c__sub__rosids_71275,o__Brassicales_3699,f__Brassicaceae_3700,g__Pseudoarabidopsis_98032,s__Pseudoarabidopsis toxophylla_98033	4	1		1	2	0		0	0	0	0	0	0	0	1	0	0	0	0	0	0	0	0	0	0	0	0	0	0		0	0
	k__Viridiplantae_33090,p__Streptophyta_35493,c__sub__rosids_71275,o__Brassicales_3699,f__Brassicaceae_3700,g__Pseudoturritis_362821,s__Pseudoturritis turrita_81982	0	1		0	0	0		0	0	0	0	0	0	0	0	0	0	0	0	0	0	0	0	0	0	0	0	0	0		0	0
	k__Viridiplantae_33090,p__Streptophyta_35493,c__sub__rosids_71275,o__Brassicales_3699,f__Brassicaceae_3700,g__Raffenaldia_308303,s__Raffenaldia primuloides_308304	0	0		0	0	0		0	0	0	0	0	0	0	0	0	0	0	0	0	0	0	0	3	0	0	0	0	0		0	0
	k__Viridiplantae_33090,p__Streptophyta_35493,c__sub__rosids_71275,o__Brassicales_3699,f__Brassicaceae_3700,g__Rhammatophyllum_359882,s__Rhammatophyllum pachyrhizum_369042	0	0		1	0	0		0	0	0	0	0	0	0	0	0	0	0	0	0	0	0	0	0	0	0	0	0	0		0	0
	k__Viridiplantae_33090,p__Streptophyta_35493,c__sub__rosids_71275,o__Brassicales_3699,f__Brassicaceae_3700,g__Sinapis_3727,s__Sinapis alba_3728	0	0		0	0	0		0	0	0	0	0	0	0	0	0	0	0	0	0	0	0	0	1	0	0	0	0	0		0	0
	k__Viridiplantae_33090,p__Streptophyta_35493,c__sub__rosids_71275,o__Brassicales_3699,f__Brassicaceae_3700,g__Sinapis_3727,s__Sinapis arvensis_29728	64	25		24	16	4		0	1	9	72	1	1	22	14	0	29	26	20	0	4	2	0	8	7	2	8	2	0		0	0
	k__Viridiplantae_33090,p__Streptophyta_35493,c__sub__rosids_71275,o__Brassicales_3699,f__Brassicaceae_3700,g__Sisymbrium_3729,s__Sisymbrium castellanosii_320822	2	0		0	1	0		0	0	0	2	0	0	0	1	0	0	0	0	0	0	0	0	0	0	0	0	0	0		0	0
	k__Viridiplantae_33090,p__Streptophyta_35493,c__sub__rosids_71275,o__Brassicales_3699,f__Brassicaceae_3700,g__Synthlipsis_98036,s__Synthlipsis greggii_98037	0	0		0	0	0		0	0	0	0	0	0	0	1	0	0	0	1	0	0	0	0	0	0	0	0	0	0		0	0
	k__Viridiplantae_33090,p__Streptophyta_35493,c__sub__rosids_71275,o__Brassicales_3699,f__Brassicaceae_3700,g__Xerodraba_763987,s__Xerodraba pectinata_763988	1	0		0	0	0		0	0	0	0	0	0	0	1	0	0	0	0	0	0	0	0	0	0	0	0	1	0		0	0
	k__Viridiplantae_33090,p__Streptophyta_35493,c__sub__rosids_71275,o__Brassicales_3699,f__Caricaceae_3647,g__Carica_3648,s__Carica papaya_3649	0	0		0	0	0		0	52	475	0	1	0	66	1	4	0	0	0	0	1	0	0	0	0	0	0	0	0		0	0
	k__Viridiplantae_33090,p__Streptophyta_35493,c__sub__rosids_71275,o__Brassicales_3699,f__Caricaceae_3647,g__Vasconcellea_262675,s__Vasconcellea sprucei_262693	1	0		0	0	0		0	9	112	1	1	0	20	1	1	0	0	1	0	0	1	0	0	0	0	0	0	0		0	0
	k__Viridiplantae_33090,p__Streptophyta_35493,c__sub__rosids_71275,o__Brassicales_3699,f__Cleomaceae_301454,g__Cleome_25782,s__Cleome fimbriata_860693	0	0		0	0	0		0	106	51	1	13	7	5	1	5	3	2	0	8	0	0	0	0	0	0	0	0	0		0	0
	k__Viridiplantae_33090,p__Streptophyta_35493,c__sub__rosids_71275,o__Brassicales_3699,f__Cleomaceae_301454,g__Cleome_25782,s__Cleome rutidosperma_190803	0	0		0	0	0		0	0	3	0	0	1	3	0	0	0	0	0	25	0	0	0	0	0	0	0	0	0		0	0
	k__Viridiplantae_33090,p__Streptophyta_35493,c__sub__rosids_71275,o__Brassicales_3699,f__Cleomaceae_301454,g__Cleome_25782,s__Cleome viscosa_190804	0	0		0	0	0		0	131	56	0	13	7	3	0	1	0	6	0	6	0	0	0	0	0	0	0	0	0		0	0
	k__Viridiplantae_33090,p__Streptophyta_35493,c__sub__rosids_71275,o__Brassicales_3699,f__Cleomaceae_301454,g__Wislizenia_202661,s__Wislizenia palmeri_860730	0	0		0	0	0		0	3	2	0	0	1	0	0	0	0	0	0	0	0	0	0	0	0	0	0	0	0		0	0
	k__Viridiplantae_33090,p__Streptophyta_35493,c__sub__rosids_71275,o__Brassicales_3699,f__Moringaceae_3733,g__Moringa_3734	0	0		0	0	0		0	0	0	0	0	6	0	0	0	0	0	0	0	0	6	0	0	0	0	0	0	0		0	0
	k__Viridiplantae_33090,p__Streptophyta_35493,c__sub__rosids_71275,o__Brassicales_3699,f__Moringaceae_3733,g__Moringa_3734,s__Moringa oleifera_3735	0	0		0	0	5		0	0	0	0	0	112	3	0	0	0	0	0	0	0	34	10	0	0	0	0	7	0		0	0
	k__Viridiplantae_33090,p__Streptophyta_35493,c__sub__rosids_71275,o__Brassicales_3699,f__Moringaceae_3733,g__Moringa_3734,s__Moringa peregrina_161031	0	0		0	0	3		0	0	0	0	0	88	1	0	0	0	0	0	0	0	24	5	0	0	0	0	10	1		0	0
	k__Viridiplantae_33090,p__Streptophyta_35493,c__sub__rosids_71275,o__Brassicales_3699,f__Resedaceae_26958,g__Reseda_26963,s__Reseda buhseana_415791	0	0		0	0	0		0	0	0	0	0	3	1	0	0	0	0	0	0	0	7	0	0	0	0	0	0	0		0	0
	k__Viridiplantae_33090,p__Streptophyta_35493,c__sub__rosids_71275,o__Celastrales_233875,f__Celastraceae_4305,g__Salacia_4319,s__Salacia sp. MR-2013_1341830	0	0		0	0	0		1	0	0	0	0	0	1	0	0	0	0	0	0	0	0	0	0	0	0	0	0	0		0	0
	k__Viridiplantae_33090,p__Streptophyta_35493,c__sub__rosids_71275,o__Cucurbitales_71239,f__Anisophylleaceae_61129,g__Anisophyllea_68823,s__Anisophyllea manausensis_202328	0	0		0	0	0		0	0	0	0	0	0	0	0	1	0	0	0	0	0	0	0	0	0	0	0	0	0		0	0
	k__Viridiplantae_33090,p__Streptophyta_35493,c__sub__rosids_71275,o__Cucurbitales_71239,f__Anisophylleaceae_61129,g__Anisophyllea_68823,s__Anisophyllea pomifera_328795	1	9		4	0	0		0	37	1	0	0	0	1	0	44	0	0	2	1	0	0	0	0	0	0	0	0	0		0	0
	k__Viridiplantae_33090,p__Streptophyta_35493,c__sub__rosids_71275,o__Cucurbitales_71239,f__Anisophylleaceae_61129,g__Anisophyllea_68823,s__Anisophyllea purpurascens_328796	0	0		0	0	0		0	1	0	0	0	0	0	0	1	0	0	0	0	0	0	0	0	0	0	0	0	0		0	0
	k__Viridiplantae_33090,p__Streptophyta_35493,c__sub__rosids_71275,o__Cucurbitales_71239,f__Cucurbitaceae_3650,g__Austrobryonia_452816,s__Austrobryonia micrantha_452819	0	0		0	0	0		4	0	0	0	0	0	0	0	0	0	0	0	0	0	0	0	0	0	0	0	0	0		0	1
	k__Viridiplantae_33090,p__Streptophyta_35493,c__sub__rosids_71275,o__Cucurbitales_71239,f__Cucurbitaceae_3650,g__Benincasa_102210,s__Benincasa hispida_102211	0	0		0	0	0		0	0	0	0	0	0	0	0	0	0	0	0	1	0	0	0	0	0	0	0	0	0		0	0
	k__Viridiplantae_33090,p__Streptophyta_35493,c__sub__rosids_71275,o__Cucurbitales_71239,f__Cucurbitaceae_3650,g__Bolbostemma_381651,s__Bolbostemma paniculatum_381652	0	0		0	0	0		0	0	0	4	0	0	0	0	0	0	0	0	0	0	0	0	0	0	0	0	0	0		0	0
	k__Viridiplantae_33090,p__Streptophyta_35493,c__sub__rosids_71275,o__Cucurbitales_71239,f__Cucurbitaceae_3650,g__Citrullus_3653,s__Citrullus lanatus_3654	0	0		0	0	0		1	0	0	0	0	0	0	0	0	0	0	0	0	0	0	0	0	0	0	0	0	0		2	0
	k__Viridiplantae_33090,p__Streptophyta_35493,c__sub__rosids_71275,o__Cucurbitales_71239,f__Cucurbitaceae_3650,g__Coccinia_213598,s__Coccinia grandis_387127	0	0		0	0	0		5	0	7	43	0	1	660	41	0	0	0	0	0	0	0	2	0	0	1	0	0	0		0	1
	k__Viridiplantae_33090,p__Streptophyta_35493,c__sub__rosids_71275,o__Cucurbitales_71239,f__Cucurbitaceae_3650,g__Cucumis_3655,s__Cucumis africanus_217618	0	0		0	0	0		0	0	0	0	0	0	0	0	0	0	0	0	0	0	0	0	0	0	0	0	0	0		1	3
	k__Viridiplantae_33090,p__Streptophyta_35493,c__sub__rosids_71275,o__Cucurbitales_71239,f__Cucurbitaceae_3650,g__Cucumis_3655,s__Cucumis kelleri_442818	0	0		0	0	0		0	0	0	0	0	0	0	0	0	0	0	0	0	0	0	0	0	0	0	0	0	0		1	1
	k__Viridiplantae_33090,p__Streptophyta_35493,c__sub__rosids_71275,o__Cucurbitales_71239,f__Cucurbitaceae_3650,g__Cucumis_3655,s__Cucumis leiospermus_869830	0	0		0	0	0		2	0	0	0	0	0	0	0	0	0	0	0	0	0	0	0	0	0	0	0	0	0		0	1
	k__Viridiplantae_33090,p__Streptophyta_35493,c__sub__rosids_71275,o__Cucurbitales_71239,f__Cucurbitaceae_3650,g__Cucumis_3655,s__Cucumis picrocarpus_869832	0	0		0	0	0		1	0	0	0	0	0	0	0	0	0	0	0	0	0	0	0	0	0	0	0	0	0		0	0
	k__Viridiplantae_33090,p__Streptophyta_35493,c__sub__rosids_71275,o__Cucurbitales_71239,f__Cucurbitaceae_3650,g__Cucumis_3655,s__Cucumis sativus_3659	0	0		0	0	0		1	0	4	0	0	1	0	0	0	0	0	0	0	0	0	0	0	0	0	0	0	0		0	0
	k__Viridiplantae_33090,p__Streptophyta_35493,c__sub__rosids_71275,o__Cucurbitales_71239,f__Cucurbitaceae_3650,g__Cucumis_3655,s__Cucumis sp. D PMS-2010_869957	0	0		0	0	0		3	0	0	0	0	0	0	0	0	0	0	0	0	0	0	0	0	0	0	0	0	0		1	2
	k__Viridiplantae_33090,p__Streptophyta_35493,c__sub__rosids_71275,o__Cucurbitales_71239,f__Cucurbitaceae_3650,g__Cucumis_3655,s__Cucumis variabilis_869952	0	0		0	0	0		1	0	0	0	0	0	0	0	0	0	0	0	0	0	0	0	0	0	0	0	0	0		0	1
	k__Viridiplantae_33090,p__Streptophyta_35493,c__sub__rosids_71275,o__Cucurbitales_71239,f__Cucurbitaceae_3650,g__Gymnopetalum_386177,s__Gymnopetalum chinense_486424	0	0		1	0	0		31	0	0	0	0	0	1	0	0	0	0	0	0	0	0	0	0	0	0	0	0	0		107	118
	k__Viridiplantae_33090,p__Streptophyta_35493,c__sub__rosids_71275,o__Cucurbitales_71239,f__Cucurbitaceae_3650,g__Gymnopetalum_386177,s__Gymnopetalum orientale_1144425	0	0		10	0	0		685	0	0	0	1	0	0	0	0	0	0	0	0	0	0	0	0	0	0	0	1	1		2506	4050
	k__Viridiplantae_33090,p__Streptophyta_35493,c__sub__rosids_71275,o__Cucurbitales_71239,f__Cucurbitaceae_3650,g__Gymnopetalum_386177,s__Gymnopetalum scabrum_931234	1	0		0	0	0		0	0	0	66	0	0	1	40	0	0	0	0	111	0	0	0	0	0	0	0	0	0		0	0
	k__Viridiplantae_33090,p__Streptophyta_35493,c__sub__rosids_71275,o__Cucurbitales_71239,f__Cucurbitaceae_3650,g__Hodgsonia_386183,s__Hodgsonia heteroclita_386184	0	0		0	0	0		2	0	0	0	0	0	0	0	0	0	0	0	0	0	0	0	0	0	0	0	0	0		0	0
	k__Viridiplantae_33090,p__Streptophyta_35493,c__sub__rosids_71275,o__Cucurbitales_71239,f__Cucurbitaceae_3650,g__Lagenaria_3667,s__Lagenaria siceraria_3668	0	0		0	0	0		0	0	0	0	0	0	0	0	0	0	0	0	0	0	0	0	0	0	0	0	0	0		0	4
	k__Viridiplantae_33090,p__Streptophyta_35493,c__sub__rosids_71275,o__Cucurbitales_71239,f__Cucurbitaceae_3650,g__Linnaeosicyos_1132100,s__Linnaeosicyos amara_1132101	0	0		0	0	0		6	0	0	0	0	0	0	0	0	0	0	0	0	0	0	0	0	0	0	0	0	0		2	0
	k__Viridiplantae_33090,p__Streptophyta_35493,c__sub__rosids_71275,o__Cucurbitales_71239,f__Cucurbitaceae_3650,g__Luffa_3669,s__Luffa aegyptiaca_3670	0	0		0	0	0		0	0	0	2	0	0	0	0	0	0	0	0	0	0	0	0	0	0	0	0	0	0		0	0
	k__Viridiplantae_33090,p__Streptophyta_35493,c__sub__rosids_71275,o__Cucurbitales_71239,f__Cucurbitaceae_3650,g__Momordica_3671,s__Momordica charantia_3673	0	0		0	0	0		0	0	3	4	0	0	0	1	0	0	0	0	0	0	0	0	0	0	0	0	9	0		0	0
	k__Viridiplantae_33090,p__Streptophyta_35493,c__sub__rosids_71275,o__Cucurbitales_71239,f__Cucurbitaceae_3650,g__Momordica_3671,s__Momordica sp. 11371_1485068	0	0		0	0	0		0	0	2	5	0	0	1	0	0	0	0	0	0	0	0	0	0	0	0	0	3	0		0	0
	k__Viridiplantae_33090,p__Streptophyta_35493,c__sub__rosids_71275,o__Cucurbitales_71239,f__Cucurbitaceae_3650,g__Psiguria_386212,s__Psiguria pedata_540786	0	0		0	0	0		1	0	0	0	0	0	0	0	0	0	0	0	0	0	0	0	0	0	0	0	0	0		0	0
	k__Viridiplantae_33090,p__Streptophyta_35493,c__sub__rosids_71275,o__Cucurbitales_71239,f__Cucurbitaceae_3650,g__Psiguria_386212,s__Psiguria triphylla_540787	0	0		0	0	0		0	0	0	0	0	0	0	0	1	0	0	0	0	0	0	0	0	0	0	0	0	0		0	0
	k__Viridiplantae_33090,p__Streptophyta_35493,c__sub__rosids_71275,o__Cucurbitales_71239,f__Cucurbitaceae_3650,g__Siraitia_190522,s__Siraitia grosvenorii_190515	0	0		0	0	0		1	0	0	1	0	0	0	0	0	0	0	0	0	0	0	0	0	0	0	0	0	0		0	0
	k__Viridiplantae_33090,p__Streptophyta_35493,c__sub__rosids_71275,o__Cucurbitales_71239,f__Cucurbitaceae_3650,g__Trichosanthes_3676,s__Trichosanthes borneensis_1144429	0	0		0	0	0		0	0	0	0	0	0	0	0	0	0	0	0	1	0	0	0	0	0	0	0	0	0		0	0
	k__Viridiplantae_33090,p__Streptophyta_35493,c__sub__rosids_71275,o__Cucurbitales_71239,f__Cucurbitaceae_3650,g__Trichosanthes_3676,s__Trichosanthes crenulata_685053	0	0		0	0	0		1	0	0	0	0	0	0	0	0	0	0	0	0	0	0	0	0	0	0	0	0	0		0	1
	k__Viridiplantae_33090,p__Streptophyta_35493,c__sub__rosids_71275,o__Cucurbitales_71239,f__Cucurbitaceae_3650,g__Trichosanthes_3676,s__Trichosanthes cucumerina_50543	0	0		0	0	0		1	0	0	0	0	0	0	0	0	0	0	0	0	0	0	0	0	0	0	0	0	0		0	0
	k__Viridiplantae_33090,p__Streptophyta_35493,c__sub__rosids_71275,o__Cucurbitales_71239,f__Cucurbitaceae_3650,g__Trichosanthes_3676,s__Trichosanthes cucumeroides_685054	0	0		0	0	0		0	0	0	0	0	0	0	0	0	0	0	0	0	0	0	0	0	0	0	0	0	0		1	0
	k__Viridiplantae_33090,p__Streptophyta_35493,c__sub__rosids_71275,o__Cucurbitales_71239,f__Cucurbitaceae_3650,g__Trichosanthes_3676,s__Trichosanthes dioica_320667	0	0		0	0	0		1	0	0	0	0	0	0	0	0	0	0	0	0	0	0	0	0	0	0	0	0	0		29	59
	k__Viridiplantae_33090,p__Streptophyta_35493,c__sub__rosids_71275,o__Cucurbitales_71239,f__Cucurbitaceae_3650,g__Trichosanthes_3676,s__Trichosanthes guizhouensis_685056	0	0		0	0	0		2	2	0	4	0	0	44	2	0	0	0	0	8	0	0	0	0	0	0	0	0	0		9	10
	k__Viridiplantae_33090,p__Streptophyta_35493,c__sub__rosids_71275,o__Cucurbitales_71239,f__Cucurbitaceae_3650,g__Trichosanthes_3676,s__Trichosanthes inthanonensis_1144439	0	0		0	0	0		1	0	0	0	0	0	0	0	0	0	0	0	0	0	0	0	0	0	0	0	0	0		0	1
	k__Viridiplantae_33090,p__Streptophyta_35493,c__sub__rosids_71275,o__Cucurbitales_71239,f__Cucurbitaceae_3650,g__Trichosanthes_3676,s__Trichosanthes lepiniana_282652	0	0		0	0	0		5	0	0	6	0	0	0	5	0	0	0	0	1	0	0	0	0	0	0	0	0	0		122	136
	k__Viridiplantae_33090,p__Streptophyta_35493,c__sub__rosids_71275,o__Cucurbitales_71239,f__Cucurbitaceae_3650,g__Trichosanthes_3676,s__Trichosanthes pedata_1144452	0	0		0	0	0		0	0	0	0	0	0	0	0	0	0	0	0	0	0	0	0	0	0	0	0	0	0		1	3
	k__Viridiplantae_33090,p__Streptophyta_35493,c__sub__rosids_71275,o__Cucurbitales_71239,f__Cucurbitaceae_3650,g__Trichosanthes_3676,s__Trichosanthes pentaphylla_486429	0	0		0	0	0		41	0	0	0	0	0	7	0	0	0	0	1	0	0	0	0	0	0	0	0	0	0		115	180
	k__Viridiplantae_33090,p__Streptophyta_35493,c__sub__rosids_71275,o__Cucurbitales_71239,f__Cucurbitaceae_3650,g__Trichosanthes_3676,s__Trichosanthes pilosa_1144454	0	0		0	0	0		29	0	0	0	0	0	2	0	0	0	0	0	0	0	0	0	0	0	0	0	0	0		73	92
	k__Viridiplantae_33090,p__Streptophyta_35493,c__sub__rosids_71275,o__Cucurbitales_71239,f__Cucurbitaceae_3650,g__Trichosanthes_3676,s__Trichosanthes pubera_459632	0	0		0	0	0		0	0	0	0	0	0	0	0	0	0	0	0	0	0	0	0	0	0	0	1	0	0		1700	2771
	k__Viridiplantae_33090,p__Streptophyta_35493,c__sub__rosids_71275,o__Cucurbitales_71239,f__Cucurbitaceae_3650,g__Trichosanthes_3676,s__Trichosanthes schlechteri_486431	0	0		0	0	0		0	0	0	0	0	0	0	0	0	0	0	0	3	0	0	0	0	0	0	0	0	0		0	0
	k__Viridiplantae_33090,p__Streptophyta_35493,c__sub__rosids_71275,o__Cucurbitales_71239,f__Cucurbitaceae_3650,g__Trichosanthes_3676,s__Trichosanthes sp. 11362_1485069	0	0		0	0	0		1	0	0	0	0	0	0	0	0	0	0	0	0	0	0	0	0	0	0	0	0	0		3	1
	k__Viridiplantae_33090,p__Streptophyta_35493,c__sub__rosids_71275,o__Cucurbitales_71239,f__Cucurbitaceae_3650,g__Trichosanthes_3676,s__Trichosanthes sp. 11364_1485071	0	0		0	0	0		0	0	0	0	0	0	0	0	0	0	0	0	0	0	0	0	0	0	0	0	0	0		1	0
	k__Viridiplantae_33090,p__Streptophyta_35493,c__sub__rosids_71275,o__Cucurbitales_71239,f__Cucurbitaceae_3650,g__Trichosanthes_3676,s__Trichosanthes sp. MR-2013_1341845	0	0		0	0	0		29	0	0	37	0	0	0	0	0	0	0	0	51	0	0	0	0	0	0	0	1	0		20	173
	k__Viridiplantae_33090,p__Streptophyta_35493,c__sub__rosids_71275,o__Cucurbitales_71239,f__Cucurbitaceae_3650,g__Trichosanthes_3676,s__Trichosanthes stylopodifera_685059	0	0		0	0	0		0	0	0	0	0	0	0	0	0	0	0	0	0	0	0	0	0	0	0	0	0	0		1	0
	k__Viridiplantae_33090,p__Streptophyta_35493,c__sub__rosids_71275,o__Cucurbitales_71239,f__Cucurbitaceae_3650,g__Trichosanthes_3676,s__Trichosanthes tricuspidata_654837	0	0		0	0	0		0	0	0	0	0	0	0	0	0	0	0	0	0	0	0	0	0	0	0	0	0	0		7	10
	k__Viridiplantae_33090,p__Streptophyta_35493,c__sub__rosids_71275,o__Cucurbitales_71239,f__Cucurbitaceae_3650,g__Trichosanthes_3676,s__Trichosanthes truncata_685060	0	0		0	0	0		1	0	0	0	0	0	0	0	0	0	0	0	0	0	0	0	0	0	0	0	0	0		0	0
	k__Viridiplantae_33090,p__Streptophyta_35493,c__sub__rosids_71275,o__Cucurbitales_71239,f__Cucurbitaceae_3650,g__undef__261,s__Cucurbitaceae sp. MR-2013_1341783	0	0		0	0	0		79	0	0	2	0	0	0	1	0	0	0	0	1	0	0	0	0	1	0	0	0	0		532	734
	k__Viridiplantae_33090,p__Streptophyta_35493,c__sub__rosids_71275,o__Cucurbitales_71239,f__Datiscaceae_25931,g__Datisca_25932,s__Datisca cannabina_34296	0	0		0	0	0		0	0	0	0	0	0	0	0	0	0	0	0	0	0	0	0	0	0	0	0	0	0		0	1
	k__Viridiplantae_33090,p__Streptophyta_35493,c__sub__rosids_71275,o__Fabales_72025,f__Fabaceae_3803	0	0		0	0	0		0	0	0	0	0	1	3	0	0	0	0	0	0	0	0	0	0	0	0	0	0	0		0	0
	k__Viridiplantae_33090,p__Streptophyta_35493,c__sub__rosids_71275,o__Fabales_72025,f__Fabaceae_3803,g__Acacia_3808,s__Acacia doratoxylon_694541	0	0		0	0	0		0	0	27	0	0	0	2	0	0	0	0	0	0	0	0	0	0	0	0	0	1	0		0	0
	k__Viridiplantae_33090,p__Streptophyta_35493,c__sub__rosids_71275,o__Fabales_72025,f__Fabaceae_3803,g__Acacia_3808,s__Acacia loderi_795977	0	0		0	0	0		0	0	1	0	0	0	0	0	0	0	0	0	0	0	0	0	0	0	0	0	0	0		0	0
	k__Viridiplantae_33090,p__Streptophyta_35493,c__sub__rosids_71275,o__Fabales_72025,f__Fabaceae_3803,g__Acacia_3808,s__Acacia longissima_866002	0	0		0	0	0		0	0	2	0	0	0	0	0	0	0	0	0	0	0	0	0	0	0	0	0	0	0		0	0
	k__Viridiplantae_33090,p__Streptophyta_35493,c__sub__rosids_71275,o__Fabales_72025,f__Fabaceae_3803,g__Acaciella_468125,s__Acaciella angustissima_468212	0	0		0	0	0		0	0	0	0	0	0	0	0	0	0	1	0	0	0	0	0	0	0	0	0	0	0		0	0
	k__Viridiplantae_33090,p__Streptophyta_35493,c__sub__rosids_71275,o__Fabales_72025,f__Fabaceae_3803,g__Aeschynomene_48134,s__Aeschynomene americana_134032	0	0		0	0	0		0	0	2	0	0	0	0	0	0	0	0	0	0	0	0	0	0	0	0	0	0	0		0	0
	k__Viridiplantae_33090,p__Streptophyta_35493,c__sub__rosids_71275,o__Fabales_72025,f__Fabaceae_3803,g__Alhagi_47036,s__Alhagi maurorum_47037	0	0		2	0	0		0	0	0	18	0	0	0	0	0	0	0	0	0	0	0	0	0	0	0	0	0	0		0	0
	k__Viridiplantae_33090,p__Streptophyta_35493,c__sub__rosids_71275,o__Fabales_72025,f__Fabaceae_3803,g__Apios_132430,s__Apios carnea_1341701	0	0		0	0	0		0	0	2	0	1	0	5	0	0	0	0	0	0	0	0	0	0	0	0	0	0	0		0	0
	k__Viridiplantae_33090,p__Streptophyta_35493,c__sub__rosids_71275,o__Fabales_72025,f__Fabaceae_3803,g__Arachis_3817,s__Arachis hypogaea_3818	0	0		0	0	0		0	0	0	0	0	0	0	0	0	0	0	0	0	0	0	0	0	0	0	0	0	0		0	1
	k__Viridiplantae_33090,p__Streptophyta_35493,c__sub__rosids_71275,o__Fabales_72025,f__Fabaceae_3803,g__Arachis_3817,s__Arachis kempff-mercadoi_281011	0	0		0	0	0		0	0	0	0	0	1	0	0	0	0	0	0	0	0	0	0	0	0	0	0	0	0		1	0
	k__Viridiplantae_33090,p__Streptophyta_35493,c__sub__rosids_71275,o__Fabales_72025,f__Fabaceae_3803,g__Astragalus_20400,s__Astragalus borealimongolicus_903535	0	0		0	0	0		0	0	0	0	0	0	5	0	0	0	0	0	0	0	0	0	0	0	0	0	0	0		0	0
	k__Viridiplantae_33090,p__Streptophyta_35493,c__sub__rosids_71275,o__Fabales_72025,f__Fabaceae_3803,g__Astragalus_20400,s__Astragalus chinensis_90167	0	0		0	0	0		0	0	0	0	0	0	4	0	0	0	0	0	0	0	0	0	0	0	0	0	0	0		0	0
	k__Viridiplantae_33090,p__Streptophyta_35493,c__sub__rosids_71275,o__Fabales_72025,f__Fabaceae_3803,g__Astragalus_20400,s__Astragalus complanatus_47064	0	0		0	0	0		0	5	1	0	0	0	6	0	0	0	0	0	1	0	0	0	0	0	0	0	0	0		0	0
	k__Viridiplantae_33090,p__Streptophyta_35493,c__sub__rosids_71275,o__Fabales_72025,f__Fabaceae_3803,g__Astragalus_20400,s__Astragalus membranaceus_649199	0	0		0	0	0		0	0	0	0	1	0	4	0	0	0	0	0	0	0	0	0	0	0	0	0	0	0		0	0
	k__Viridiplantae_33090,p__Streptophyta_35493,c__sub__rosids_71275,o__Fabales_72025,f__Fabaceae_3803,g__Astragalus_20400,s__Astragalus mongholicus_119829	0	0		0	0	0		0	1	1	0	0	0	163	0	0	0	0	0	0	0	0	0	0	0	0	0	0	0		0	0
	k__Viridiplantae_33090,p__Streptophyta_35493,c__sub__rosids_71275,o__Fabales_72025,f__Fabaceae_3803,g__Bauhinia_3805,s__Bauhinia variegata_167791	0	0		0	0	0		0	0	0	0	0	0	0	0	0	0	0	0	0	0	0	0	0	0	0	0	64	0		0	0
	k__Viridiplantae_33090,p__Streptophyta_35493,c__sub__rosids_71275,o__Fabales_72025,f__Fabaceae_3803,g__Butea_12979,s__Butea monosperma_56060	0	0		11	0	0		0	0	2	0	0	1	0	0	0	0	0	0	0	0	0	0	2	0	0	0	5	0		0	0
	k__Viridiplantae_33090,p__Streptophyta_35493,c__sub__rosids_71275,o__Fabales_72025,f__Fabaceae_3803,g__Caesalpinia_53845,s__Caesalpinia decapetala_191885	0	0		0	0	0		0	3	3	0	0	0	0	0	0	0	0	0	0	0	0	0	0	0	0	0	0	0		0	0
	k__Viridiplantae_33090,p__Streptophyta_35493,c__sub__rosids_71275,o__Fabales_72025,f__Fabaceae_3803,g__Caesalpinia_53845,s__Caesalpinia pulcherrima_53846	4	0		1	3	0		0	0	0	0	0	0	0	1	0	1	0	2	0	0	0	0	0	0	0	1	0	0		0	0
	k__Viridiplantae_33090,p__Streptophyta_35493,c__sub__rosids_71275,o__Fabales_72025,f__Fabaceae_3803,g__Caesalpinia_53845,s__Caesalpinia sappan_483143	0	4		0	0	0		0	19	0	0	0	0	0	0	0	0	0	0	0	0	0	0	0	0	0	0	0	0		0	0
	k__Viridiplantae_33090,p__Streptophyta_35493,c__sub__rosids_71275,o__Fabales_72025,f__Fabaceae_3803,g__Cajanus_3820,s__Cajanus cajan_3821	0	0		0	0	0		0	3	826	0	37	0	9	0	0	0	0	0	1	0	0	0	0	0	5	0	0	0		0	0
	k__Viridiplantae_33090,p__Streptophyta_35493,c__sub__rosids_71275,o__Fabales_72025,f__Fabaceae_3803,g__Cassia_53851,s__Cassia fistula_53852	0	0		0	0	0		0	0	0	0	0	11	1	0	0	0	0	0	0	0	0	0	0	0	0	0	0	0		0	1
	k__Viridiplantae_33090,p__Streptophyta_35493,c__sub__rosids_71275,o__Fabales_72025,f__Fabaceae_3803,g__Cassia_53851,s__Cassia javanica_508996	0	0		0	1	0		2	6	4	0	0	0	1	0	1	0	0	0	0	0	0	0	0	0	0	0	0	0		0	0
	k__Viridiplantae_33090,p__Streptophyta_35493,c__sub__rosids_71275,o__Fabales_72025,f__Fabaceae_3803,g__Cassia_53851,s__Cassia sp. AMT-2013_1295406	2	0		0	0	0		0	0	0	0	0	0	2	0	0	0	0	0	0	0	0	1	0	0	0	0	0	0		0	0
	k__Viridiplantae_33090,p__Streptophyta_35493,c__sub__rosids_71275,o__Fabales_72025,f__Fabaceae_3803,g__Cathormion_138050,s__Cathormion umbellatum_138051	0	0		0	0	0		0	0	20	0	0	0	2	0	0	0	0	0	0	0	0	0	0	0	0	0	0	0		0	0
	k__Viridiplantae_33090,p__Streptophyta_35493,c__sub__rosids_71275,o__Fabales_72025,f__Fabaceae_3803,g__Centrosema_167616,s__Centrosema pubescens_185703	0	0		0	0	1		0	0	0	0	0	12	0	0	0	0	0	0	0	0	0	0	0	0	0	1	4	0		0	0
	k__Viridiplantae_33090,p__Streptophyta_35493,c__sub__rosids_71275,o__Fabales_72025,f__Fabaceae_3803,g__Cercis_49800,s__Cercis canadensis_49801	0	0		0	0	0		0	0	1	0	0	0	0	0	0	0	0	0	0	0	0	0	0	0	0	0	0	0		0	0
	k__Viridiplantae_33090,p__Streptophyta_35493,c__sub__rosids_71275,o__Fabales_72025,f__Fabaceae_3803,g__Clitoria_43365,s__Clitoria ternatea_43366	0	0		0	0	0		0	0	0	0	0	0	1	0	0	0	0	0	0	0	0	0	0	0	1	0	0	0		0	3
	k__Viridiplantae_33090,p__Streptophyta_35493,c__sub__rosids_71275,o__Fabales_72025,f__Fabaceae_3803,g__Coronilla_53860,s__Coronilla coronata_237899	0	0		0	0	0		0	0	0	0	0	0	0	0	0	0	0	0	1	0	0	0	0	0	0	0	0	0		0	0
	k__Viridiplantae_33090,p__Streptophyta_35493,c__sub__rosids_71275,o__Fabales_72025,f__Fabaceae_3803,g__Crotalaria_3828,s__Crotalaria assamica_671522	0	0		1	0	0		0	0	0	0	0	0	0	0	0	0	0	0	0	0	0	0	0	0	0	0	0	0		0	0
	k__Viridiplantae_33090,p__Streptophyta_35493,c__sub__rosids_71275,o__Fabales_72025,f__Fabaceae_3803,g__Cullen_109218,s__Cullen corylifolium_429560	0	0		0	1	0		0	0	1	0	0	0	1	0	0	0	0	0	0	0	0	0	0	0	0	0	0	0		0	0
	k__Viridiplantae_33090,p__Streptophyta_35493,c__sub__rosids_71275,o__Fabales_72025,f__Fabaceae_3803,g__Cullen_109218,s__Cullen parvum_703926	0	0		0	0	0		0	0	0	3	0	0	0	0	0	0	0	0	0	0	0	0	0	0	0	0	0	0		0	0
	k__Viridiplantae_33090,p__Streptophyta_35493,c__sub__rosids_71275,o__Fabales_72025,f__Fabaceae_3803,g__Cullen_109218,s__Cullen tenax_458333	0	0		0	0	0		0	0	0	1	0	0	0	0	0	0	0	0	0	0	0	0	0	0	0	0	0	0		0	0
	k__Viridiplantae_33090,p__Streptophyta_35493,c__sub__rosids_71275,o__Fabales_72025,f__Fabaceae_3803,g__Cyathostegia_149644,s__Cyathostegia mathewsii_149645	0	0		0	0	0		0	0	0	0	0	0	0	0	0	0	0	0	26	0	0	0	0	0	0	0	0	0		0	0
	k__Viridiplantae_33090,p__Streptophyta_35493,c__sub__rosids_71275,o__Fabales_72025,f__Fabaceae_3803,g__Dalbergia_53862,s__Dalbergia afzeliana_1353435	0	0		0	0	0		0	0	0	0	0	0	0	0	1	0	0	0	0	0	0	0	0	0	0	0	0	0		0	0
	k__Viridiplantae_33090,p__Streptophyta_35493,c__sub__rosids_71275,o__Fabales_72025,f__Fabaceae_3803,g__Dalbergia_53862,s__Dalbergia candenatensis_1353443	0	0		0	0	0		0	0	0	0	0	0	0	0	0	0	0	0	0	0	0	0	0	0	0	1	0	0		0	0
	k__Viridiplantae_33090,p__Streptophyta_35493,c__sub__rosids_71275,o__Fabales_72025,f__Fabaceae_3803,g__Dalbergia_53862,s__Dalbergia cochinchinensis_106130	0	0		0	0	0		0	0	0	0	0	0	0	0	1	0	0	0	0	0	0	0	0	0	0	0	0	0		0	0
	k__Viridiplantae_33090,p__Streptophyta_35493,c__sub__rosids_71275,o__Fabales_72025,f__Fabaceae_3803,g__Dalbergia_53862,s__Dalbergia cuiabensis_450023	0	0		0	0	0		0	1	0	0	0	0	0	0	0	0	0	0	0	0	0	0	0	0	0	0	0	0		0	0
	k__Viridiplantae_33090,p__Streptophyta_35493,c__sub__rosids_71275,o__Fabales_72025,f__Fabaceae_3803,g__Dalbergia_53862,s__Dalbergia floribunda_1353449	0	0		0	0	0		0	0	0	0	0	0	0	0	1	0	0	0	0	0	0	0	0	0	0	0	0	0		0	0
	k__Viridiplantae_33090,p__Streptophyta_35493,c__sub__rosids_71275,o__Fabales_72025,f__Fabaceae_3803,g__Dalbergia_53862,s__Dalbergia oliveri_1030150	0	0		0	0	0		0	0	0	0	0	0	0	0	3	0	0	0	0	0	0	0	0	0	0	0	0	0		0	0
	k__Viridiplantae_33090,p__Streptophyta_35493,c__sub__rosids_71275,o__Fabales_72025,f__Fabaceae_3803,g__Delonix_72432,s__Delonix regia_72433	0	0		0	0	0		0	0	0	0	0	0	0	0	0	0	0	0	0	0	0	0	0	0	0	0	0	0		1	1
	k__Viridiplantae_33090,p__Streptophyta_35493,c__sub__rosids_71275,o__Fabales_72025,f__Fabaceae_3803,g__Derris_53864,s__Derris elliptica_56063	0	0		0	0	0		0	0	0	0	0	0	2	0	0	0	0	0	0	0	0	0	0	0	0	0	0	0		0	0
	k__Viridiplantae_33090,p__Streptophyta_35493,c__sub__rosids_71275,o__Fabales_72025,f__Fabaceae_3803,g__Derris_53864,s__Derris reticulata_647089	0	0		0	0	0		0	0	0	0	0	0	1	0	0	0	0	0	0	0	0	0	0	0	0	0	0	0		0	0
	k__Viridiplantae_33090,p__Streptophyta_35493,c__sub__rosids_71275,o__Fabales_72025,f__Fabaceae_3803,g__Derris_53864,s__Derris scandens_1225699	0	0		0	1	0		1	1	20	0	0	1	3	0	0	0	0	0	0	0	0	0	0	0	3	0	0	0		1	5
	k__Viridiplantae_33090,p__Streptophyta_35493,c__sub__rosids_71275,o__Fabales_72025,f__Fabaceae_3803,g__Desmanthus_148684,s__Desmanthus paspalaceus_196654	0	0		0	0	0		0	0	0	0	0	0	0	0	0	0	0	0	0	0	0	0	0	0	0	0	1	0		0	0
	k__Viridiplantae_33090,p__Streptophyta_35493,c__sub__rosids_71275,o__Fabales_72025,f__Fabaceae_3803,g__Desmanthus_148684,s__Desmanthus velutinus_196660	0	0		0	0	0		0	0	0	1	0	0	0	0	0	0	0	0	0	0	0	0	1	0	0	0	0	0		0	0
	k__Viridiplantae_33090,p__Streptophyta_35493,c__sub__rosids_71275,o__Fabales_72025,f__Fabaceae_3803,g__Desmodium_53866,s__Desmodium microphyllum_521744	0	0		0	0	0		0	0	0	0	0	0	0	0	7	0	0	0	0	0	0	0	0	0	0	0	1	0		0	0
	k__Viridiplantae_33090,p__Streptophyta_35493,c__sub__rosids_71275,o__Fabales_72025,f__Fabaceae_3803,g__Desmodium_53866,s__Desmodium triflorum_670328	0	0		0	0	0		0	0	0	0	0	0	0	0	13	0	0	0	0	0	0	0	0	0	0	0	2	0		0	0
	k__Viridiplantae_33090,p__Streptophyta_35493,c__sub__rosids_71275,o__Fabales_72025,f__Fabaceae_3803,g__Ebenopsis_138052,s__Ebenopsis ebano_138053	0	0		0	0	0		0	0	0	0	0	0	0	0	0	0	0	0	0	0	0	0	0	4	0	0	0	0		0	0
	k__Viridiplantae_33090,p__Streptophyta_35493,c__sub__rosids_71275,o__Fabales_72025,f__Fabaceae_3803,g__Gleditsia_54873,s__Gleditsia aquatica_66088	0	0		0	0	0		0	0	0	1	0	0	0	0	0	0	0	0	0	0	0	0	0	0	0	0	0	0		0	0
	k__Viridiplantae_33090,p__Streptophyta_35493,c__sub__rosids_71275,o__Fabales_72025,f__Fabaceae_3803,g__Gleditsia_54873,s__Gleditsia caspica_66090	0	0		0	0	0		0	0	0	2	0	0	0	0	0	0	0	0	0	0	0	0	0	0	0	0	0	0		0	0
	k__Viridiplantae_33090,p__Streptophyta_35493,c__sub__rosids_71275,o__Fabales_72025,f__Fabaceae_3803,g__Gliricidia_167660,s__Gliricidia brenningii_167661	0	0		0	0	0		0	0	0	0	0	0	0	0	0	0	0	0	0	0	0	0	0	0	0	0	0	0		0	1
	k__Viridiplantae_33090,p__Streptophyta_35493,c__sub__rosids_71275,o__Fabales_72025,f__Fabaceae_3803,g__Glycine_3846,s__Glycine max_3847	0	1		0	0	0		0	0	0	0	0	0	0	0	0	0	0	0	0	0	0	1	0	2	0	0	0	3166		0	0
	k__Viridiplantae_33090,p__Streptophyta_35493,c__sub__rosids_71275,o__Fabales_72025,f__Fabaceae_3803,g__Glycyrrhiza_46347,s__Glycyrrhiza foetida_512625	0	0		0	0	0		0	0	0	10	0	1	0	0	0	0	0	0	0	0	0	0	1	0	0	0	0	0		0	0
	k__Viridiplantae_33090,p__Streptophyta_35493,c__sub__rosids_71275,o__Fabales_72025,f__Fabaceae_3803,g__Glycyrrhiza_46347,s__Glycyrrhiza glabra_49827	0	93		3	0	0		0	0	0	1409	3	206	222	3	2	89	61	0	630	0	0	0	159	0	0	1	4	1		0	0
	k__Viridiplantae_33090,p__Streptophyta_35493,c__sub__rosids_71275,o__Fabales_72025,f__Fabaceae_3803,g__Glycyrrhiza_46347,s__Glycyrrhiza pallidiflora_74859	0	0		0	0	0		0	0	0	2	0	0	0	0	0	0	0	0	0	0	0	0	0	0	0	0	0	0		0	0
	k__Viridiplantae_33090,p__Streptophyta_35493,c__sub__rosids_71275,o__Fabales_72025,f__Fabaceae_3803,g__Glycyrrhiza_46347,s__Glycyrrhiza sp. Shihezi_1484647	0	418		7	0	0		0	0	1	5210	0	613	745	5	0	82	228	1	2383	0	0	3	436	1	0	4	24	2		0	0
	k__Viridiplantae_33090,p__Streptophyta_35493,c__sub__rosids_71275,o__Fabales_72025,f__Fabaceae_3803,g__Glycyrrhiza_46347,s__Glycyrrhiza uralensis_74613	0	394		0	0	0		0	0	0	453	0	183	398	3	2	67	113	1	891	1	0	0	1	0	0	0	0	0		0	0
	k__Viridiplantae_33090,p__Streptophyta_35493,c__sub__rosids_71275,o__Fabales_72025,f__Fabaceae_3803,g__Guianodendron_1221112,s__Guianodendron praeclarum_1221113	0	0		0	0	0		0	1	0	0	0	0	0	0	1	0	0	0	0	0	0	0	0	0	0	0	0	0		0	0
	k__Viridiplantae_33090,p__Streptophyta_35493,c__sub__rosids_71275,o__Fabales_72025,f__Fabaceae_3803,g__Guilandina_508970,s__Guilandina bonduc_191881	0	0		0	0	0		0	0	258	0	0	0	0	0	0	0	0	0	0	0	0	0	0	0	0	0	3	0		0	0
	k__Viridiplantae_33090,p__Streptophyta_35493,c__sub__rosids_71275,o__Fabales_72025,f__Fabaceae_3803,g__Hoffmannseggia_162792,s__Hoffmannseggia erecta x Hoffmannseggia trifoliata_245789	0	0		0	0	0		0	2	0	0	0	0	1	0	4	0	0	0	0	0	0	0	0	0	0	0	0	0		0	0
	k__Viridiplantae_33090,p__Streptophyta_35493,c__sub__rosids_71275,o__Fabales_72025,f__Fabaceae_3803,g__Indigofera_20685,s__Indigofera angustifolia_198857	0	0		0	0	0		0	0	2	0	0	0	2	0	0	0	0	0	0	0	0	0	0	0	0	0	0	0		0	0
	k__Viridiplantae_33090,p__Streptophyta_35493,c__sub__rosids_71275,o__Fabales_72025,f__Fabaceae_3803,g__Indigofera_20685,s__Indigofera asperifolia_539022	0	0		0	0	0		0	0	0	0	0	0	3	0	0	0	0	0	0	0	0	0	0	0	0	0	0	0		0	0
	k__Viridiplantae_33090,p__Streptophyta_35493,c__sub__rosids_71275,o__Fabales_72025,f__Fabaceae_3803,g__Indigofera_20685,s__Indigofera denudata_198870	0	0		0	0	0		0	0	1	0	0	0	0	0	0	0	0	0	0	0	0	0	0	0	0	0	0	0		0	0
	k__Viridiplantae_33090,p__Streptophyta_35493,c__sub__rosids_71275,o__Fabales_72025,f__Fabaceae_3803,g__Indigofera_20685,s__Indigofera sp. 9 Barker 1794_539160	0	0		0	0	0		0	0	1	0	0	0	0	0	0	0	0	0	0	0	0	0	0	0	0	0	0	0		0	0
	k__Viridiplantae_33090,p__Streptophyta_35493,c__sub__rosids_71275,o__Fabales_72025,f__Fabaceae_3803,g__Indigofera_20685,s__Indigofera strobilifera_198911	0	0		0	0	0		0	0	0	0	1	0	0	0	0	0	0	0	0	0	0	0	0	0	0	0	0	0		0	0
	k__Viridiplantae_33090,p__Streptophyta_35493,c__sub__rosids_71275,o__Fabales_72025,f__Fabaceae_3803,g__Inga_162809,s__Inga acreana_485823	0	2		1	0	0		0	0	0	0	0	0	0	0	0	0	0	0	0	0	0	0	0	0	0	0	0	0		0	0
	k__Viridiplantae_33090,p__Streptophyta_35493,c__sub__rosids_71275,o__Fabales_72025,f__Fabaceae_3803,g__Inga_162809,s__Inga marginata_468147	0	0		0	0	0		0	0	0	0	0	0	0	0	0	0	0	0	0	0	0	0	0	0	0	0	1	0		0	0
	k__Viridiplantae_33090,p__Streptophyta_35493,c__sub__rosids_71275,o__Fabales_72025,f__Fabaceae_3803,g__Inga_162809,s__Inga sp. 55 TP-2009_670685	0	0		0	0	0		0	0	0	0	0	0	0	0	0	0	0	0	0	0	0	0	0	0	0	0	12	0		0	0
	k__Viridiplantae_33090,p__Streptophyta_35493,c__sub__rosids_71275,o__Fabales_72025,f__Fabaceae_3803,g__Lablab_271790,s__Lablab purpureus_35936	0	0		0	0	0		0	0	99	0	30	0	82	1	3	0	0	0	0	0	0	0	0	0	0	0	0	0		0	0
	k__Viridiplantae_33090,p__Streptophyta_35493,c__sub__rosids_71275,o__Fabales_72025,f__Fabaceae_3803,g__Lathyrus_3853,s__Lathyrus sulphureus_313116	0	0		0	0	0		0	0	0	0	0	0	0	0	0	0	0	0	0	0	0	1	0	0	0	0	0	0		0	0
	k__Viridiplantae_33090,p__Streptophyta_35493,c__sub__rosids_71275,o__Fabales_72025,f__Fabaceae_3803,g__Lathyrus_3853,s__Lathyrus tingitanus_3862	0	0		0	0	0		0	0	0	0	0	0	0	0	0	0	1	0	0	0	0	0	0	0	0	0	0	0		0	0
	k__Viridiplantae_33090,p__Streptophyta_35493,c__sub__rosids_71275,o__Fabales_72025,f__Fabaceae_3803,g__Lathyrus_3853,s__Lathyrus tuberosus_49829	0	0		0	0	0		0	0	0	0	0	0	0	0	0	0	0	0	0	0	0	0	3	0	0	0	0	0		0	0
	k__Viridiplantae_33090,p__Streptophyta_35493,c__sub__rosids_71275,o__Fabales_72025,f__Fabaceae_3803,g__Lathyrus_3853,s__Lathyrus vaniotii_313119	0	3		0	0	0		0	0	0	0	0	0	0	0	0	0	0	0	0	0	0	5	0	0	0	0	0	0		0	0
	k__Viridiplantae_33090,p__Streptophyta_35493,c__sub__rosids_71275,o__Fabales_72025,f__Fabaceae_3803,g__Leptoderris_132448,s__Leptoderris fasciculata_132449	0	0		0	0	0		0	0	0	0	0	2	0	0	0	0	0	0	0	0	0	0	0	0	0	0	0	0		0	0
	k__Viridiplantae_33090,p__Streptophyta_35493,c__sub__rosids_71275,o__Fabales_72025,f__Fabaceae_3803,g__Leptolobium_630755,s__Leptolobium brachystachyum_1221115	0	0		0	0	0		0	0	0	0	0	0	0	0	0	0	0	0	1	0	0	0	0	0	0	0	0	0		0	0
	k__Viridiplantae_33090,p__Streptophyta_35493,c__sub__rosids_71275,o__Fabales_72025,f__Fabaceae_3803,g__Lespedeza_53892,s__Lespedeza davidii_701534	0	0		0	0	0		1	0	0	0	0	0	0	0	0	0	0	0	0	0	0	0	0	0	0	0	0	0		0	0
	k__Viridiplantae_33090,p__Streptophyta_35493,c__sub__rosids_71275,o__Fabales_72025,f__Fabaceae_3803,g__Lespedeza_53892,s__Lespedeza fasciculiflora_701543	0	0		0	0	0		92	0	2	0	0	0	5	0	0	0	0	0	0	0	0	0	0	0	0	0	0	0		0	0
	k__Viridiplantae_33090,p__Streptophyta_35493,c__sub__rosids_71275,o__Fabales_72025,f__Fabaceae_3803,g__Lespedeza_53892,s__Lespedeza fordii_1108181	0	0		0	1	0		99	1	0	0	0	0	1	0	0	0	0	0	0	0	0	0	0	0	0	0	0	0		0	0
	k__Viridiplantae_33090,p__Streptophyta_35493,c__sub__rosids_71275,o__Fabales_72025,f__Fabaceae_3803,g__Lespedeza_53892,s__Lespedeza melanantha_701539	0	0		0	0	0		7	0	0	0	0	0	0	0	0	0	0	0	0	0	0	0	0	0	0	0	0	0		0	0
	k__Viridiplantae_33090,p__Streptophyta_35493,c__sub__rosids_71275,o__Fabales_72025,f__Fabaceae_3803,g__Lespedeza_53892,s__Lespedeza tomentosa_701551	0	0		0	0	0		392	0	0	0	0	0	0	0	0	0	0	0	0	0	0	0	0	0	0	0	0	0		0	0
	k__Viridiplantae_33090,p__Streptophyta_35493,c__sub__rosids_71275,o__Fabales_72025,f__Fabaceae_3803,g__Luetzelburgia_53894,s__Luetzelburgia purpurea_1224781	0	0		0	1	0		0	0	0	0	0	0	0	0	0	0	0	0	0	0	0	0	0	0	0	0	0	0		0	0
	k__Viridiplantae_33090,p__Streptophyta_35493,c__sub__rosids_71275,o__Fabales_72025,f__Fabaceae_3803,g__Machaerium_53897,s__Machaerium nictitans_450035	0	0		0	0	0		0	0	0	0	1	0	0	0	0	0	0	0	0	0	0	0	0	0	0	0	0	0		0	0
	k__Viridiplantae_33090,p__Streptophyta_35493,c__sub__rosids_71275,o__Fabales_72025,f__Fabaceae_3803,g__Mariosousa_468148,s__Mariosousa salazarii_370706	0	0		0	0	0		0	0	0	4	0	0	0	0	0	0	0	0	0	0	0	0	0	0	0	0	1	0		0	0
	k__Viridiplantae_33090,p__Streptophyta_35493,c__sub__rosids_71275,o__Fabales_72025,f__Fabaceae_3803,g__Medicago_3877,s__Medicago sativa_3879	0	0		0	0	0		0	0	0	1	0	0	0	0	0	0	0	0	0	0	0	0	0	0	0	0	0	0		0	0
	k__Viridiplantae_33090,p__Streptophyta_35493,c__sub__rosids_71275,o__Fabales_72025,f__Fabaceae_3803,g__Melilotus_47081,s__Melilotus dentatus_1078768	0	0		0	0	4		0	0	0	0	0	0	0	0	0	0	0	0	0	0	0	0	2	0	0	0	0	0		0	0
	k__Viridiplantae_33090,p__Streptophyta_35493,c__sub__rosids_71275,o__Fabales_72025,f__Fabaceae_3803,g__Melilotus_47081,s__Melilotus indicus_200951	90	51		16	26	11		0	2	0	40	0	0	11	13	0	0	2	18	1	0	2	0	0	10	13	9	0	0		0	0
	k__Viridiplantae_33090,p__Streptophyta_35493,c__sub__rosids_71275,o__Fabales_72025,f__Fabaceae_3803,g__Melilotus_47081,s__Melilotus officinalis_47083	0	0		0	0	1		0	0	0	0	0	0	0	0	0	0	0	0	0	0	0	0	0	0	0	0	0	0		0	0
	k__Viridiplantae_33090,p__Streptophyta_35493,c__sub__rosids_71275,o__Fabales_72025,f__Fabaceae_3803,g__Mezoneuron_191938,s__Mezoneuron scortechinii_1387643	0	1		0	0	0		0	4	3	0	0	0	0	0	0	0	0	0	0	0	0	0	0	0	0	0	0	0		0	0
	k__Viridiplantae_33090,p__Streptophyta_35493,c__sub__rosids_71275,o__Fabales_72025,f__Fabaceae_3803,g__Millettia_53625,s__Millettia peguensis_1288020	0	0		0	0	0		1	0	44	0	0	1	6	0	2	0	0	0	0	0	0	0	0	0	3	0	2	0		6	10
	k__Viridiplantae_33090,p__Streptophyta_35493,c__sub__rosids_71275,o__Fabales_72025,f__Fabaceae_3803,g__Millettia_53625,s__Millettia pinnata_56065	0	0		0	0	0		3	5	86	0	2	1	19	0	0	0	0	0	0	2	0	0	0	0	9	2	6	1		6	34
	k__Viridiplantae_33090,p__Streptophyta_35493,c__sub__rosids_71275,o__Fabales_72025,f__Fabaceae_3803,g__Millettia_53625,s__Millettia sp. 1 MR-2013_1341811	0	0		0	0	0		0	0	1	0	0	0	0	0	0	0	0	0	0	0	0	0	0	0	0	0	0	0		2	2
	k__Viridiplantae_33090,p__Streptophyta_35493,c__sub__rosids_71275,o__Fabales_72025,f__Fabaceae_3803,g__Millettia_53625,s__Millettia sp. 2 MR-2013_1341812	0	0		0	0	0		0	0	5	0	0	0	1	0	0	0	0	0	0	0	0	0	0	0	0	0	10	0		0	4
	k__Viridiplantae_33090,p__Streptophyta_35493,c__sub__rosids_71275,o__Fabales_72025,f__Fabaceae_3803,g__Millettia_53625,s__Millettia sp. 3 MR-2013_1341813	0	0		0	0	0		0	0	0	0	2	2	19	0	0	0	0	0	0	0	0	0	0	0	0	0	0	0		0	0
	k__Viridiplantae_33090,p__Streptophyta_35493,c__sub__rosids_71275,o__Fabales_72025,f__Fabaceae_3803,g__Mimosa_21013,s__Mimosa guatemalensis_196671	0	0		0	0	0		0	0	15	0	1	0	3	0	0	0	0	0	0	1	0	0	0	0	0	0	0	0		0	0
	k__Viridiplantae_33090,p__Streptophyta_35493,c__sub__rosids_71275,o__Fabales_72025,f__Fabaceae_3803,g__Mucuna_40336,s__Mucuna hainanensis_714483	0	0		0	0	0		0	0	0	0	0	0	0	0	0	0	0	0	0	0	0	0	0	1	0	0	0	0		0	0
	k__Viridiplantae_33090,p__Streptophyta_35493,c__sub__rosids_71275,o__Fabales_72025,f__Fabaceae_3803,g__Mucuna_40336,s__Mucuna sp. MR-2013_1342354	0	0		0	1	0		0	0	0	0	0	0	1	0	0	0	0	0	0	0	0	0	0	0	0	0	0	0		0	0
	k__Viridiplantae_33090,p__Streptophyta_35493,c__sub__rosids_71275,o__Fabales_72025,f__Fabaceae_3803,g__Onobrychis_3881,s__Onobrychis transcaucasica_754902	0	0		0	0	0		0	0	0	0	0	0	0	0	0	0	0	0	0	0	0	0	10	0	0	0	0	0		0	0
	k__Viridiplantae_33090,p__Streptophyta_35493,c__sub__rosids_71275,o__Fabales_72025,f__Fabaceae_3803,g__Onobrychis_3881,s__Onobrychis viciifolia_3882	0	0		0	0	0		0	0	0	0	0	0	0	0	0	0	0	0	0	0	0	0	11	0	0	0	0	0		0	0
	k__Viridiplantae_33090,p__Streptophyta_35493,c__sub__rosids_71275,o__Fabales_72025,f__Fabaceae_3803,g__Ononis_58889,s__Ononis afghanica_797981	0	0		0	0	0		0	0	0	0	0	0	0	0	0	0	0	0	0	0	0	0	1	0	0	0	0	0		0	0
	k__Viridiplantae_33090,p__Streptophyta_35493,c__sub__rosids_71275,o__Fabales_72025,f__Fabaceae_3803,g__Paraderris_100161,s__Paraderris piscatoria_1226775	0	0		0	0	5		0	0	0	0	0	0	0	0	1	0	0	0	0	0	0	1	0	0	0	0	0	0		2	7
	k__Viridiplantae_33090,p__Streptophyta_35493,c__sub__rosids_71275,o__Fabales_72025,f__Fabaceae_3803,g__Phaseolus_3883,s__Phaseolus coccineus_3886	0	0		0	0	0		9	0	0	0	37	0	0	0	3	0	0	0	0	0	0	12	0	0	0	0	0	0		1	3
	k__Viridiplantae_33090,p__Streptophyta_35493,c__sub__rosids_71275,o__Fabales_72025,f__Fabaceae_3803,g__Phyllodium_406421,s__Phyllodium pulchellum_406422	0	0		0	0	0		0	0	0	0	0	0	0	0	1	0	0	0	0	0	0	0	0	0	0	0	0	0		0	0
	k__Viridiplantae_33090,p__Streptophyta_35493,c__sub__rosids_71275,o__Fabales_72025,f__Fabaceae_3803,g__Pisum_3887,s__Pisum sativum_3888	0	0		0	0	0		0	0	0	0	0	0	0	0	0	0	0	0	0	0	0	0	76	0	0	0	7	0		0	0
	k__Viridiplantae_33090,p__Streptophyta_35493,c__sub__rosids_71275,o__Fabales_72025,f__Fabaceae_3803,g__Pithecellobium_58875,s__Pithecellobium dulce_404691	0	0		0	0	0		0	0	0	0	0	0	0	0	0	0	0	0	0	3	0	0	0	0	0	0	5	0		0	0
	k__Viridiplantae_33090,p__Streptophyta_35493,c__sub__rosids_71275,o__Fabales_72025,f__Fabaceae_3803,g__Prosopis_35715,s__Prosopis palmeri_196678	17	7		8	8	5		0	0	2	0	0	0	5	5	0	1	0	6	0	0	0	0	0	0	0	8	0	0		0	0
	k__Viridiplantae_33090,p__Streptophyta_35493,c__sub__rosids_71275,o__Fabales_72025,f__Fabaceae_3803,g__Pterocarpus_100169,s__Pterocarpus macrocarpus_108278	0	0		0	0	0		0	0	0	0	1	0	0	0	0	0	0	0	0	0	0	0	0	0	0	0	0	0		0	0
	k__Viridiplantae_33090,p__Streptophyta_35493,c__sub__rosids_71275,o__Fabales_72025,f__Fabaceae_3803,g__Pueraria_3892,s__Pueraria candollei_480421	0	1		4	0	0		0	1	0	0	0	7	6	0	1	0	1	0	0	0	0	0	0	0	7	0	8	0		0	0
	k__Viridiplantae_33090,p__Streptophyta_35493,c__sub__rosids_71275,o__Fabales_72025,f__Fabaceae_3803,g__Pueraria_3892,s__Pueraria montana_132459	0	0		0	0	0		0	0	1	0	0	0	3	0	0	0	0	0	0	0	0	0	0	0	0	0	39	0		0	0
	k__Viridiplantae_33090,p__Streptophyta_35493,c__sub__rosids_71275,o__Fabales_72025,f__Fabaceae_3803,g__Pultenaea_114355,s__Pultenaea adunca_321468	0	0		0	1	0		0	0	0	0	0	0	0	0	0	0	0	0	0	0	0	0	0	0	0	0	0	0		0	0
	k__Viridiplantae_33090,p__Streptophyta_35493,c__sub__rosids_71275,o__Fabales_72025,f__Fabaceae_3803,g__Rhynchosia_132460,s__Rhynchosia minima_132461	0	0		0	0	0		0	0	0	0	0	0	0	0	0	0	0	0	154	0	0	0	0	0	0	0	0	0		0	0
	k__Viridiplantae_33090,p__Streptophyta_35493,c__sub__rosids_71275,o__Fabales_72025,f__Fabaceae_3803,g__Samanea_76909,s__Samanea saman_76910	0	0		0	0	0		0	0	0	0	0	0	169	0	0	0	0	0	0	0	0	0	0	0	0	0	0	0		0	0
	k__Viridiplantae_33090,p__Streptophyta_35493,c__sub__rosids_71275,o__Fabales_72025,f__Fabaceae_3803,g__Samanea_76909,s__Samanea tubulosa_468155	0	0		0	0	0		0	0	0	0	0	0	2	0	0	0	0	0	0	0	0	0	0	0	0	0	0	0		0	0
	k__Viridiplantae_33090,p__Streptophyta_35493,c__sub__rosids_71275,o__Fabales_72025,f__Fabaceae_3803,g__Schefflerodendron_553639,s__Schefflerodendron usambarense_563846	0	0		0	0	0		0	0	0	0	0	0	0	0	0	0	0	0	0	0	0	0	0	0	0	0	1	0		0	0
	k__Viridiplantae_33090,p__Streptophyta_35493,c__sub__rosids_71275,o__Fabales_72025,f__Fabaceae_3803,g__Senegalia_468156,s__Senegalia teniana_1529620	0	0		0	0	0		0	0	0	0	0	0	4	0	0	0	0	0	0	0	0	0	0	0	0	0	0	0		0	0
	k__Viridiplantae_33090,p__Streptophyta_35493,c__sub__rosids_71275,o__Fabales_72025,f__Fabaceae_3803,g__Senna_53922,s__Senna alata_53923	0	0		0	0	0		0	1	3	0	0	0	7	0	0	0	0	0	0	0	0	0	0	0	0	0	0	0		0	0
	k__Viridiplantae_33090,p__Streptophyta_35493,c__sub__rosids_71275,o__Fabales_72025,f__Fabaceae_3803,g__Senna_53922,s__Senna alexandrina_72402	1	1		0	0	0		182	727	208	4	391	12	185	1	8	1	4	2	17	1	2	3	0	0	2	3	202	9		6	13
	k__Viridiplantae_33090,p__Streptophyta_35493,c__sub__rosids_71275,o__Fabales_72025,f__Fabaceae_3803,g__Senna_53922,s__Senna auriculata_948713	0	0		0	0	0		0	0	0	0	0	0	1	0	0	0	0	0	0	0	0	0	0	0	0	0	0	0		0	0
	k__Viridiplantae_33090,p__Streptophyta_35493,c__sub__rosids_71275,o__Fabales_72025,f__Fabaceae_3803,g__Senna_53922,s__Senna italica_346974	0	0		0	0	0		0	6	2	0	7	0	8	0	0	0	0	0	1	0	0	0	0	0	1	0	3	0		0	1
	k__Viridiplantae_33090,p__Streptophyta_35493,c__sub__rosids_71275,o__Fabales_72025,f__Fabaceae_3803,g__Senna_53922,s__Senna montana_948712	2	0		0	0	0		0	1	0	0	0	0	1	0	0	0	0	0	0	0	0	3	0	0	0	0	0	0		0	2
	k__Viridiplantae_33090,p__Streptophyta_35493,c__sub__rosids_71275,o__Fabales_72025,f__Fabaceae_3803,g__Senna_53922,s__Senna tora_362788	0	0		0	0	0		0	0	0	20	0	0	0	0	0	0	0	0	0	0	0	0	0	0	0	3	0	0		0	0
	k__Viridiplantae_33090,p__Streptophyta_35493,c__sub__rosids_71275,o__Fabales_72025,f__Fabaceae_3803,g__Sesbania_3894,s__Sesbania grandiflora_206309	0	0		0	0	0		0	0	0	13	0	0	0	0	1	0	0	0	271	0	0	0	0	0	0	0	0	0		0	0
	k__Viridiplantae_33090,p__Streptophyta_35493,c__sub__rosids_71275,o__Fabales_72025,f__Fabaceae_3803,g__Sophora_3896,s__Sophora flavescens_49840	0	0		0	0	0		0	0	0	0	0	0	4	0	1681	0	0	0	0	0	0	0	0	0	0	0	0	0		0	0
	k__Viridiplantae_33090,p__Streptophyta_35493,c__sub__rosids_71275,o__Fabales_72025,f__Fabaceae_3803,g__Sophora_3896,s__Sophora japonica_3897	0	0		0	0	0		0	0	0	0	0	0	0	0	0	0	0	0	0	0	0	0	0	1	0	0	0	0		0	0
	k__Viridiplantae_33090,p__Streptophyta_35493,c__sub__rosids_71275,o__Fabales_72025,f__Fabaceae_3803,g__Sophora_3896,s__Sophora moorcroftiana_1323965	0	0		0	0	0		0	0	0	12	0	0	0	0	1	0	0	0	44	0	0	0	0	0	0	0	0	0		0	0
	k__Viridiplantae_33090,p__Streptophyta_35493,c__sub__rosids_71275,o__Fabales_72025,f__Fabaceae_3803,g__Spatholobus_132464,s__Spatholobus cf. pulcher MR-2013_1341839	0	0		0	0	0		0	0	0	3	0	0	0	0	0	0	0	0	0	0	0	0	0	0	0	0	0	0		0	0
	k__Viridiplantae_33090,p__Streptophyta_35493,c__sub__rosids_71275,o__Fabales_72025,f__Fabaceae_3803,g__Spatholobus_132464,s__Spatholobus cf. suberectus MR-2013_1341840	0	0		0	0	0		0	0	0	0	0	0	5	0	0	0	0	0	0	0	0	0	0	0	1	0	0	0		0	0
	k__Viridiplantae_33090,p__Streptophyta_35493,c__sub__rosids_71275,o__Fabales_72025,f__Fabaceae_3803,g__Tamarindus_58859,s__Tamarindus indica_58860	0	0		0	0	0		0	0	0	3	0	0	0	0	0	0	0	0	0	0	0	5	0	1	0	0	3	0		0	0
	k__Viridiplantae_33090,p__Streptophyta_35493,c__sub__rosids_71275,o__Fabales_72025,f__Fabaceae_3803,g__Tephrosia_47097,s__Tephrosia vogelii_1157238	0	0		0	0	0		3	4	2	0	0	0	0	0	0	0	0	0	0	0	0	0	0	0	0	0	0	0		0	0
	k__Viridiplantae_33090,p__Streptophyta_35493,c__sub__rosids_71275,o__Fabales_72025,f__Fabaceae_3803,g__Trigonella_78532,s__Trigonella anguina_390135	0	0		0	0	0		0	0	0	0	0	0	0	0	0	8	30	0	1	0	0	0	0	0	0	2	0	0		0	0
	k__Viridiplantae_33090,p__Streptophyta_35493,c__sub__rosids_71275,o__Fabales_72025,f__Fabaceae_3803,g__Trigonella_78532,s__Trigonella balansae_200961	0	0		0	0	0		0	0	0	0	0	0	0	0	0	3	5	0	0	0	0	0	0	0	0	0	0	0		0	0
	k__Viridiplantae_33090,p__Streptophyta_35493,c__sub__rosids_71275,o__Fabales_72025,f__Fabaceae_3803,g__Trigonella_78532,s__Trigonella coelesyriaca_1210107	0	0		0	0	0		0	0	0	0	0	0	0	0	0	4	3	0	0	0	0	0	0	0	0	0	0	0		0	0
	k__Viridiplantae_33090,p__Streptophyta_35493,c__sub__rosids_71275,o__Fabales_72025,f__Fabaceae_3803,g__Trigonella_78532,s__Trigonella coerulescens_200964	2	0		2	1	1		0	0	0	0	0	0	0	0	0	0	0	0	0	0	0	0	0	0	0	0	0	0		0	0
	k__Viridiplantae_33090,p__Streptophyta_35493,c__sub__rosids_71275,o__Fabales_72025,f__Fabaceae_3803,g__Trigonella_78532,s__Trigonella foenum-graecum_78534	3	3		0	3	0		3	0	2	0	0	0	12	2	6	8584	15307	5	27	0	0	1	0	1	1	3	0	0		0	0
	k__Viridiplantae_33090,p__Streptophyta_35493,c__sub__rosids_71275,o__Fabales_72025,f__Fabaceae_3803,g__Uraria_554837,s__Uraria crinita_1071044	0	0		0	0	0		1	1	0	0	0	0	0	0	0	1	0	0	0	0	0	0	0	0	0	0	0	0		0	0
	k__Viridiplantae_33090,p__Streptophyta_35493,c__sub__rosids_71275,o__Fabales_72025,f__Fabaceae_3803,g__Uraria_554837,s__Uraria picta_1034059	0	0		0	0	0		129	107	17	0	8	0	8	0	6	1	3	0	29	0	0	0	0	0	0	0	0	0		0	0
	k__Viridiplantae_33090,p__Streptophyta_35493,c__sub__rosids_71275,o__Fabales_72025,f__Fabaceae_3803,g__Vachellia_468162,s__Vachellia collinsii_284492	0	0		0	0	0		0	0	0	0	0	0	0	0	0	0	0	0	0	0	0	0	0	0	1	0	0	0		0	0
	k__Viridiplantae_33090,p__Streptophyta_35493,c__sub__rosids_71275,o__Fabales_72025,f__Fabaceae_3803,g__Vataireopsis_100172,s__Vataireopsis araroba_212701	0	2		2	0	0		0	9	0	0	0	0	0	0	7	0	0	0	0	0	0	0	0	0	0	0	0	0		0	0
	k__Viridiplantae_33090,p__Streptophyta_35493,c__sub__rosids_71275,o__Fabales_72025,f__Fabaceae_3803,g__Vicia_3904,s__Vicia hyaeniscyamus_85130	0	0		0	0	0		0	0	0	0	0	0	0	0	0	0	0	0	0	0	0	0	1	0	0	0	0	0		0	0
	k__Viridiplantae_33090,p__Streptophyta_35493,c__sub__rosids_71275,o__Fabales_72025,f__Fabaceae_3803,g__Vicia_3904,s__Vicia sativa_3908	0	0		0	0	0		0	0	0	0	0	0	0	0	0	0	0	0	0	0	0	3	0	1	0	0	0	0		0	0
	k__Viridiplantae_33090,p__Streptophyta_35493,c__sub__rosids_71275,o__Fabales_72025,f__Fabaceae_3803,g__Vigna_3913,s__Vigna aconitifolia_3918	3	0		0	0	0		0	0	0	0	0	0	0	0	0	0	0	0	0	0	0	0	0	0	0	0	0	0		0	0
	k__Viridiplantae_33090,p__Streptophyta_35493,c__sub__rosids_71275,o__Fabales_72025,f__Fabaceae_3803,g__Vigna_3913,s__Vigna mungo_3915	0	0		0	10	0		0	12	0	0	0	0	0	0	0	0	0	0	0	0	0	0	0	0	0	0	0	0		0	0
	k__Viridiplantae_33090,p__Streptophyta_35493,c__sub__rosids_71275,o__Fabales_72025,f__Fabaceae_3803,g__Vigna_3913,s__Vigna radiata_157791	0	0		0	4	0		0	0	0	0	0	0	0	0	0	0	0	0	0	0	0	0	0	0	0	0	0	0		0	0
	k__Viridiplantae_33090,p__Streptophyta_35493,c__sub__rosids_71275,o__Fagales_3502,f__Betulaceae_3514,g__Betula_3504,s__Betula chinensis_312784	0	0		0	0	0		4	0	0	0	0	0	0	0	0	0	0	0	0	0	0	0	0	0	0	0	0	0		0	0
	k__Viridiplantae_33090,p__Streptophyta_35493,c__sub__rosids_71275,o__Fagales_3502,f__Betulaceae_3514,g__Betula_3504,s__Betula occidentalis_223244	0	0		0	0	0		1	0	0	0	0	0	0	0	0	0	0	0	0	0	0	0	0	0	0	0	0	0		0	0
	k__Viridiplantae_33090,p__Streptophyta_35493,c__sub__rosids_71275,o__Fagales_3502,f__Betulaceae_3514,g__Betula_3504,s__Betula papyrifera_3507	0	0		0	0	0		14	0	0	0	0	0	0	0	0	0	0	0	0	0	0	0	0	0	0	0	0	0		0	0
	k__Viridiplantae_33090,p__Streptophyta_35493,c__sub__rosids_71275,o__Fagales_3502,f__Fagaceae_3503,g__Fagus_21024,s__Fagus sylvatica_28930	0	0		0	0	0		0	0	0	0	0	0	0	0	0	0	0	0	0	0	0	0	0	0	0	0	1	0		0	0
	k__Viridiplantae_33090,p__Streptophyta_35493,c__sub__rosids_71275,o__Fagales_3502,f__Fagaceae_3503,g__Quercus_3511,s__Quercus austrina_262622	0	0		0	0	0		1	0	0	0	0	0	0	0	0	0	0	0	0	0	0	0	0	0	0	0	0	0		0	0
	k__Viridiplantae_33090,p__Streptophyta_35493,c__sub__rosids_71275,o__Fagales_3502,f__Fagaceae_3503,g__Quercus_3511,s__Quercus chapmanii_262623	0	0		0	0	0		1	0	0	0	0	0	0	0	0	0	0	0	0	0	0	0	0	0	0	0	0	0		0	0
	k__Viridiplantae_33090,p__Streptophyta_35493,c__sub__rosids_71275,o__Fagales_3502,f__Fagaceae_3503,g__Quercus_3511,s__Quercus dentata_103484	0	0		0	0	0		2	0	0	0	0	0	0	0	0	0	0	0	0	0	0	0	0	0	0	0	0	0		0	0
	k__Viridiplantae_33090,p__Streptophyta_35493,c__sub__rosids_71275,o__Fagales_3502,f__Fagaceae_3503,g__Quercus_3511,s__Quercus margarettiae_262621	0	0		0	0	0		3	0	0	0	0	0	0	0	0	0	0	0	0	0	0	0	0	0	0	0	0	0		0	0
	k__Viridiplantae_33090,p__Streptophyta_35493,c__sub__rosids_71275,o__Fagales_3502,f__Fagaceae_3503,g__Quercus_3511,s__Quercus mongolica_103485	0	0		0	0	0		3	0	0	0	0	0	0	0	0	0	0	0	0	0	0	0	0	0	0	0	0	0		0	0
	k__Viridiplantae_33090,p__Streptophyta_35493,c__sub__rosids_71275,o__Fagales_3502,f__Fagaceae_3503,g__Quercus_3511,s__Quercus petraea_38865	0	0		0	0	0		1	0	0	0	0	0	0	0	0	0	0	0	0	0	0	0	0	0	0	0	0	0		0	0
	k__Viridiplantae_33090,p__Streptophyta_35493,c__sub__rosids_71275,o__Fagales_3502,f__Fagaceae_3503,g__Quercus_3511,s__Quercus robur_38942	0	0		0	0	0		2	0	0	0	0	0	0	0	0	0	0	0	0	0	0	0	0	0	0	0	1	0		0	0
	k__Viridiplantae_33090,p__Streptophyta_35493,c__sub__rosids_71275,o__Fagales_3502,f__Fagaceae_3503,g__Quercus_3511,s__Quercus serrata_103482	0	0		0	0	0		8	0	0	0	0	0	0	0	0	0	0	0	0	0	0	0	0	0	0	0	0	0		0	0
	k__Viridiplantae_33090,p__Streptophyta_35493,c__sub__rosids_71275,o__Fagales_3502,f__Fagaceae_3503,g__undef__348,s__uncultured Fagus sylvatica from ectomycorrhiza_197746	0	0		0	0	0		0	0	0	0	0	0	0	0	0	0	0	0	0	0	0	0	0	0	0	0	3	1		0	0
	k__Viridiplantae_33090,p__Streptophyta_35493,c__sub__rosids_71275,o__Fagales_3502,f__Nothofagaceae_26778,g__Nothofagus_26779,s__Nothofagus nitida_28947	0	0		0	0	0		0	3	0	0	0	0	0	0	0	0	0	0	0	0	0	0	0	0	0	0	0	0		0	0
	k__Viridiplantae_33090,p__Streptophyta_35493,c__sub__rosids_71275,o__Geraniales_41943,f__Geraniaceae_4027,g__Erodium_21555,s__Erodium hoefftianum_337383	0	0		0	0	0		0	0	0	0	0	0	0	0	0	0	0	0	0	0	0	1	0	0	0	0	0	0		0	0
	k__Viridiplantae_33090,p__Streptophyta_35493,c__sub__rosids_71275,o__Geraniales_41943,f__Geraniaceae_4027,g__Geranium_4028,s__Geranium aculeolatum_379932	0	0		0	0	0		0	0	0	0	0	0	0	0	0	0	0	0	0	0	0	35	0	0	0	0	0	0		0	0
	k__Viridiplantae_33090,p__Streptophyta_35493,c__sub__rosids_71275,o__Geraniales_41943,f__Geraniaceae_4027,g__Geranium_4028,s__Geranium aff. brevicaule CHR 505532_457543	0	0		0	0	0		0	0	0	0	0	0	0	0	0	0	0	0	0	0	0	214	0	1	0	0	0	0		0	0
	k__Viridiplantae_33090,p__Streptophyta_35493,c__sub__rosids_71275,o__Geraniales_41943,f__Geraniaceae_4027,g__Geranium_4028,s__Geranium aff. retorsum CHR 505530_457544	0	0		0	0	0		0	0	0	0	0	0	0	0	0	0	0	0	0	0	0	4	0	0	0	0	0	0		0	0
	k__Viridiplantae_33090,p__Streptophyta_35493,c__sub__rosids_71275,o__Geraniales_41943,f__Geraniaceae_4027,g__Geranium_4028,s__Geranium brycei_379939	0	0		0	0	0		0	0	0	0	0	0	0	0	0	0	0	0	0	0	0	290	0	4	0	0	0	0		0	0
	k__Viridiplantae_33090,p__Streptophyta_35493,c__sub__rosids_71275,o__Geraniales_41943,f__Geraniaceae_4027,g__Geranium_4028,s__Geranium carolinianum_554690	0	0		0	0	0		0	0	0	0	0	0	0	0	0	0	0	0	0	0	0	263	0	4	0	0	0	0		0	0
	k__Viridiplantae_33090,p__Streptophyta_35493,c__sub__rosids_71275,o__Geraniales_41943,f__Geraniaceae_4027,g__Geranium_4028,s__Geranium dalmaticum_387082	0	0		0	0	0		0	0	0	0	0	0	0	0	0	0	0	0	0	0	0	1	0	0	0	0	0	0		0	0
	k__Viridiplantae_33090,p__Streptophyta_35493,c__sub__rosids_71275,o__Geraniales_41943,f__Geraniaceae_4027,g__Geranium_4028,s__Geranium phaeum_379952	0	0		0	0	0		0	0	0	0	0	0	0	0	0	0	0	0	0	0	0	1	0	0	0	0	0	0		0	0
	k__Viridiplantae_33090,p__Streptophyta_35493,c__sub__rosids_71275,o__Geraniales_41943,f__Melianthaceae_85174,g__Francoa_23249,s__Francoa sonchifolia_23250	0	0		1	0	1		0	0	0	0	0	0	0	1	0	0	0	0	0	0	0	0	1	0	0	0	0	0		0	0
	k__Viridiplantae_33090,p__Streptophyta_35493,c__sub__rosids_71275,o__Geraniales_41943,f__Melianthaceae_85174,g__Tetilla_624270,s__Tetilla hydrocotylifolia_1167258	1	0		0	0	0		0	0	0	0	0	0	0	0	0	0	0	0	0	0	0	0	0	0	0	0	0	0		0	0
	k__Viridiplantae_33090,p__Streptophyta_35493,c__sub__rosids_71275,o__Malpighiales_3646,f__Calophyllaceae_703253,g__Calophyllum_73121,s__Calophyllum inophyllum_158927	0	0		0	0	0		0	0	0	0	0	0	0	0	1	0	0	0	0	0	0	0	0	0	0	0	0	0		0	0
	k__Viridiplantae_33090,p__Streptophyta_35493,c__sub__rosids_71275,o__Malpighiales_3646,f__Calophyllaceae_703253,g__Kayea_198769,s__Kayea elmeri_280744	0	0		0	0	0		1	0	0	0	0	0	0	0	0	0	0	0	0	0	0	0	0	0	0	0	0	0		0	0
	k__Viridiplantae_33090,p__Streptophyta_35493,c__sub__rosids_71275,o__Malpighiales_3646,f__Calophyllaceae_703253,g__Mammea_180118,s__Mammea siamensis_231913	0	5		0	0	0		0	4	0	0	0	0	0	0	9	0	0	0	0	0	0	0	0	0	0	0	0	0		0	0
	k__Viridiplantae_33090,p__Streptophyta_35493,c__sub__rosids_71275,o__Malpighiales_3646,f__Calophyllaceae_703253,g__Mesua_114078,s__Mesua ferrea_210380	16	46		6	0	0		0	55	1	0	0	0	1	0	317	0	0	3	0	0	0	0	0	0	0	0	0	0		0	0
	k__Viridiplantae_33090,p__Streptophyta_35493,c__sub__rosids_71275,o__Malpighiales_3646,f__Euphorbiaceae_3977	0	0		0	0	0		0	0	0	0	1	0	0	0	0	0	0	0	0	0	0	0	0	0	0	0	0	0		0	0
	k__Viridiplantae_33090,p__Streptophyta_35493,c__sub__rosids_71275,o__Malpighiales_3646,f__Euphorbiaceae_3977,g__Acalypha_20025,s__Acalypha australis_720869	0	0		0	0	0		0	0	0	0	0	0	0	0	0	0	0	0	0	0	0	1	0	0	0	0	0	0		0	0
	k__Viridiplantae_33090,p__Streptophyta_35493,c__sub__rosids_71275,o__Malpighiales_3646,f__Euphorbiaceae_3977,g__Baliospermum_316757,s__Baliospermum calycinum_648863	0	0		0	4	0		0	12	1	0	8	0	3	0	1	3	2	0	5	0	0	0	0	0	0	227	11	0		0	0
	k__Viridiplantae_33090,p__Streptophyta_35493,c__sub__rosids_71275,o__Malpighiales_3646,f__Euphorbiaceae_3977,g__Croton_100370	0	0		0	0	0		0	0	0	0	19	0	0	0	0	0	0	0	0	0	0	0	0	0	0	0	0	0		0	0
	k__Viridiplantae_33090,p__Streptophyta_35493,c__sub__rosids_71275,o__Malpighiales_3646,f__Euphorbiaceae_3977,g__Croton_100370,s__Croton aff. pachypodus BWvE-2008_504173	0	0		0	0	0		0	0	0	0	9	0	0	0	0	0	0	0	0	0	0	0	0	0	0	0	0	0		0	0
	k__Viridiplantae_33090,p__Streptophyta_35493,c__sub__rosids_71275,o__Malpighiales_3646,f__Euphorbiaceae_3977,g__Croton_100370,s__Croton crassifolius_323043	0	0		0	0	0		0	0	0	0	1838	0	0	0	0	0	0	0	0	0	0	0	0	0	0	0	0	0		0	0
	k__Viridiplantae_33090,p__Streptophyta_35493,c__sub__rosids_71275,o__Malpighiales_3646,f__Euphorbiaceae_3977,g__Croton_100370,s__Croton draco_351456	0	0		0	0	0		0	0	0	0	11	0	0	0	0	0	0	0	0	0	0	0	0	0	0	4	0	0		0	0
	k__Viridiplantae_33090,p__Streptophyta_35493,c__sub__rosids_71275,o__Malpighiales_3646,f__Euphorbiaceae_3977,g__Croton_100370,s__Croton euryphyllus_1336181	0	0		0	0	0		0	0	0	0	97	0	0	0	0	0	0	0	0	0	0	0	0	0	0	0	0	0		0	0
	k__Viridiplantae_33090,p__Streptophyta_35493,c__sub__rosids_71275,o__Malpighiales_3646,f__Euphorbiaceae_3977,g__Croton_100370,s__Croton heterocalyx_765398	0	0		0	0	0		0	0	0	0	3	0	0	0	0	0	0	0	0	0	0	0	0	0	0	0	0	0		0	0
	k__Viridiplantae_33090,p__Streptophyta_35493,c__sub__rosids_71275,o__Malpighiales_3646,f__Euphorbiaceae_3977,g__Croton_100370,s__Croton linearifolius_768520	0	0		0	0	0		0	0	0	0	0	0	0	0	0	0	0	0	0	0	0	0	0	2	0	0	0	0		0	0
	k__Viridiplantae_33090,p__Streptophyta_35493,c__sub__rosids_71275,o__Malpighiales_3646,f__Euphorbiaceae_3977,g__Croton_100370,s__Croton louvelii_912363	6	0		4	3	1		1	7	6	1	66053	3	2	0	2	0	3	0	0	0	2	0	0	67	0	272	74	1		0	0
	k__Viridiplantae_33090,p__Streptophyta_35493,c__sub__rosids_71275,o__Malpighiales_3646,f__Euphorbiaceae_3977,g__Croton_100370,s__Croton nobilis_765401	0	0		0	0	0		0	0	0	0	0	0	0	0	0	0	0	0	0	0	0	0	0	0	0	2	0	0		0	0
	k__Viridiplantae_33090,p__Streptophyta_35493,c__sub__rosids_71275,o__Malpighiales_3646,f__Euphorbiaceae_3977,g__Croton_100370,s__Croton nubigenus_425926	0	0		0	0	0		0	0	0	0	50	0	0	0	0	0	0	0	0	0	0	0	0	0	0	0	0	0		0	0
	k__Viridiplantae_33090,p__Streptophyta_35493,c__sub__rosids_71275,o__Malpighiales_3646,f__Euphorbiaceae_3977,g__Croton_100370,s__Croton pedicellatus_504234	0	0		0	0	0		0	0	0	0	46	0	0	0	0	0	0	0	0	0	0	0	0	0	0	0	0	0		0	0
	k__Viridiplantae_33090,p__Streptophyta_35493,c__sub__rosids_71275,o__Malpighiales_3646,f__Euphorbiaceae_3977,g__Croton_100370,s__Croton tiglium_497687	0	0		0	0	0		0	0	0	0	0	0	0	0	0	0	0	0	0	0	0	0	0	5	0	21	4	0		0	0
	k__Viridiplantae_33090,p__Streptophyta_35493,c__sub__rosids_71275,o__Malpighiales_3646,f__Euphorbiaceae_3977,g__Croton_100370,s__Croton trichotomus_765409	0	0		0	0	0		0	0	0	0	3	0	0	0	0	0	0	0	0	0	0	0	0	0	0	0	0	0		0	0
	k__Viridiplantae_33090,p__Streptophyta_35493,c__sub__rosids_71275,o__Malpighiales_3646,f__Euphorbiaceae_3977,g__Deutzianthus_720866,s__Deutzianthus tonkinensis_720867	0	0		0	0	0		0	1	0	0	0	0	0	0	0	0	0	0	0	0	0	0	0	0	0	0	0	0		0	0
	k__Viridiplantae_33090,p__Streptophyta_35493,c__sub__rosids_71275,o__Malpighiales_3646,f__Euphorbiaceae_3977,g__Enriquebeltrania_316676,s__Enriquebeltrania crenatifolia_316677	0	0		0	0	0		0	0	0	0	3	0	0	0	0	0	0	0	0	0	0	0	0	0	0	0	0	0		0	0
	k__Viridiplantae_33090,p__Streptophyta_35493,c__sub__rosids_71275,o__Malpighiales_3646,f__Euphorbiaceae_3977,g__Euphorbia_3990,s__Euphorbia aphylla_154986	0	0		0	0	0		0	0	0	0	0	0	0	0	0	0	0	0	0	0	0	0	0	0	0	1	0	0		0	0
	k__Viridiplantae_33090,p__Streptophyta_35493,c__sub__rosids_71275,o__Malpighiales_3646,f__Euphorbiaceae_3977,g__Euphorbia_3990,s__Euphorbia densa_1091623	0	0		0	0	0		0	0	0	0	0	0	0	0	0	0	0	0	0	0	0	0	0	0	0	1	0	0		0	0
	k__Viridiplantae_33090,p__Streptophyta_35493,c__sub__rosids_71275,o__Malpighiales_3646,f__Euphorbiaceae_3977,g__Euphorbia_3990,s__Euphorbia guyoniana_1138347	0	5		0	0	0		0	0	0	0	0	0	0	0	0	0	0	0	0	0	0	0	1	0	0	0	0	0		0	0
	k__Viridiplantae_33090,p__Streptophyta_35493,c__sub__rosids_71275,o__Malpighiales_3646,f__Euphorbiaceae_3977,g__Euphorbia_3990,s__Euphorbia helioscopia_154990	0	0		0	0	0		0	0	0	0	0	0	0	0	0	0	0	0	0	0	0	0	0	1	0	0	0	0		0	0
	k__Viridiplantae_33090,p__Streptophyta_35493,c__sub__rosids_71275,o__Malpighiales_3646,f__Euphorbiaceae_3977,g__Euphorbia_3990,s__Euphorbia heterophylla_212910	0	0		0	0	0		0	0	0	0	0	0	0	0	0	0	0	0	80	0	0	0	0	0	0	0	0	3		0	0
	k__Viridiplantae_33090,p__Streptophyta_35493,c__sub__rosids_71275,o__Malpighiales_3646,f__Euphorbiaceae_3977,g__Euphorbia_3990,s__Euphorbia hirta_318062	1	0		0	0	0		3	0	23	0	0	0	0	0	0	0	0	0	0	0	0	0	0	0	0	0	0	0		0	1
	k__Viridiplantae_33090,p__Streptophyta_35493,c__sub__rosids_71275,o__Malpighiales_3646,f__Euphorbiaceae_3977,g__Euphorbia_3990,s__Euphorbia hypericifolia_212834	0	0		0	0	0		0	0	0	0	0	0	0	0	0	0	0	0	0	0	0	0	0	0	0	0	0	0		2	1
	k__Viridiplantae_33090,p__Streptophyta_35493,c__sub__rosids_71275,o__Malpighiales_3646,f__Euphorbiaceae_3977,g__Euphorbia_3990,s__Euphorbia seibanica_1130024	0	0		0	0	0		0	0	0	0	0	1	0	0	0	0	0	0	0	0	0	0	0	0	0	0	0	0		0	0
	k__Viridiplantae_33090,p__Streptophyta_35493,c__sub__rosids_71275,o__Malpighiales_3646,f__Euphorbiaceae_3977,g__Euphorbia_3990,s__Euphorbia stracheyi_1333952	0	0		0	0	0		2	0	0	0	0	0	0	0	0	0	0	0	0	0	0	0	0	0	0	0	0	0		0	0
	k__Viridiplantae_33090,p__Streptophyta_35493,c__sub__rosids_71275,o__Malpighiales_3646,f__Euphorbiaceae_3977,g__Leucocroton_316678,s__Leucocroton acunae_353068	0	0		0	0	0		0	0	2	0	0	0	0	0	0	0	0	0	0	0	0	0	0	0	0	0	0	0		0	0
	k__Viridiplantae_33090,p__Streptophyta_35493,c__sub__rosids_71275,o__Malpighiales_3646,f__Euphorbiaceae_3977,g__Macaranga_109810,s__Macaranga lowii_109835	0	0		0	0	0		0	2	1	0	0	0	2	0	0	0	0	0	0	0	0	0	0	0	0	0	0	1		0	0
	k__Viridiplantae_33090,p__Streptophyta_35493,c__sub__rosids_71275,o__Malpighiales_3646,f__Euphorbiaceae_3977,g__Macaranga_109810,s__Macaranga oblongifolia_109847	0	0		0	0	0		0	0	0	0	0	0	3	0	0	0	0	0	0	0	0	0	0	0	0	1	0	0		0	0
	k__Viridiplantae_33090,p__Streptophyta_35493,c__sub__rosids_71275,o__Malpighiales_3646,f__Euphorbiaceae_3977,g__Macaranga_109810,s__Macaranga puncticulata_109842	0	0		0	0	0		0	0	1	0	0	0	5	0	0	0	0	0	0	0	0	0	0	0	0	0	0	0		0	0
	k__Viridiplantae_33090,p__Streptophyta_35493,c__sub__rosids_71275,o__Malpighiales_3646,f__Euphorbiaceae_3977,g__Mallotus_20202,s__Mallotus apelta_463319	0	0		0	0	0		0	0	0	0	0	0	25	0	0	0	0	0	0	0	0	0	0	0	0	2	0	0		0	0
	k__Viridiplantae_33090,p__Streptophyta_35493,c__sub__rosids_71275,o__Malpighiales_3646,f__Euphorbiaceae_3977,g__Mallotus_20202,s__Mallotus floribundus_109865	0	0		0	0	0		0	2	4	0	3	0	20	0	0	0	0	0	0	0	0	0	0	0	0	0	2	0		0	0
	k__Viridiplantae_33090,p__Streptophyta_35493,c__sub__rosids_71275,o__Malpighiales_3646,f__Euphorbiaceae_3977,g__Mallotus_20202,s__Mallotus paniculatus_109864	0	0		0	0	0		0	0	0	0	0	0	1	0	0	0	0	0	0	0	0	0	0	0	0	0	0	0		0	0
	k__Viridiplantae_33090,p__Streptophyta_35493,c__sub__rosids_71275,o__Malpighiales_3646,f__Euphorbiaceae_3977,g__Mallotus_20202,s__Mallotus philippensis_316645	0	0		0	0	0		0	7	13	0	0	0	36	0	0	0	0	1	0	0	0	0	0	1	1	3	6	2		1	1
	k__Viridiplantae_33090,p__Streptophyta_35493,c__sub__rosids_71275,o__Malpighiales_3646,f__Euphorbiaceae_3977,g__Mallotus_20202,s__Mallotus repandus_396370	0	0		0	0	0		1	27	23	0	2	0	228	0	1	0	0	1	0	0	0	0	0	1	0	7	24	1		0	1
	k__Viridiplantae_33090,p__Streptophyta_35493,c__sub__rosids_71275,o__Malpighiales_3646,f__Euphorbiaceae_3977,g__Manihot_3982,s__Manihot esculenta_3983	0	0		0	0	0		0	0	0	0	0	0	0	0	0	0	0	0	0	0	0	0	0	0	0	0	1	0		0	0
	k__Viridiplantae_33090,p__Streptophyta_35493,c__sub__rosids_71275,o__Malpighiales_3646,f__Hypericaceae_629714,g__Hypericum_55962,s__Hypericum scruglii_1137024	0	0		0	0	0		0	0	0	0	0	0	0	0	0	0	0	0	0	0	0	0	0	0	0	0	1	0		0	0
	k__Viridiplantae_33090,p__Streptophyta_35493,c__sub__rosids_71275,o__Malpighiales_3646,f__Linaceae_4004,g__Linum_4005,s__Linum africanum_586374	0	0		0	0	0		0	0	0	0	0	0	0	0	1	0	0	0	0	0	0	0	0	0	0	0	0	0		0	0
	k__Viridiplantae_33090,p__Streptophyta_35493,c__sub__rosids_71275,o__Malpighiales_3646,f__Linaceae_4004,g__Linum_4005,s__Linum catharticum_524254	0	0		0	0	1		1	0	0	0	0	21	0	0	0	0	0	0	0	0	6	1	0	0	0	0	1	0		0	1
	k__Viridiplantae_33090,p__Streptophyta_35493,c__sub__rosids_71275,o__Malpighiales_3646,f__Linaceae_4004,g__Linum_4005,s__Linum setaceum_1500783	0	0		0	0	0		0	0	0	0	0	1	0	0	0	0	0	0	0	0	0	0	0	0	0	0	0	0		0	0
	k__Viridiplantae_33090,p__Streptophyta_35493,c__sub__rosids_71275,o__Malpighiales_3646,f__Linaceae_4004,g__Linum_4005,s__Linum usitatissimum_4006	0	0		0	0	0		0	0	0	0	0	0	0	0	0	0	0	0	0	0	0	0	0	0	5	0	0	0		0	0
	k__Viridiplantae_33090,p__Streptophyta_35493,c__sub__rosids_71275,o__Malpighiales_3646,f__Ochnaceae_56627,g__Testulea_1501079,s__Testulea gabonensis_1501080	0	0		0	0	0		0	0	0	0	0	0	1	0	0	0	0	0	0	0	0	0	0	0	0	0	0	0		0	0
	k__Viridiplantae_33090,p__Streptophyta_35493,c__sub__rosids_71275,o__Malpighiales_3646,f__Phyllanthaceae_233880	0	0		0	0	0		0	0	1	0	0	0	0	0	0	0	0	0	0	0	0	0	0	0	0	0	0	0		0	0
	k__Viridiplantae_33090,p__Streptophyta_35493,c__sub__rosids_71275,o__Malpighiales_3646,f__Phyllanthaceae_233880,g__Andrachne_300953,s__Andrachne gracilipes_446969	0	2		0	0	0		0	0	0	0	2	0	3	0	0	0	0	0	0	0	0	0	0	0	0	0	0	0		0	0
	k__Viridiplantae_33090,p__Streptophyta_35493,c__sub__rosids_71275,o__Malpighiales_3646,f__Phyllanthaceae_233880,g__Bridelia_283086,s__Bridelia cathartica_577017	0	0		0	0	0		0	0	0	0	0	0	0	0	4	0	0	0	0	0	0	0	0	0	0	0	0	0		0	0
	k__Viridiplantae_33090,p__Streptophyta_35493,c__sub__rosids_71275,o__Malpighiales_3646,f__Phyllanthaceae_233880,g__Bridelia_283086,s__Bridelia harmandii_577021	0	0		0	0	0		0	0	0	0	0	0	0	0	1	0	0	0	0	0	0	0	0	0	0	0	0	0		0	0
	k__Viridiplantae_33090,p__Streptophyta_35493,c__sub__rosids_71275,o__Malpighiales_3646,f__Phyllanthaceae_233880,g__Bridelia_283086,s__Bridelia stipularis_577029	0	0		0	0	0		0	2	0	0	0	0	2	0	12	0	0	0	0	0	0	0	0	0	0	0	0	0		0	0
	k__Viridiplantae_33090,p__Streptophyta_35493,c__sub__rosids_71275,o__Malpighiales_3646,f__Phyllanthaceae_233880,g__Bridelia_283086,s__Bridelia tomentosa_300990	0	0		0	0	0		0	1	0	0	0	0	0	0	24	0	0	0	4	0	0	0	0	0	0	0	0	0		0	0
	k__Viridiplantae_33090,p__Streptophyta_35493,c__sub__rosids_71275,o__Malpighiales_3646,f__Phyllanthaceae_233880,g__Phyllanthus_58880,s__Phyllanthus amarus_293060	0	0		0	0	0		0	0	0	0	0	0	0	0	0	0	0	0	0	1	0	0	0	0	0	0	0	0		0	1
	k__Viridiplantae_33090,p__Streptophyta_35493,c__sub__rosids_71275,o__Malpighiales_3646,f__Phyllanthaceae_233880,g__Phyllanthus_58880,s__Phyllanthus chacoensis_319572	0	0		0	0	0		0	0	0	1	0	0	0	0	0	0	0	0	0	0	0	0	0	0	1	0	0	0		0	0
	k__Viridiplantae_33090,p__Streptophyta_35493,c__sub__rosids_71275,o__Malpighiales_3646,f__Phyllanthaceae_233880,g__Phyllanthus_58880,s__Phyllanthus emblica_296036	0	0		1	0	0		0	0	0	0	0	15	2	0	0	0	0	0	0	0	0	2	5	0	0	0	6	0		0	0
	k__Viridiplantae_33090,p__Streptophyta_35493,c__sub__rosids_71275,o__Malpighiales_3646,f__Phyllanthaceae_233880,g__Phyllanthus_58880,s__Phyllanthus maderaspatensis_319592	0	0		0	0	0		0	0	0	1	0	0	0	0	0	0	0	0	0	0	0	0	1	0	0	0	0	0		0	0
	k__Viridiplantae_33090,p__Streptophyta_35493,c__sub__rosids_71275,o__Malpighiales_3646,f__Phyllanthaceae_233880,g__Phyllanthus_58880,s__Phyllanthus niruri_296034	0	3		0	0	0		2	16	49	0	27	5	79	0	4	0	0	0	4	0	0	0	0	0	0	0	9	0		7	18
	k__Viridiplantae_33090,p__Streptophyta_35493,c__sub__rosids_71275,o__Malpighiales_3646,f__Phyllanthaceae_233880,g__Phyllanthus_58880,s__Phyllanthus pinnatus_319606	0	0		0	0	0		0	0	0	0	1	0	0	0	0	0	0	0	0	0	0	0	0	0	0	0	0	0		0	0
	k__Viridiplantae_33090,p__Streptophyta_35493,c__sub__rosids_71275,o__Malpighiales_3646,f__Phyllanthaceae_233880,g__Sauropus_212320,s__Sauropus androgynus_283133	0	0		0	0	0		0	0	1	0	0	0	179	0	0	0	0	0	0	0	0	0	0	0	0	0	0	0		0	0
	k__Viridiplantae_33090,p__Streptophyta_35493,c__sub__rosids_71275,o__Malpighiales_3646,f__Salicaceae_3688,g__Idesia_77056,s__Idesia polycarpa_77057	0	0		0	0	0		1	0	0	0	0	0	0	0	0	0	0	0	0	0	0	0	0	0	0	0	0	0		0	0
	k__Viridiplantae_33090,p__Streptophyta_35493,c__sub__rosids_71275,o__Malpighiales_3646,f__Salicaceae_3688,g__Itoa_179730,s__Itoa orientalis_179731	0	0		0	0	0		0	0	0	0	0	0	0	0	0	0	0	0	0	0	0	0	0	3	0	0	0	0		0	1
	k__Viridiplantae_33090,p__Streptophyta_35493,c__sub__rosids_71275,o__Malpighiales_3646,f__Salicaceae_3688,g__Populus_3689,s__Populus caspica_1118012	0	0		0	0	0		0	0	0	1	0	0	0	0	0	0	0	0	0	0	0	0	0	0	0	0	0	0		0	0
	k__Viridiplantae_33090,p__Streptophyta_35493,c__sub__rosids_71275,o__Malpighiales_3646,f__Salicaceae_3688,g__Populus_3689,s__Populus deltoides_3696	0	0		0	0	0		0	0	0	0	0	0	0	0	0	0	0	0	0	0	0	0	0	1	0	0	0	0		0	0
	k__Viridiplantae_33090,p__Streptophyta_35493,c__sub__rosids_71275,o__Malpighiales_3646,f__Salicaceae_3688,g__Populus_3689,s__Populus euphratica_75702	0	0		0	0	0		0	0	0	1	0	0	0	0	0	0	0	0	0	0	0	0	0	0	0	0	0	0		0	0
	k__Viridiplantae_33090,p__Streptophyta_35493,c__sub__rosids_71275,o__Malpighiales_3646,f__Salicaceae_3688,g__Salix_40685,s__Salix mesnyi_1413691	0	0		0	0	0		0	0	0	0	0	0	0	0	0	0	0	0	0	0	0	0	0	1	0	0	0	0		0	0
	k__Viridiplantae_33090,p__Streptophyta_35493,c__sub__rosids_71275,o__Malvales_41938,f__Dipterocarpaceae_40588,g__Shorea_64588,s__Shorea robusta_666687	0	0		0	0	0		0	0	0	0	0	0	0	0	1	0	0	0	0	0	0	0	0	0	0	0	0	0		0	0
	k__Viridiplantae_33090,p__Streptophyta_35493,c__sub__rosids_71275,o__Malvales_41938,f__Malvaceae_3629,g__Abelmoschus_183218,s__Abelmoschus esculentus_455045	0	0		0	0	6		6	0	0	1	0	0	0	0	0	0	0	0	0	0	0	0	0	0	0	0	0	0		3	6
	k__Viridiplantae_33090,p__Streptophyta_35493,c__sub__rosids_71275,o__Malvales_41938,f__Malvaceae_3629,g__Abutilon_3630,s__Abutilon eremitopetalum_424427	0	0		0	0	0		0	0	0	0	0	0	0	1	0	0	0	0	0	0	0	0	0	0	0	0	0	0		0	0
	k__Viridiplantae_33090,p__Streptophyta_35493,c__sub__rosids_71275,o__Malvales_41938,f__Malvaceae_3629,g__Abutilon_3630,s__Abutilon fruticosum_1423375	0	0		0	0	0		7	1	105	0	5	0	53	0	0	0	0	0	0	0	0	0	0	0	0	3	0	0		0	2
	k__Viridiplantae_33090,p__Streptophyta_35493,c__sub__rosids_71275,o__Malvales_41938,f__Malvaceae_3629,g__Abutilon_3630,s__Abutilon grandifolium_424428	0	0		0	0	0		0	0	1	0	0	0	0	0	0	0	0	0	0	0	0	0	0	0	0	0	0	0		0	0
	k__Viridiplantae_33090,p__Streptophyta_35493,c__sub__rosids_71275,o__Malvales_41938,f__Malvaceae_3629,g__Abutilon_3630,s__Abutilon indicum_318060	0	0		0	0	18		0	0	2	0	0	0	0	0	0	0	0	0	2	0	0	0	0	2	0	0	0	0		0	0
	k__Viridiplantae_33090,p__Streptophyta_35493,c__sub__rosids_71275,o__Malvales_41938,f__Malvaceae_3629,g__Althaea_145744,s__Althaea officinalis_145745	1	0		0	2	0		0	0	0	1	0	0	0	1	0	0	0	1	0	0	0	0	1	0	1	1	0	0		0	0
	k__Viridiplantae_33090,p__Streptophyta_35493,c__sub__rosids_71275,o__Malvales_41938,f__Malvaceae_3629,g__Corchorus_93758,s__Corchorus aestuans_360610	0	0		0	0	0		0	0	0	0	0	0	0	1	0	0	0	0	45	0	0	0	0	0	0	0	0	0		0	0
	k__Viridiplantae_33090,p__Streptophyta_35493,c__sub__rosids_71275,o__Malvales_41938,f__Malvaceae_3629,g__Corchorus_93758,s__Corchorus angolensis_1051381	1	0		0	0	0		0	0	0	0	0	0	0	0	0	0	0	0	0	0	0	0	2	0	0	0	0	0		0	0
	k__Viridiplantae_33090,p__Streptophyta_35493,c__sub__rosids_71275,o__Malvales_41938,f__Malvaceae_3629,g__Corchorus_93758,s__Corchorus olitorius_93759	15	0		2	9	0		0	0	0	0	0	0	0	1	0	0	0	0	0	3	0	0	0	0	0	0	0	0		0	0
	k__Viridiplantae_33090,p__Streptophyta_35493,c__sub__rosids_71275,o__Malvales_41938,f__Malvaceae_3629,g__Corchorus_93758,s__Corchorus pseudo-olitorius_588206	4	0		0	5	0		0	0	1	0	0	0	0	4	0	0	0	0	0	0	0	0	0	0	1	0	0	0		0	0
	k__Viridiplantae_33090,p__Streptophyta_35493,c__sub__rosids_71275,o__Malvales_41938,f__Malvaceae_3629,g__Corchorus_93758,s__Corchorus trilocularis_358697	0	0		0	0	0		3	0	0	0	0	0	0	0	0	0	0	0	0	0	0	0	0	0	0	0	0	0		0	1
	k__Viridiplantae_33090,p__Streptophyta_35493,c__sub__rosids_71275,o__Malvales_41938,f__Malvaceae_3629,g__Corchorus_93758,s__Corchorus urticifolius_1051402	2	0		0	0	0		0	0	0	0	0	0	0	0	0	0	0	0	0	0	0	0	0	0	0	0	0	0		0	0
	k__Viridiplantae_33090,p__Streptophyta_35493,c__sub__rosids_71275,o__Malvales_41938,f__Malvaceae_3629,g__Durio_66655	0	1		0	0	0		0	0	0	0	0	0	0	0	0	0	0	0	0	0	0	0	0	0	0	0	0	0		0	0
	k__Viridiplantae_33090,p__Streptophyta_35493,c__sub__rosids_71275,o__Malvales_41938,f__Malvaceae_3629,g__Entelea_93763,s__Entelea arborescens_93764	0	0		0	0	0		0	0	0	2	0	0	0	0	0	0	0	0	0	0	0	0	2	0	0	0	0	0		0	0
	k__Viridiplantae_33090,p__Streptophyta_35493,c__sub__rosids_71275,o__Malvales_41938,f__Malvaceae_3629,g__Gossypium_3633,s__Gossypium barbadense_3634	0	1		0	0	0		2	0	0	3	0	2	0	0	10	0	0	0	0	0	0	0	0	0	0	0	0	0		0	0
	k__Viridiplantae_33090,p__Streptophyta_35493,c__sub__rosids_71275,o__Malvales_41938,f__Malvaceae_3629,g__Grewia_82407,s__Grewia occidentalis_82408	0	0		0	0	0		0	0	0	0	0	0	0	0	0	0	0	0	0	0	0	0	0	0	0	0	0	0		0	1
	k__Viridiplantae_33090,p__Streptophyta_35493,c__sub__rosids_71275,o__Malvales_41938,f__Malvaceae_3629,g__Hibiscus_47605,s__Hibiscus laevis_241595	0	0		0	0	0		0	0	0	0	0	0	0	0	11	0	0	0	0	0	0	0	0	0	0	0	0	0		0	0
	k__Viridiplantae_33090,p__Streptophyta_35493,c__sub__rosids_71275,o__Malvales_41938,f__Malvaceae_3629,g__Hibiscus_47605,s__Hibiscus sturtii_183265	0	0		0	0	0		0	0	0	0	0	0	0	0	1	0	0	0	0	0	0	0	0	0	0	0	0	0		0	0
	k__Viridiplantae_33090,p__Streptophyta_35493,c__sub__rosids_71275,o__Malvales_41938,f__Malvaceae_3629,g__Lavatera_61659,s__Lavatera bryoniifolia_446330	0	0		0	1	0		0	0	0	0	0	0	0	0	0	0	0	0	0	0	0	0	0	0	0	0	0	0		0	0
	k__Viridiplantae_33090,p__Streptophyta_35493,c__sub__rosids_71275,o__Malvales_41938,f__Malvaceae_3629,g__Malope_93785,s__Malope trifida_93786	0	0		0	0	0		0	0	28	0	0	0	0	0	0	0	0	0	6	0	0	0	0	0	0	1	0	0		0	0
	k__Viridiplantae_33090,p__Streptophyta_35493,c__sub__rosids_71275,o__Malvales_41938,f__Malvaceae_3629,g__Quararibea_66659,s__Quararibea duckei_597403	0	0		0	0	0		7	0	0	0	0	0	0	0	0	0	0	0	0	0	0	0	0	0	0	0	0	0		2	1
	k__Viridiplantae_33090,p__Streptophyta_35493,c__sub__rosids_71275,o__Malvales_41938,f__Malvaceae_3629,g__Sida_108335,s__Sida acuta_108357	0	0		0	0	0		0	0	20	0	2	0	1	0	0	0	0	0	3	0	0	0	0	0	0	1	0	0		0	0
	k__Viridiplantae_33090,p__Streptophyta_35493,c__sub__rosids_71275,o__Malvales_41938,f__Malvaceae_3629,g__Sida_108335,s__Sida cordata_210324	0	0		0	0	0		0	0	157	0	6	0	10	0	0	0	0	0	12	1	0	0	0	0	0	0	0	0		0	0
	k__Viridiplantae_33090,p__Streptophyta_35493,c__sub__rosids_71275,o__Malvales_41938,f__Malvaceae_3629,g__Sida_108335,s__Sida glutinosa_108366	0	0		0	0	0		0	0	2	0	0	0	0	0	0	0	0	0	0	0	0	0	0	0	0	0	0	0		0	0
	k__Viridiplantae_33090,p__Streptophyta_35493,c__sub__rosids_71275,o__Malvales_41938,f__Malvaceae_3629,g__Sida_108335,s__Sida hybrid cultivar_1211293	0	0		0	0	0		0	0	10	0	1	0	0	0	0	0	0	0	0	0	0	0	0	0	0	0	0	0		0	0
	k__Viridiplantae_33090,p__Streptophyta_35493,c__sub__rosids_71275,o__Malvales_41938,f__Malvaceae_3629,g__Sida_108335,s__Sida sp. RCA21_1189061	0	0		0	0	3		0	0	1	0	0	0	0	0	0	0	0	0	0	0	0	0	0	1	0	0	0	0		0	0
	k__Viridiplantae_33090,p__Streptophyta_35493,c__sub__rosids_71275,o__Malvales_41938,f__Malvaceae_3629,g__Sida_108335,s__Sida spinosa_108380	0	0		0	0	0		0	10	476	0	21	0	25	2	0	0	0	0	59	6	0	0	0	0	0	3	0	1		0	0
	k__Viridiplantae_33090,p__Streptophyta_35493,c__sub__rosids_71275,o__Malvales_41938,f__Malvaceae_3629,g__Talipariti_940967,s__Talipariti macrophyllum_183247	0	0		0	0	0		0	0	0	0	0	0	0	0	44	0	0	0	0	0	0	0	0	0	1	0	0	0		0	0
	k__Viridiplantae_33090,p__Streptophyta_35493,c__sub__rosids_71275,o__Malvales_41938,f__Malvaceae_3629,g__Urena_263847,s__Urena lobata_263848	0	0		0	0	0		0	0	0	0	0	0	0	0	0	0	0	0	0	0	0	0	0	0	3	0	0	0		0	0
	k__Viridiplantae_33090,p__Streptophyta_35493,c__sub__rosids_71275,o__Malvales_41938,f__Malvaceae_3629,g__Waltheria_93803,s__Waltheria indica_671526	0	0		0	0	0		0	0	0	0	0	0	0	0	0	0	0	0	0	0	0	1	0	0	0	0	0	0		0	0
	k__Viridiplantae_33090,p__Streptophyta_35493,c__sub__rosids_71275,o__Malvales_41938,f__Malvaceae_3629,g__Waltheria_93803,s__Waltheria sp. FS870_397172	0	0		0	0	0		0	0	0	0	0	0	0	0	0	0	0	0	0	0	0	2	0	0	0	0	0	0		0	0
	k__Viridiplantae_33090,p__Streptophyta_35493,c__sub__rosids_71275,o__Myrtales_41944,f__Combretaceae_3954,g__Combretum_99434,s__Combretum grandiflorum_578541	0	0		0	0	0		0	0	0	0	0	0	0	0	0	0	0	0	0	0	0	0	0	0	0	0	0	0		10	5
	k__Viridiplantae_33090,p__Streptophyta_35493,c__sub__rosids_71275,o__Myrtales_41944,f__Combretaceae_3954,g__Combretum_99434,s__Combretum indicum_3956	0	0		0	0	0		0	0	0	0	0	0	0	0	0	0	0	0	0	0	0	1	0	0	0	0	0	0		36	55
	k__Viridiplantae_33090,p__Streptophyta_35493,c__sub__rosids_71275,o__Myrtales_41944,f__Combretaceae_3954,g__Terminalia_39992,s__Terminalia bellirica_155021	0	0		0	0	0		0	2	2	6	0	0	0	0	0	11	29	0	0	0	0	1	153	0	0	2	2	0		1	0
	k__Viridiplantae_33090,p__Streptophyta_35493,c__sub__rosids_71275,o__Myrtales_41944,f__Combretaceae_3954,g__Terminalia_39992,s__Terminalia chebula_155022	0	0		0	0	0		0	0	0	0	0	15	0	0	0	0	1	0	0	0	0	0	1	30	0	10	0	0		0	0
	k__Viridiplantae_33090,p__Streptophyta_35493,c__sub__rosids_71275,o__Myrtales_41944,f__Lythraceae_3928,g__Diplusodon_312926,s__Diplusodon capitalensis_1217260	0	0		0	0	0		0	0	0	0	0	1	0	0	0	0	0	0	0	0	0	0	0	0	0	0	0	0		0	0
	k__Viridiplantae_33090,p__Streptophyta_35493,c__sub__rosids_71275,o__Myrtales_41944,f__Lythraceae_3928,g__Lafoensia_312922,s__Lafoensia acuminata_312923	0	0		0	0	0		0	0	0	0	0	0	2	0	0	0	0	0	0	0	0	0	0	0	0	0	0	0		0	0
	k__Viridiplantae_33090,p__Streptophyta_35493,c__sub__rosids_71275,o__Myrtales_41944,f__Lythraceae_3928,g__Punica_22662,s__Punica granatum_22663	0	0		0	0	0		0	0	0	0	0	0	3	0	0	0	0	0	0	0	0	0	0	0	0	0	0	0		0	0
	k__Viridiplantae_33090,p__Streptophyta_35493,c__sub__rosids_71275,o__Myrtales_41944,f__Myrtaceae_3931,g__Callistemon_73722,s__Callistemon polandii_73732	0	0		0	0	0		0	0	0	0	0	26	4	0	0	0	0	0	0	0	0	0	0	0	0	0	0	0		0	0
	k__Viridiplantae_33090,p__Streptophyta_35493,c__sub__rosids_71275,o__Myrtales_41944,f__Myrtaceae_3931,g__Eugenia_119950,s__Eugenia uniflora_119951	0	0		0	0	0		0	0	0	0	0	0	6	0	0	0	0	0	0	0	0	0	0	0	0	0	0	0		0	0
	k__Viridiplantae_33090,p__Streptophyta_35493,c__sub__rosids_71275,o__Myrtales_41944,f__Myrtaceae_3931,g__Hexachlamys_260131,s__Hexachlamys emerichii_1231858	0	0		0	0	0		0	0	0	0	0	0	0	0	0	0	0	0	0	0	0	0	0	0	0	0	0	41		0	0
	k__Viridiplantae_33090,p__Streptophyta_35493,c__sub__rosids_71275,o__Myrtales_41944,f__Myrtaceae_3931,g__Syzygium_178174,s__Syzygium aromaticum_219868	0	0		0	0	0		0	0	0	0	0	0	0	0	0	0	0	0	0	0	0	0	0	0	11	0	0	0		0	0
	k__Viridiplantae_33090,p__Streptophyta_35493,c__sub__rosids_71275,o__Myrtales_41944,f__Onagraceae_3934,g__Ludwigia_13118,s__Ludwigia hyssopifolia_155013	0	0		0	0	0		0	0	0	0	0	0	0	0	0	0	0	0	0	0	0	0	0	0	0	0	10	0		0	0
	k__Viridiplantae_33090,p__Streptophyta_35493,c__sub__rosids_71275,o__Oxalidales_71243,f__Elaeocarpaceae_26000,g__Aceratium_26001,s__Aceratium ferrugineum_29814	0	0		0	0	0		3	0	0	0	0	0	0	0	0	0	0	0	0	0	0	0	0	0	0	0	0	0		0	0
	k__Viridiplantae_33090,p__Streptophyta_35493,c__sub__rosids_71275,o__Oxalidales_71243,f__Elaeocarpaceae_26000,g__Aceratium_26001,s__Aceratium ledermannii_378452	0	0		0	0	0		154	0	0	0	0	0	0	0	0	0	0	0	0	0	0	0	0	0	0	0	0	0		27	41
	k__Viridiplantae_33090,p__Streptophyta_35493,c__sub__rosids_71275,o__Oxalidales_71243,f__Elaeocarpaceae_26000,g__Dubouzetia_378438,s__Dubouzetia caudiculata_378440	0	0		0	0	1		7	0	0	0	0	2	0	0	0	0	0	0	0	0	1	0	0	0	0	0	0	0		0	1
	k__Viridiplantae_33090,p__Streptophyta_35493,c__sub__rosids_71275,o__Rosales_3744,f__Cannabaceae_3481,g__Cannabis_3482,s__Cannabis sativa_3483	0	0		0	0	0		0	0	0	0	0	0	1	0	0	0	0	0	0	0	0	0	1	0	0	0	0	0		0	0
	k__Viridiplantae_33090,p__Streptophyta_35493,c__sub__rosids_71275,o__Rosales_3744,f__Cannabaceae_3481,g__Celtis_13408,s__Celtis schippii_298313	0	0		0	0	0		0	0	0	0	0	0	0	0	0	0	0	0	0	0	0	0	0	0	0	0	4	0		0	0
	k__Viridiplantae_33090,p__Streptophyta_35493,c__sub__rosids_71275,o__Rosales_3744,f__Cannabaceae_3481,g__Humulus_3484,s__Humulus scandens_228586	0	0		0	0	1		0	0	1	0	0	0	0	0	2	0	0	0	1	0	0	1	0	14	0	0	0	0		0	0
	k__Viridiplantae_33090,p__Streptophyta_35493,c__sub__rosids_71275,o__Rosales_3744,f__Cannabaceae_3481,g__Trema_3479,s__Trema aspera_258496	0	0		0	0	0		0	0	0	0	0	0	0	0	0	0	0	0	0	0	0	0	0	0	0	0	5	0		0	0
	k__Viridiplantae_33090,p__Streptophyta_35493,c__sub__rosids_71275,o__Rosales_3744,f__Cannabaceae_3481,g__Trema_3479,s__Trema tomentosa_3480	0	0		0	0	0		0	0	0	0	0	0	0	0	0	0	0	0	0	0	0	0	0	0	0	0	577	0		0	0
	k__Viridiplantae_33090,p__Streptophyta_35493,c__sub__rosids_71275,o__Rosales_3744,f__Moraceae_3487,g__Ficus_3493,s__Ficus carica_3494	0	0		0	0	0		0	0	0	0	6	0	0	0	0	0	0	0	0	0	0	0	0	0	0	0	0	0		0	0
	k__Viridiplantae_33090,p__Streptophyta_35493,c__sub__rosids_71275,o__Rosales_3744,f__Moraceae_3487,g__Ficus_3493,s__Ficus religiosa_66387	0	0		0	0	0		0	0	0	0	13	0	0	0	0	0	0	0	0	0	0	0	0	0	0	0	0	0		0	0
	k__Viridiplantae_33090,p__Streptophyta_35493,c__sub__rosids_71275,o__Rosales_3744,f__Moraceae_3487,g__Ficus_3493,s__Ficus retusa_752802	0	0		0	0	0		0	0	0	0	0	0	0	0	0	0	0	0	0	0	0	0	0	0	0	0	1	0		0	0
	k__Viridiplantae_33090,p__Streptophyta_35493,c__sub__rosids_71275,o__Rosales_3744,f__Moraceae_3487,g__Ficus_3493,s__Ficus trigona_378037	0	0		0	0	0		0	0	0	1	0	0	0	0	0	0	0	0	0	0	0	0	0	0	0	0	0	0		0	0
	k__Viridiplantae_33090,p__Streptophyta_35493,c__sub__rosids_71275,o__Rosales_3744,f__Moraceae_3487,g__Helicostylis_241884,s__Helicostylis tomentosa_241886	0	0		0	0	0		0	0	0	0	0	0	2	0	0	0	0	0	0	0	0	0	0	0	0	0	0	0		0	0
	k__Viridiplantae_33090,p__Streptophyta_35493,c__sub__rosids_71275,o__Rosales_3744,f__Moraceae_3487,g__Maclura_3495	0	0		0	0	0		0	1	0	0	0	0	0	0	0	0	0	0	0	0	0	0	0	0	0	0	0	0		0	0
	k__Viridiplantae_33090,p__Streptophyta_35493,c__sub__rosids_71275,o__Rosales_3744,f__Moraceae_3487,g__Morus_3497,s__Morus alba_3498	0	0		0	0	0		0	0	1	1	0	0	4	0	0	0	0	0	0	0	0	3	0	0	0	0	0	0		0	0
	k__Viridiplantae_33090,p__Streptophyta_35493,c__sub__rosids_71275,o__Rosales_3744,f__Moraceae_3487,g__Streblus_194260,s__Streblus asper_648879	0	0		0	0	0		0	0	2	0	0	1	13	0	2	0	0	0	0	0	0	1	0	0	0	0	0	0		0	0
	k__Viridiplantae_33090,p__Streptophyta_35493,c__sub__rosids_71275,o__Rosales_3744,f__Rhamnaceae_3608,g__Ziziphus_72171,s__Ziziphus calophylla_345805	0	0		0	0	0		0	0	0	0	0	0	0	0	0	0	0	0	0	0	0	0	0	0	1	0	0	0		3	0
	k__Viridiplantae_33090,p__Streptophyta_35493,c__sub__rosids_71275,o__Rosales_3744,f__Rhamnaceae_3608,g__Ziziphus_72171,s__Ziziphus oenopolia_345151	0	0		0	0	0		0	0	0	0	0	0	0	0	0	0	0	0	0	0	0	0	0	0	0	0	0	0		6	0
	k__Viridiplantae_33090,p__Streptophyta_35493,c__sub__rosids_71275,o__Rosales_3744,f__Rosaceae_3745,g__Cotoneaster_36607,s__Cotoneaster procumbens_690330	0	1		0	0	0		0	0	0	0	0	0	0	0	2	0	0	0	0	0	0	0	0	0	0	0	0	0		0	0
	k__Viridiplantae_33090,p__Streptophyta_35493,c__sub__rosids_71275,o__Rosales_3744,f__Rosaceae_3745,g__Malus_3749,s__Malus sieboldii_106566	0	0		0	0	0		0	0	0	0	0	1	0	0	0	0	0	0	0	0	0	0	0	0	0	0	0	0		0	0
	k__Viridiplantae_33090,p__Streptophyta_35493,c__sub__rosids_71275,o__Rosales_3744,f__Rosaceae_3745,g__Potentilla_23204,s__Potentilla clandestina_1541695	0	0		0	0	0		1	0	0	0	0	0	0	0	0	0	0	0	0	0	0	0	0	0	0	0	0	0		0	0
	k__Viridiplantae_33090,p__Streptophyta_35493,c__sub__rosids_71275,o__Rosales_3744,f__Rosaceae_3745,g__Potentilla_23204,s__Potentilla supina_667287	0	0		0	0	0		0	0	0	0	0	0	0	0	0	0	0	0	0	0	0	1	0	0	0	0	0	0		0	0
	k__Viridiplantae_33090,p__Streptophyta_35493,c__sub__rosids_71275,o__Rosales_3744,f__Rosaceae_3745,g__Prunus_3754,s__Prunus dulcis_3755	0	0		0	0	0		0	0	0	1	0	0	0	0	0	0	0	0	0	0	0	0	0	0	0	0	0	0		0	0
	k__Viridiplantae_33090,p__Streptophyta_35493,c__sub__rosids_71275,o__Rosales_3744,f__Rosaceae_3745,g__Prunus_3754,s__Prunus sibirica_151440	0	0		0	0	0		0	0	0	1	0	0	0	0	0	0	0	0	0	0	0	0	0	0	0	0	0	0		0	0
	k__Viridiplantae_33090,p__Streptophyta_35493,c__sub__rosids_71275,o__Rosales_3744,f__Rosaceae_3745,g__Rubus_23216,s__Rubus crataegifolius_75067	0	1		0	0	0		0	1	0	0	0	0	0	0	0	0	0	0	0	0	0	0	0	0	0	0	0	0		0	0
	k__Viridiplantae_33090,p__Streptophyta_35493,c__sub__rosids_71275,o__Rosales_3744,f__Ulmaceae_3474,g__Holoptelea_63065,s__Holoptelea integrifolia_63066	0	0		0	0	0		0	3	1	0	0	0	14	0	5	0	0	0	0	0	0	0	0	0	0	0	0	0		0	0
	k__Viridiplantae_33090,p__Streptophyta_35493,c__sub__rosids_71275,o__Rosales_3744,f__Urticaceae_3499,g__Pouzolzia_344861,s__Pouzolzia sp. RC1682_1399740	0	0		0	0	0		0	0	0	0	0	0	0	0	0	0	0	0	0	0	0	0	0	0	0	0	118	0		0	0
	k__Viridiplantae_33090,p__Streptophyta_35493,c__sub__rosids_71275,o__Sapindales_41937	0	1		0	0	0		0	0	0	0	0	1	0	0	0	0	0	0	0	0	0	0	0	0	0	0	0	0		0	0
	k__Viridiplantae_33090,p__Streptophyta_35493,c__sub__rosids_71275,o__Sapindales_41937,f__Aceraceae_910345,g__Acer_4022,s__Acer campbellii_290842	0	0		0	0	0		0	0	0	0	0	0	0	0	0	0	0	0	0	0	0	0	0	0	0	0	0	0		1	1
	k__Viridiplantae_33090,p__Streptophyta_35493,c__sub__rosids_71275,o__Sapindales_41937,f__Aceraceae_910345,g__Acer_4022,s__Acer circinatum_66207	0	1		1	0	0		0	1	0	0	0	0	0	0	0	0	0	0	0	0	0	0	0	0	0	0	0	0		0	0
	k__Viridiplantae_33090,p__Streptophyta_35493,c__sub__rosids_71275,o__Sapindales_41937,f__Anacardiaceae_4011,g__Mangifera_23461,s__Mangifera indica_29780	0	0		0	0	0		0	0	0	1	0	0	0	0	0	0	0	0	0	0	0	0	0	0	0	0	0	0		0	0
	k__Viridiplantae_33090,p__Streptophyta_35493,c__sub__rosids_71275,o__Sapindales_41937,f__Anacardiaceae_4011,g__Mangifera_23461,s__Mangifera zeylanica_319624	0	0		0	0	0		0	0	0	1	0	0	1	0	0	0	0	0	0	0	0	0	0	0	0	0	0	0		0	0
	k__Viridiplantae_33090,p__Streptophyta_35493,c__sub__rosids_71275,o__Sapindales_41937,f__Anacardiaceae_4011,g__Pistacia_55512,s__Pistacia chinensis_289741	0	0		0	0	0		0	2	0	0	0	0	0	0	0	0	0	0	0	0	0	0	0	0	0	0	0	0		0	0
	k__Viridiplantae_33090,p__Streptophyta_35493,c__sub__rosids_71275,o__Sapindales_41937,f__Anacardiaceae_4011,g__Protorhus_289748,s__Protorhus thouvenotii_289793	0	0		0	0	0		0	0	0	23	0	0	3	0	1	0	0	0	0	0	1	0	0	0	0	0	0	0		0	0
	k__Viridiplantae_33090,p__Streptophyta_35493,c__sub__rosids_71275,o__Sapindales_41937,f__Anacardiaceae_4011,g__Tapirira_43857,s__Tapirira guianensis_397177	0	0		0	0	0		1	0	0	0	0	0	0	0	0	0	0	0	0	0	0	0	0	0	0	0	0	0		0	0
	k__Viridiplantae_33090,p__Streptophyta_35493,c__sub__rosids_71275,o__Sapindales_41937,f__Burseraceae_4014,g__Bursera_4015,s__Bursera odorata_181231	0	1		0	0	0		0	0	0	0	0	0	0	1	0	0	0	0	0	0	0	0	0	0	0	0	0	0		0	0
	k__Viridiplantae_33090,p__Streptophyta_35493,c__sub__rosids_71275,o__Sapindales_41937,f__Burseraceae_4014,g__Bursera_4015,s__Bursera simaruba_80326	1	0		0	0	0		0	0	0	0	0	0	0	2	0	0	0	1	0	0	0	0	0	0	0	0	0	0		0	0
	k__Viridiplantae_33090,p__Streptophyta_35493,c__sub__rosids_71275,o__Sapindales_41937,f__Burseraceae_4014,g__Commiphora_43868,s__Commiphora myrrha_318982	0	0		0	0	0		57	0	0	0	0	0	0	0	0	0	0	0	0	0	0	0	0	0	0	0	0	0		12	19
	k__Viridiplantae_33090,p__Streptophyta_35493,c__sub__rosids_71275,o__Sapindales_41937,f__Burseraceae_4014,g__Protium_173697,s__Protium paniculatum_246855	0	0		0	0	0		12	0	0	0	0	0	0	0	0	0	0	0	0	0	0	0	0	0	0	0	0	0		0	0
	k__Viridiplantae_33090,p__Streptophyta_35493,c__sub__rosids_71275,o__Sapindales_41937,f__Burseraceae_4014,g__Protium_173697,s__Protium polybotryum_1499566	0	0		0	0	0		0	0	0	0	0	0	0	0	2	0	0	0	0	0	0	0	0	0	0	0	0	0		0	0
	k__Viridiplantae_33090,p__Streptophyta_35493,c__sub__rosids_71275,o__Sapindales_41937,f__Meliaceae_43707,g__Aglaia_201006,s__Aglaia perviridis_306512	0	0		0	0	0		1	0	0	0	0	0	0	0	0	0	0	0	0	0	0	0	0	0	0	0	0	0		0	0
	k__Viridiplantae_33090,p__Streptophyta_35493,c__sub__rosids_71275,o__Sapindales_41937,f__Meliaceae_43707,g__Anthocarapa_403491,s__Anthocarapa nitidula_403492	0	0		0	0	0		0	1	0	0	0	0	0	0	0	0	0	0	0	0	0	0	0	0	0	0	0	0		0	0
	k__Viridiplantae_33090,p__Streptophyta_35493,c__sub__rosids_71275,o__Sapindales_41937,f__Meliaceae_43707,g__Azadirachta_124942,s__Azadirachta indica_124943	0	0		0	1	0		0	1	0	59	0	1	11	0	1	0	0	0	0	0	0	1	1	0	0	0	0	0		0	0
	k__Viridiplantae_33090,p__Streptophyta_35493,c__sub__rosids_71275,o__Sapindales_41937,f__Meliaceae_43707,g__Carapa_201011,s__Carapa sp. JD-2011_1109731	0	0		0	0	0		0	1	0	0	0	0	0	0	0	0	0	0	0	0	0	0	0	0	0	0	0	0		0	0
	k__Viridiplantae_33090,p__Streptophyta_35493,c__sub__rosids_71275,o__Sapindales_41937,f__Meliaceae_43707,g__Cedrela_124946,s__Cedrela saltensis_582828	0	0		0	0	0		0	0	0	0	0	0	0	0	0	0	0	0	0	0	0	0	0	0	0	0	0	0		0	1
	k__Viridiplantae_33090,p__Streptophyta_35493,c__sub__rosids_71275,o__Sapindales_41937,f__Meliaceae_43707,g__Chukrasia_201013,s__Chukrasia tabularis_201014	1	0		0	0	0		356	0	0	0	0	0	0	0	1	0	0	0	0	0	0	0	0	0	0	0	0	0		56	69
	k__Viridiplantae_33090,p__Streptophyta_35493,c__sub__rosids_71275,o__Sapindales_41937,f__Meliaceae_43707,g__Melia_43708,s__Melia azedarach_155640	0	0		0	0	0		0	0	0	0	0	0	0	0	0	0	0	0	0	0	0	0	0	1	0	0	0	0		0	0
	k__Viridiplantae_33090,p__Streptophyta_35493,c__sub__rosids_71275,o__Sapindales_41937,f__Meliaceae_43707,g__Munronia_201018,s__Munronia humilis_543831	0	0		0	0	0		1	0	0	0	0	0	0	0	0	0	0	0	0	0	0	0	0	0	0	0	0	0		0	0
	k__Viridiplantae_33090,p__Streptophyta_35493,c__sub__rosids_71275,o__Sapindales_41937,f__Meliaceae_43707,g__Swietenia_43890,s__Swietenia macrophylla_43891	0	0		0	0	0		0	0	1	5	0	8	0	2	0	23	24	0	0	0	0	0	139	10	1	4	2	1		0	0
	k__Viridiplantae_33090,p__Streptophyta_35493,c__sub__rosids_71275,o__Sapindales_41937,f__Meliaceae_43707,g__Toona_67917,s__Toona ciliata_67918	0	0		0	0	0		1	0	0	0	0	0	0	0	0	0	0	0	0	0	0	0	0	0	0	0	0	0		0	0
	k__Viridiplantae_33090,p__Streptophyta_35493,c__sub__rosids_71275,o__Sapindales_41937,f__Meliaceae_43707,g__Trichilia_43894,s__Trichilia pallida_597422	0	0		0	0	0		0	28	0	0	0	0	0	0	0	0	0	0	0	0	0	0	0	0	0	0	0	0		0	0
	k__Viridiplantae_33090,p__Streptophyta_35493,c__sub__rosids_71275,o__Sapindales_41937,f__Rutaceae_23513	0	0		0	0	0		0	1	0	0	0	0	0	0	0	0	0	0	0	0	0	0	0	0	0	0	0	0		0	0
	k__Viridiplantae_33090,p__Streptophyta_35493,c__sub__rosids_71275,o__Sapindales_41937,f__Rutaceae_23513,g__Acronychia_43714,s__Acronychia pedunculata_354485	0	0		0	0	0		0	1	0	0	0	0	0	0	0	0	0	0	0	0	0	0	0	0	0	0	0	0		0	0
	k__Viridiplantae_33090,p__Streptophyta_35493,c__sub__rosids_71275,o__Sapindales_41937,f__Rutaceae_23513,g__Acronychia_43714,s__Acronychia pubescens_273126	0	0		0	0	0		0	14	0	0	0	0	0	0	0	0	0	0	0	0	0	0	0	0	0	0	0	0		0	0
	k__Viridiplantae_33090,p__Streptophyta_35493,c__sub__rosids_71275,o__Sapindales_41937,f__Rutaceae_23513,g__Atalantia_76950,s__Atalantia buxifolia_76974	0	0		0	0	0		0	0	0	32	0	1	0	0	0	0	0	0	0	0	0	0	0	0	0	0	0	0		0	0
	k__Viridiplantae_33090,p__Streptophyta_35493,c__sub__rosids_71275,o__Sapindales_41937,f__Rutaceae_23513,g__Atalantia_76950,s__Atalantia ceylanica_76951	0	0		0	0	0		0	1	0	0	0	0	0	0	0	0	0	0	0	0	0	0	0	0	0	0	0	0		0	0
	k__Viridiplantae_33090,p__Streptophyta_35493,c__sub__rosids_71275,o__Sapindales_41937,f__Rutaceae_23513,g__Atalantia_76950,s__Atalantia monophylla_159025	0	0		0	0	0		0	0	0	0	0	0	0	1	0	0	0	0	0	0	0	0	1	0	0	0	0	0		0	0
	k__Viridiplantae_33090,p__Streptophyta_35493,c__sub__rosids_71275,o__Sapindales_41937,f__Rutaceae_23513,g__Balsamocitrus_231461,s__Balsamocitrus dawei_231462	0	0		0	0	0		0	9	0	66	0	4	0	0	0	0	0	0	0	0	0	0	0	0	0	0	0	0		0	0
	k__Viridiplantae_33090,p__Streptophyta_35493,c__sub__rosids_71275,o__Sapindales_41937,f__Rutaceae_23513,g__Citropsis_159031,s__Citropsis gilletiana_231463	0	0		0	0	0		0	0	0	0	0	0	0	0	2	0	0	0	0	0	0	0	0	0	0	0	0	0		0	0
	k__Viridiplantae_33090,p__Streptophyta_35493,c__sub__rosids_71275,o__Sapindales_41937,f__Rutaceae_23513,g__Citrus_2706,s__Citrus aurantium_43166	0	0		0	0	0		0	0	0	0	0	0	0	0	0	0	0	0	0	0	1	0	0	0	0	0	0	0		0	0
	k__Viridiplantae_33090,p__Streptophyta_35493,c__sub__rosids_71275,o__Sapindales_41937,f__Rutaceae_23513,g__Citrus_2706,s__Citrus jambhiri_64884	0	0		0	0	0		0	0	0	0	0	0	0	0	6	0	0	0	0	0	0	0	0	0	0	0	0	0		0	0
	k__Viridiplantae_33090,p__Streptophyta_35493,c__sub__rosids_71275,o__Sapindales_41937,f__Rutaceae_23513,g__Citrus_2706,s__Citrus latipes_170988	5	0		0	0	0		1	16	0	0	0	2	0	0	0	0	0	0	0	1	3	24	0	0	0	0	0	0		0	0
	k__Viridiplantae_33090,p__Streptophyta_35493,c__sub__rosids_71275,o__Sapindales_41937,f__Rutaceae_23513,g__Citrus_2706,s__Citrus limon_2708	8	0		0	0	0		1	23	1	0	0	2	0	0	0	0	0	0	2	1	4	53	0	0	0	0	0	0		0	0
	k__Viridiplantae_33090,p__Streptophyta_35493,c__sub__rosids_71275,o__Sapindales_41937,f__Rutaceae_23513,g__Citrus_2706,s__Citrus macroptera_341932	0	0		0	0	0		0	1	0	0	0	0	0	0	0	0	0	0	0	0	0	1	0	0	0	0	0	0		0	0
	k__Viridiplantae_33090,p__Streptophyta_35493,c__sub__rosids_71275,o__Sapindales_41937,f__Rutaceae_23513,g__Citrus_2706,s__Citrus maxima_37334	6	0		0	0	0		0	16	0	0	0	0	0	0	0	0	0	0	7	1	9	94	0	0	0	0	0	0		0	0
	k__Viridiplantae_33090,p__Streptophyta_35493,c__sub__rosids_71275,o__Sapindales_41937,f__Rutaceae_23513,g__Citrus_2706,s__Citrus reticulata_85571	0	0		0	0	0		0	1	2	0	0	0	2	0	1	0	0	0	0	0	0	0	0	0	0	0	0	0		0	0
	k__Viridiplantae_33090,p__Streptophyta_35493,c__sub__rosids_71275,o__Sapindales_41937,f__Rutaceae_23513,g__Clausena_76958,s__Clausena excavata_76959	0	0		0	0	0		0	0	8	0	0	0	0	0	0	0	0	0	0	0	0	0	0	0	0	0	0	0		0	0
	k__Viridiplantae_33090,p__Streptophyta_35493,c__sub__rosids_71275,o__Sapindales_41937,f__Rutaceae_23513,g__Clymenia_159039,s__Clymenia polyandra_159040	31	0		0	0	0		3	69	1	2	1	5	0	0	0	0	0	0	16	7	29	257	0	0	0	0	0	0		0	0
	k__Viridiplantae_33090,p__Streptophyta_35493,c__sub__rosids_71275,o__Sapindales_41937,f__Rutaceae_23513,g__Dictamnus_77005,s__Dictamnus dasycarpus_714465	0	0		0	0	0		4	0	0	0	0	0	0	0	0	0	0	0	0	0	0	0	0	0	0	0	0	0		0	0
	k__Viridiplantae_33090,p__Streptophyta_35493,c__sub__rosids_71275,o__Sapindales_41937,f__Rutaceae_23513,g__Dictamnus_77005,s__Dictamnus sp. cdK74_591396	0	0		0	0	0		5	0	0	0	0	0	0	0	0	0	0	0	0	0	0	0	0	0	0	0	0	0		0	0
	k__Viridiplantae_33090,p__Streptophyta_35493,c__sub__rosids_71275,o__Sapindales_41937,f__Rutaceae_23513,g__Haplophyllum_266078,s__Haplophyllum tuberculatum_452784	0	0		0	0	0		0	23	0	0	0	0	0	0	0	0	0	0	0	0	0	0	0	0	0	0	0	0		0	0
	k__Viridiplantae_33090,p__Streptophyta_35493,c__sub__rosids_71275,o__Sapindales_41937,f__Rutaceae_23513,g__Melicope_77014,s__Melicope pteleifolia_354501	0	0		0	0	0		0	0	0	0	1	0	0	0	0	0	0	0	0	0	0	0	0	0	0	0	0	0		0	0
	k__Viridiplantae_33090,p__Streptophyta_35493,c__sub__rosids_71275,o__Sapindales_41937,f__Rutaceae_23513,g__Murraya_43710,s__Murraya koenigii_159030	0	1		0	0	0		0	2	1	0	0	0	0	0	0	0	0	0	0	0	0	0	0	0	0	0	0	0		0	0
	k__Viridiplantae_33090,p__Streptophyta_35493,c__sub__rosids_71275,o__Sapindales_41937,f__Rutaceae_23513,g__Pilocarpus_77016,s__Pilocarpus jaborandi_1331806	0	0		0	0	0		1	0	0	0	0	0	0	0	0	0	0	0	0	0	0	0	0	0	0	0	0	0		0	0
	k__Viridiplantae_33090,p__Streptophyta_35493,c__sub__rosids_71275,o__Sapindales_41937,f__Rutaceae_23513,g__Raulinoa_1331807,s__Raulinoa echinata_1331808	0	0		0	0	0		1	0	0	0	0	0	0	0	0	0	0	0	0	0	0	0	0	0	0	0	0	0		0	0
	k__Viridiplantae_33090,p__Streptophyta_35493,c__sub__rosids_71275,o__Sapindales_41937,f__Rutaceae_23513,g__Ruta_37564,s__Ruta graveolens_37565	0	2		0	0	0		0	0	0	0	0	1	0	0	0	0	0	0	0	0	0	0	0	0	0	0	0	0		0	0
	k__Viridiplantae_33090,p__Streptophyta_35493,c__sub__rosids_71275,o__Sapindales_41937,f__Rutaceae_23513,g__Swinglea_159065,s__Swinglea glutinosa_159066	0	0		0	0	0		1	0	0	0	0	0	0	0	0	0	0	0	0	0	0	0	0	0	0	0	0	0		0	0
	k__Viridiplantae_33090,p__Streptophyta_35493,c__sub__rosids_71275,o__Sapindales_41937,f__Rutaceae_23513,g__Zanthoxylum_67937,s__Zanthoxylum ailanthoides_159071	0	0		0	0	0		0	2	0	0	0	0	0	0	5	0	0	0	0	0	0	0	0	0	0	0	0	0		0	0
	k__Viridiplantae_33090,p__Streptophyta_35493,c__sub__rosids_71275,o__Sapindales_41937,f__Rutaceae_23513,g__Zanthoxylum_67937,s__Zanthoxylum hawaiiense_1336650	0	0		0	0	0		5	0	0	0	0	0	0	0	0	0	0	0	0	0	0	0	0	0	0	0	0	0		0	1
	k__Viridiplantae_33090,p__Streptophyta_35493,c__sub__rosids_71275,o__Sapindales_41937,f__Sapindaceae_23672	0	0		0	0	0		0	0	3	0	0	0	0	0	0	0	0	0	0	0	0	0	0	0	0	0	0	0		0	0
	k__Viridiplantae_33090,p__Streptophyta_35493,c__sub__rosids_71275,o__Sapindales_41937,f__Sapindaceae_23672,g__Cardiospermum_289798,s__Cardiospermum halicacabum_289799	0	0		0	0	0		0	1	0	0	0	0	0	0	0	0	0	0	0	0	0	0	0	0	0	0	0	0		0	0
	k__Viridiplantae_33090,p__Streptophyta_35493,c__sub__rosids_71275,o__Sapindales_41937,f__Sapindaceae_23672,g__Cossinia_556943,s__Cossinia pinnata_556944	0	0		0	0	0		0	0	0	0	0	1	0	0	0	0	0	0	0	0	0	0	0	0	0	0	0	0		0	0
	k__Viridiplantae_33090,p__Streptophyta_35493,c__sub__rosids_71275,o__Sapindales_41937,f__Sapindaceae_23672,g__Dimocarpus_128016,s__Dimocarpus longan_128017	0	0		0	0	0		12	0	1	0	0	0	1	4	0	0	0	1	0	0	0	0	0	0	0	0	0	0		0	0
	k__Viridiplantae_33090,p__Streptophyta_35493,c__sub__rosids_71275,o__Sapindales_41937,f__Sapindaceae_23672,g__Dodonaea_43718,s__Dodonaea coriacea_884376	0	3		0	0	0		0	0	2	0	0	2	0	0	0	0	0	0	0	0	0	0	0	0	0	0	0	0		0	0
	k__Viridiplantae_33090,p__Streptophyta_35493,c__sub__rosids_71275,o__Sapindales_41937,f__Sapindaceae_23672,g__Dodonaea_43718,s__Dodonaea physocarpa_569828	0	7		0	0	0		0	0	0	0	0	2	0	0	0	0	1	0	0	0	0	0	0	0	0	0	0	0		0	0
	k__Viridiplantae_33090,p__Streptophyta_35493,c__sub__rosids_71275,o__Sapindales_41937,f__Sapindaceae_23672,g__Lepisanthes_290972,s__Lepisanthes tetraphylla_1081629	0	0		0	0	0		0	0	0	0	0	0	0	0	1	0	0	0	0	0	0	0	0	0	0	0	0	0		0	0
	k__Viridiplantae_33090,p__Streptophyta_35493,c__sub__rosids_71275,o__Sapindales_41937,f__Sapindaceae_23672,g__Majidea_557000,s__Majidea fosteri_569831	1	0		0	3	0		0	0	0	0	0	0	0	1	0	0	0	4	0	0	0	0	0	0	1	0	0	0		0	0
	k__Viridiplantae_33090,p__Streptophyta_35493,c__sub__rosids_71275,o__Sapindales_41937,f__Sapindaceae_23672,g__Placodiscus_1195024,s__Placodiscus sp. 1 Adeyemi 3455_1195026	0	0		0	0	0		0	0	0	0	0	0	0	1	0	0	0	0	0	0	0	0	0	0	0	0	0	0		0	0
	k__Viridiplantae_33090,p__Streptophyta_35493,c__sub__rosids_71275,o__Sapindales_41937,f__Sapindaceae_23672,g__Tina_557046,s__Tina sp. SB-2011_996357	0	0		0	0	0		0	0	0	0	0	0	0	1	0	0	0	0	0	0	0	0	0	0	0	0	0	0		0	0
	k__Viridiplantae_33090,p__Streptophyta_35493,c__sub__rosids_71275,o__Sapindales_41937,f__Sapindaceae_23672,g__Tinopsis_557049,s__Tinopsis tamatavensis_996366	1	0		0	0	0		0	0	0	0	0	0	0	0	0	0	0	0	0	0	0	0	2	0	0	0	0	0		0	0
	k__Viridiplantae_33090,p__Streptophyta_35493,c__sub__rosids_71275,o__Sapindales_41937,f__Simaroubaceae_23808,g__Ailanthus_23809,s__Ailanthus altissima_23810	0	0		0	0	0		1145	0	0	0	0	0	0	0	0	0	0	0	0	0	0	0	0	0	0	0	0	0		184	376
	k__Viridiplantae_33090,p__Streptophyta_35493,c__sub__rosids_71275,o__Sapindales_41937,f__Simaroubaceae_23808,g__Brucea_43722,s__Brucea mollis_43723	0	0		65	0	0		3	0	0	0	0	0	0	0	0	0	1	0	0	0	0	0	0	0	0	0	0	0		0	0
	k__Viridiplantae_33090,p__Streptophyta_35493,c__sub__rosids_71275,o__Sapindales_41937,f__Simaroubaceae_23808,g__Harrisonia_43716,s__Harrisonia abyssinica_557062	0	0		0	0	0		1	0	0	0	0	2	3	0	0	0	0	0	0	0	0	0	0	0	0	0	0	0		0	0
	k__Viridiplantae_33090,p__Streptophyta_35493,c__sub__rosids_71275,o__Sapindales_41937,f__Simaroubaceae_23808,g__Picrasma_210333,s__Picrasma quassioides_210334	0	0		0	0	0		0	0	0	0	0	0	0	0	0	0	0	0	0	0	0	0	0	0	0	0	0	0		1	0
	k__Viridiplantae_33090,p__Streptophyta_35493,c__sub__rosids_71275,o__Sapindales_41937,f__Simaroubaceae_23808,g__Simarouba_43728,s__Simarouba amara_101569	0	0		0	0	0		8	0	0	0	0	0	0	0	0	0	0	0	0	0	0	0	0	0	0	0	0	0		0	0
	k__Viridiplantae_33090,p__Streptophyta_35493,c__sub__rosids_71275,o__Vitales_403667,f__Vitaceae_3602,g__Ampelocissus_125009,s__Ampelocissus indica_1523583	0	0		0	0	0		0	0	0	0	0	0	0	0	1	0	0	0	0	0	0	0	0	0	0	0	0	0		0	0
	k__Viridiplantae_33090,p__Streptophyta_35493,c__sub__rosids_71275,o__Vitales_403667,f__Vitaceae_3602,g__Cissus_149357,s__Cissus quadrangularis_165298	1	1		3	0	0		6	12	50	1	61	11	145	0	7	0	0	0	0	1	0	0	0	0	0	0	0	0		0	0
	k__Viridiplantae_33090,p__Streptophyta_35493,c__sub__rosids_71275,o__Vitales_403667,f__Vitaceae_3602,g__Cyphostemma_178803,s__Cyphostemma trilobata_1530338	0	0		0	0	0		0	0	0	0	0	0	0	0	0	0	0	0	11	0	0	0	0	0	0	0	0	0		0	0
	k__Viridiplantae_33090,p__Streptophyta_35493,c__sub__rosids_71275,o__Zygophyllales_403666,f__Zygophyllaceae_43873,g__Tribulus_66647,s__Tribulus terrestris_210369	72	61		52	85	0		0	51	129	1	26	1	14	244	5	4	4	0	1	1	0	0	5	0	0	0	0	0		0	0
	k__Viridiplantae_33090,p__Streptophyta_35493,c__undef__0,o__Caryophyllales_3524,f__Aizoaceae_3542,g__Trianthema_3547,s__Trianthema portulacastrum_3548	0	0		0	0	0		0	0	0	0	0	0	0	0	0	0	0	0	0	0	0	0	0	0	0	0	0	0		0	1
	k__Viridiplantae_33090,p__Streptophyta_35493,c__undef__0,o__Caryophyllales_3524,f__Amaranthaceae_3563	0	0		0	0	0		0	0	0	0	0	0	0	0	0	0	0	0	0	0	0	14	0	0	0	0	0	0		0	0
	k__Viridiplantae_33090,p__Streptophyta_35493,c__undef__0,o__Caryophyllales_3524,f__Amaranthaceae_3563,g__Achyranthes_169205,s__Achyranthes aspera_240005	0	0		0	0	0		0	0	14	0	0	0	0	0	0	0	0	0	0	0	0	0	0	0	0	0	0	0		0	0
	k__Viridiplantae_33090,p__Streptophyta_35493,c__undef__0,o__Caryophyllales_3524,f__Amaranthaceae_3563,g__Alternanthera_169520,s__Alternanthera philoxeroides_381410	0	0		0	0	0		0	0	0	0	0	0	0	0	0	0	0	0	0	0	0	3	0	1	0	0	0	0		0	0
	k__Viridiplantae_33090,p__Streptophyta_35493,c__undef__0,o__Caryophyllales_3524,f__Amaranthaceae_3563,g__Alternanthera_169520,s__Alternanthera sp. XF30_1225511	0	0		0	0	0		2	0	0	2	0	0	0	0	0	0	0	0	0	0	0	0	1	0	0	0	0	0		1	0
	k__Viridiplantae_33090,p__Streptophyta_35493,c__undef__0,o__Caryophyllales_3524,f__Amaranthaceae_3563,g__Alternanthera_169520,s__Alternanthera sp. XF34_1225513	0	0		0	0	0		1	0	1	0	0	1	1	0	0	0	0	0	0	0	0	0	0	0	0	0	0	0		1	0
	k__Viridiplantae_33090,p__Streptophyta_35493,c__undef__0,o__Caryophyllales_3524,f__Amaranthaceae_3563,g__Amaranthus_3564,s__Amaranthus blitoides_124761	0	0		0	0	1		0	0	0	0	0	0	0	0	0	0	0	0	0	0	0	0	0	0	0	0	0	0		0	0
	k__Viridiplantae_33090,p__Streptophyta_35493,c__undef__0,o__Caryophyllales_3524,f__Amaranthaceae_3563,g__Amaranthus_3564,s__Amaranthus hybridus_3565	0	0		0	0	0		0	1	0	0	0	0	6	0	0	0	0	0	0	0	0	6	0	3	0	0	0	0		0	0
	k__Viridiplantae_33090,p__Streptophyta_35493,c__undef__0,o__Caryophyllales_3524,f__Amaranthaceae_3563,g__Amaranthus_3564,s__Amaranthus roxburghianus_124764	0	0		0	0	0		0	0	0	1	0	0	0	0	0	0	0	0	0	0	0	0	0	0	0	0	0	0		0	0
	k__Viridiplantae_33090,p__Streptophyta_35493,c__undef__0,o__Caryophyllales_3524,f__Amaranthaceae_3563,g__Amaranthus_3564,s__Amaranthus spinosus_124765	0	1		0	0	20		9	0	0	1	0	0	2	2	0	0	0	0	0	0	0	1	3	0	0	0	0	0		3	2
	k__Viridiplantae_33090,p__Streptophyta_35493,c__undef__0,o__Caryophyllales_3524,f__Amaranthaceae_3563,g__Amaranthus_3564,s__Amaranthus tricolor_29722	0	0		0	0	0		1	0	0	0	0	0	0	0	0	0	0	0	0	0	0	0	0	0	0	0	0	0		0	0
	k__Viridiplantae_33090,p__Streptophyta_35493,c__undef__0,o__Caryophyllales_3524,f__Amaranthaceae_3563,g__Amaranthus_3564,s__Amaranthus viridis_56196	1	0		0	0	0		7	0	0	0	0	0	0	0	0	0	0	0	0	0	0	3	1	0	0	0	0	0		0	0
	k__Viridiplantae_33090,p__Streptophyta_35493,c__undef__0,o__Caryophyllales_3524,f__Amaranthaceae_3563,g__Anabasis_264973,s__Anabasis eriopoda_454463	0	0		0	0	0		0	0	0	0	0	0	0	0	0	0	0	0	0	0	0	1	0	0	0	0	0	0		0	0
	k__Viridiplantae_33090,p__Streptophyta_35493,c__undef__0,o__Caryophyllales_3524,f__Amaranthaceae_3563,g__Atriplex_3550,s__Atriplex buchananii_490643	0	0		0	0	0		0	0	0	0	0	0	0	0	0	0	0	0	0	0	0	4	0	0	0	0	0	0		0	0
	k__Viridiplantae_33090,p__Streptophyta_35493,c__undef__0,o__Caryophyllales_3524,f__Amaranthaceae_3563,g__Atriplex_3550,s__Atriplex glauca_310496	0	0		0	0	0		0	0	0	0	0	0	0	0	0	0	0	0	0	0	0	1	0	0	0	0	0	0		0	0
	k__Viridiplantae_33090,p__Streptophyta_35493,c__undef__0,o__Caryophyllales_3524,f__Amaranthaceae_3563,g__Atriplex_3550,s__Atriplex hortensis_34272	0	0		0	0	0		0	0	0	0	0	0	0	0	0	0	0	0	0	1	0	0	0	0	0	0	0	0		0	0
	k__Viridiplantae_33090,p__Streptophyta_35493,c__undef__0,o__Caryophyllales_3524,f__Amaranthaceae_3563,g__Atriplex_3550,s__Atriplex sagittata_880690	0	0		0	0	0		0	0	0	0	0	0	0	0	0	0	0	0	0	1	0	0	0	0	0	0	0	0		0	0
	k__Viridiplantae_33090,p__Streptophyta_35493,c__undef__0,o__Caryophyllales_3524,f__Amaranthaceae_3563,g__Atriplex_3550,s__Atriplex sp. 09PROBE-05853_1253867	0	0		0	0	0		0	0	0	0	0	0	0	0	0	0	0	0	0	0	0	7	0	0	0	0	0	0		0	0
	k__Viridiplantae_33090,p__Streptophyta_35493,c__undef__0,o__Caryophyllales_3524,f__Amaranthaceae_3563,g__Bassia_83153,s__Bassia angustifolia_996504	0	0		0	0	0		0	0	0	0	0	0	0	0	0	0	0	0	0	0	0	6090	1	0	0	0	0	0		0	0
	k__Viridiplantae_33090,p__Streptophyta_35493,c__undef__0,o__Caryophyllales_3524,f__Amaranthaceae_3563,g__Bassia_83153,s__Bassia arabica_267509	0	0		0	0	0		0	0	0	0	0	0	0	0	0	0	0	0	0	0	0	92	0	0	0	0	0	0		0	0
	k__Viridiplantae_33090,p__Streptophyta_35493,c__undef__0,o__Caryophyllales_3524,f__Amaranthaceae_3563,g__Bassia_83153,s__Bassia eriantha_1329809	0	0		0	0	0		0	0	0	0	0	0	0	0	0	0	0	0	0	0	0	1	0	0	0	0	0	0		0	0
	k__Viridiplantae_33090,p__Streptophyta_35493,c__undef__0,o__Caryophyllales_3524,f__Amaranthaceae_3563,g__Bassia_83153,s__Bassia hyssopifolia_224140	0	0		0	0	0		0	0	0	0	0	0	0	0	0	0	0	0	0	0	0	127	0	0	0	0	0	0		0	0
	k__Viridiplantae_33090,p__Streptophyta_35493,c__undef__0,o__Caryophyllales_3524,f__Amaranthaceae_3563,g__Bassia_83153,s__Bassia indica_267517	0	0		0	0	0		0	0	0	0	0	0	0	0	0	0	0	0	0	0	0	2	0	0	0	0	0	0		0	0
	k__Viridiplantae_33090,p__Streptophyta_35493,c__undef__0,o__Caryophyllales_3524,f__Amaranthaceae_3563,g__Bassia_83153,s__Bassia scoparia_83154	0	0		0	0	0		0	0	0	0	0	0	0	0	0	0	0	0	0	0	0	972	0	0	0	0	0	0		0	0
	k__Viridiplantae_33090,p__Streptophyta_35493,c__undef__0,o__Caryophyllales_3524,f__Amaranthaceae_3563,g__Bassia_83153,s__Bassia stellaris_267523	0	0		0	0	0		0	0	0	0	0	0	0	0	0	0	0	0	0	0	0	3	0	0	0	0	0	0		0	0
	k__Viridiplantae_33090,p__Streptophyta_35493,c__undef__0,o__Caryophyllales_3524,f__Amaranthaceae_3563,g__Borszczowia_224143,s__Borszczowia aralocaspica_224144	0	0		0	0	0		1	0	0	0	0	0	0	0	0	0	0	0	0	0	0	0	0	0	0	0	0	0		0	1
	k__Viridiplantae_33090,p__Streptophyta_35493,c__undef__0,o__Caryophyllales_3524,f__Amaranthaceae_3563,g__Camphorosma_46095,s__Camphorosma annua_996499	0	0		0	0	0		0	0	0	0	0	0	0	0	0	0	0	0	0	0	0	1	0	0	0	0	0	0		0	0
	k__Viridiplantae_33090,p__Streptophyta_35493,c__undef__0,o__Caryophyllales_3524,f__Amaranthaceae_3563,g__Celosia_46111,s__Celosia argentea_46112	0	0		0	0	0		0	0	0	0	0	0	1	0	0	0	0	5	0	0	0	0	0	0	0	0	0	0		0	0
	k__Viridiplantae_33090,p__Streptophyta_35493,c__undef__0,o__Caryophyllales_3524,f__Amaranthaceae_3563,g__Chenopodium_3558,s__Chenopodium album_3559	14	11		4	5	3		0	1	11	2	0	0	3	1	0	0	1	1	0	5	4	3	1	1	0	1	0	0		0	0
	k__Viridiplantae_33090,p__Streptophyta_35493,c__undef__0,o__Caryophyllales_3524,f__Amaranthaceae_3563,g__Chenopodium_3558,s__Chenopodium ficifolium_887860	15	33		8	16	8		0	3	11	1	0	1	3	7	0	1	0	10	0	6	5	777	3	0	3	0	0	0		0	0
	k__Viridiplantae_33090,p__Streptophyta_35493,c__undef__0,o__Caryophyllales_3524,f__Amaranthaceae_3563,g__Chenopodium_3558,s__Chenopodium fremontii_1072215	0	0		0	0	0		0	0	0	0	0	0	0	0	0	0	0	0	0	0	0	2	0	0	0	0	0	0		0	0
	k__Viridiplantae_33090,p__Streptophyta_35493,c__undef__0,o__Caryophyllales_3524,f__Amaranthaceae_3563,g__Chenopodium_3558,s__Chenopodium sp. CHEN 43/96_686430	0	0		0	0	4		0	0	0	0	0	0	0	0	0	0	0	0	0	0	0	0	0	0	0	0	0	0		0	0
	k__Viridiplantae_33090,p__Streptophyta_35493,c__undef__0,o__Caryophyllales_3524,f__Amaranthaceae_3563,g__Chenopodium_3558,s__Chenopodium standleyanum_1072230	0	0		0	0	0		0	0	0	0	0	0	0	0	0	0	0	1	0	0	0	0	0	0	0	0	0	0		0	0
	k__Viridiplantae_33090,p__Streptophyta_35493,c__undef__0,o__Caryophyllales_3524,f__Amaranthaceae_3563,g__Cyathula_221765,s__Cyathula prostrata_221766	0	3		0	0	0		0	9	378	0	55	0	55	1	0	0	0	0	0	3	0	0	0	0	0	0	0	0		0	0
	k__Viridiplantae_33090,p__Streptophyta_35493,c__undef__0,o__Caryophyllales_3524,f__Amaranthaceae_3563,g__Cycloloma_46097,s__Cycloloma atriplicifolium_46098	0	0		0	0	0		0	0	15	0	5	0	2	0	0	0	0	0	0	0	0	0	0	0	0	0	0	0		0	0
	k__Viridiplantae_33090,p__Streptophyta_35493,c__undef__0,o__Caryophyllales_3524,f__Amaranthaceae_3563,g__Dysphania_240058,s__Dysphania ambrosioides_330163	0	0		0	0	0		0	0	1	0	0	0	0	0	0	0	0	0	0	0	0	0	0	0	0	0	0	0		0	0
	k__Viridiplantae_33090,p__Streptophyta_35493,c__undef__0,o__Caryophyllales_3524,f__Amaranthaceae_3563,g__Girgensohnia_151223,s__Girgensohnia imbricata_454483	0	0		0	0	0		1	0	0	0	0	0	0	0	0	0	0	0	0	0	0	0	0	0	0	0	0	0		0	0
	k__Viridiplantae_33090,p__Streptophyta_35493,c__undef__0,o__Caryophyllales_3524,f__Amaranthaceae_3563,g__Gomphrena_169521,s__Gomphrena sonorae_217525	0	0		0	0	0		0	0	124	0	11	0	8	0	1	0	0	0	0	0	0	0	0	0	0	0	0	0		0	0
	k__Viridiplantae_33090,p__Streptophyta_35493,c__undef__0,o__Caryophyllales_3524,f__Amaranthaceae_3563,g__Gossypianthus_221779,s__Gossypianthus lanuginosus_221780	0	0		0	0	0		0	0	26	0	1	0	1	0	0	0	0	0	0	0	0	0	0	0	0	0	0	0		0	0
	k__Viridiplantae_33090,p__Streptophyta_35493,c__undef__0,o__Caryophyllales_3524,f__Amaranthaceae_3563,g__Halothamnus_151227,s__Halothamnus glaucus_454502	0	0		0	0	0		0	0	0	0	0	0	0	0	0	0	0	0	0	0	0	2	0	0	0	0	0	0		0	0
	k__Viridiplantae_33090,p__Streptophyta_35493,c__undef__0,o__Caryophyllales_3524,f__Amaranthaceae_3563,g__Lipandra_1307781,s__Lipandra polysperma_434244	25	9		1	0	2		0	0	0	6	0	0	0	0	0	0	0	2	0	0	0	0	2	0	0	3	0	0		0	0
	k__Viridiplantae_33090,p__Streptophyta_35493,c__undef__0,o__Caryophyllales_3524,f__Amaranthaceae_3563,g__Maireana_169237,s__Maireana coronata_454514	0	0		0	0	0		0	0	0	0	0	0	0	0	0	0	0	0	0	0	0	3	0	0	0	0	0	0		0	0
	k__Viridiplantae_33090,p__Streptophyta_35493,c__undef__0,o__Caryophyllales_3524,f__Amaranthaceae_3563,g__Salsola_151233,s__Salsola arbusculiformis_151238	0	0		0	0	0		0	0	0	0	0	0	0	0	0	0	0	0	0	0	0	1	0	0	0	0	0	0		0	0
	k__Viridiplantae_33090,p__Streptophyta_35493,c__undef__0,o__Caryophyllales_3524,f__Amaranthaceae_3563,g__Salsola_151233,s__Salsola masenderanica_454536	0	1		0	0	0		0	0	0	0	0	0	0	1	0	0	0	1	0	0	0	0	0	1	0	0	0	0		0	0
	k__Viridiplantae_33090,p__Streptophyta_35493,c__undef__0,o__Caryophyllales_3524,f__Amaranthaceae_3563,g__Turania_1323586,s__Turania deserticola_454525	0	0		0	0	0		0	0	0	0	0	0	0	0	0	0	0	0	0	0	0	2	0	0	0	0	0	0		0	0
	k__Viridiplantae_33090,p__Streptophyta_35493,c__undef__0,o__Caryophyllales_3524,f__Cactaceae_3593,g__Opuntia_106975,s__Opuntia humifusa_446152	0	0		0	0	0		0	0	0	0	254	0	0	1	89	6	6	0	1	0	0	0	0	0	0	0	0	0		0	0
	k__Viridiplantae_33090,p__Streptophyta_35493,c__undef__0,o__Caryophyllales_3524,f__Caryophyllaceae_3568	0	0		0	0	0		0	0	0	0	0	0	0	0	0	0	0	0	0	0	0	0	0	0	0	0	0	0		0	1
	k__Viridiplantae_33090,p__Streptophyta_35493,c__undef__0,o__Caryophyllales_3524,f__Caryophyllaceae_3568,g__Acanthophyllum_325475,s__Acanthophyllum bracteatum_1524349	0	0		0	0	0		0	0	0	0	0	0	0	0	0	0	0	0	0	0	0	0	10	0	0	0	0	0		0	0
	k__Viridiplantae_33090,p__Streptophyta_35493,c__undef__0,o__Caryophyllales_3524,f__Caryophyllaceae_3568,g__Acanthophyllum_325475,s__Acanthophyllum glandulosum_1524355	0	0		0	0	0		0	0	0	0	0	0	0	0	0	0	0	0	0	0	0	1	0	0	0	0	0	0		0	0
	k__Viridiplantae_33090,p__Streptophyta_35493,c__undef__0,o__Caryophyllales_3524,f__Caryophyllaceae_3568,g__Acanthophyllum_325475,s__Acanthophyllum korshinskyi_1524362	0	0		0	0	0		0	0	0	0	0	0	0	0	0	0	0	0	0	0	0	0	0	0	0	0	0	0		1	0
	k__Viridiplantae_33090,p__Streptophyta_35493,c__undef__0,o__Caryophyllales_3524,f__Caryophyllaceae_3568,g__Agrostemma_39847,s__Agrostemma githago_39848	0	0		0	0	0		0	0	0	0	0	0	0	0	0	0	0	0	0	0	0	0	23	0	0	0	0	0		0	0
	k__Viridiplantae_33090,p__Streptophyta_35493,c__undef__0,o__Caryophyllales_3524,f__Caryophyllaceae_3568,g__Cerastium_3579,s__Cerastium glomeratum_3580	0	0		0	0	0		0	0	0	0	0	0	0	0	0	0	0	0	0	0	0	4	0	0	0	0	0	0		0	0
	k__Viridiplantae_33090,p__Streptophyta_35493,c__undef__0,o__Caryophyllales_3524,f__Caryophyllaceae_3568,g__Diaphanoptera_1524389,s__Diaphanoptera lindbergii_1524392	0	0		0	0	0		0	0	0	0	0	0	0	0	0	0	0	0	0	0	0	0	3	0	0	0	0	0		0	0
	k__Viridiplantae_33090,p__Streptophyta_35493,c__undef__0,o__Caryophyllales_3524,f__Caryophyllaceae_3568,g__Drymaria_191452,s__Drymaria cordata_191453	0	0		18	0	0		0	0	0	0	0	0	0	1	0	1	2	0	0	0	0	0	0	0	0	0	0	0		0	0
	k__Viridiplantae_33090,p__Streptophyta_35493,c__undef__0,o__Caryophyllales_3524,f__Caryophyllaceae_3568,g__Gypsophila_146094,s__Gypsophila pacifica_1291635	0	0		8	0	0		0	0	0	0	0	0	0	0	0	1	0	0	0	0	0	0	0	0	0	0	0	0		0	0
	k__Viridiplantae_33090,p__Streptophyta_35493,c__undef__0,o__Caryophyllales_3524,f__Caryophyllaceae_3568,g__Honkenya_308171,s__Honkenya peploides_308172	0	0		0	0	0		0	2	0	0	0	0	0	0	2	0	0	0	0	0	0	0	0	0	0	0	0	0		0	0
	k__Viridiplantae_33090,p__Streptophyta_35493,c__undef__0,o__Caryophyllales_3524,f__Caryophyllaceae_3568,g__Spergula_240010,s__Spergula fallax_1423401	0	0		0	0	0		0	0	0	0	0	0	0	0	0	0	0	0	0	0	0	0	0	0	0	0	0	0		0	1
	k__Viridiplantae_33090,p__Streptophyta_35493,c__undef__0,o__Caryophyllales_3524,f__Caryophyllaceae_3568,g__Sphaerocoma_157636,s__Sphaerocoma aucheri_157637	0	0		0	0	0		0	0	0	0	0	0	1	0	0	0	0	0	0	0	0	0	0	0	0	0	0	0		0	0
	k__Viridiplantae_33090,p__Streptophyta_35493,c__undef__0,o__Caryophyllales_3524,f__Caryophyllaceae_3568,g__Stellaria_13273,s__Stellaria media_13274	0	0		0	0	0		0	0	0	0	0	0	0	0	0	0	0	0	0	0	0	92	0	0	0	0	0	0		0	0
	k__Viridiplantae_33090,p__Streptophyta_35493,c__undef__0,o__Caryophyllales_3524,f__Molluginaceae_3590,g__Mollugo_3591,s__Mollugo stricta_437579	0	0		83	0	0		0	0	0	0	1	0	2	0	0	1	10	0	0	0	0	0	0	0	0	0	0	0		0	0
	k__Viridiplantae_33090,p__Streptophyta_35493,c__undef__0,o__Caryophyllales_3524,f__Montiaceae_703407,g__Calyptridium_107585,s__Calyptridium monospermum_89075	0	0		0	0	0		1	0	0	0	0	0	0	0	0	0	0	0	0	0	0	0	0	0	0	0	0	0		0	0
	k__Viridiplantae_33090,p__Streptophyta_35493,c__undef__0,o__Caryophyllales_3524,f__Montiaceae_703407,g__Lenzia_339233,s__Lenzia chamaepitys_339234	0	0		0	0	0		1	0	0	0	0	0	0	0	0	0	0	0	0	0	0	0	0	0	0	0	0	0		0	0
	k__Viridiplantae_33090,p__Streptophyta_35493,c__undef__0,o__Caryophyllales_3524,f__Montiaceae_703407,g__Montia_107590,s__Montia linearis_313222	0	0		0	0	0		0	0	0	0	0	0	0	0	2	0	0	0	0	0	0	0	0	0	0	0	0	0		0	0
	k__Viridiplantae_33090,p__Streptophyta_35493,c__undef__0,o__Caryophyllales_3524,f__Nyctaginaceae_3536,g__Boerhavia_122399,s__Boerhavia erecta_363203	0	0		0	0	0		19	0	3	0	0	0	0	0	0	0	0	1	0	0	0	0	0	0	0	0	0	0		1	4
	k__Viridiplantae_33090,p__Streptophyta_35493,c__undef__0,o__Caryophyllales_3524,f__Nyctaginaceae_3536,g__Mirabilis_3537,s__Mirabilis jalapa_3538	0	0		0	0	0		6	0	0	0	0	0	0	0	0	0	0	0	0	0	0	0	0	0	0	0	0	0		0	0
	k__Viridiplantae_33090,p__Streptophyta_35493,c__undef__0,o__Caryophyllales_3524,f__Plumbaginaceae_4437,g__Plumbago_4439,s__Plumbago auriculata_45172	0	0		0	0	0		0	0	0	0	0	0	0	0	0	0	0	0	0	0	0	1	0	0	5	52	16	0		0	0
	k__Viridiplantae_33090,p__Streptophyta_35493,c__undef__0,o__Caryophyllales_3524,f__Polygonaceae_3615,g__Antigonon_137666,s__Antigonon leptopus_137667	0	0		0	0	0		0	0	0	0	0	0	2	0	0	0	0	0	0	0	0	0	0	0	0	0	0	0		0	0
	k__Viridiplantae_33090,p__Streptophyta_35493,c__undef__0,o__Caryophyllales_3524,f__Polygonaceae_3615,g__Calligonum_467325,s__Calligonum crinitum_710099	0	0		0	0	0		0	1	0	0	0	0	0	0	1	0	0	0	0	0	0	0	0	0	0	0	0	0		0	0
	k__Viridiplantae_33090,p__Streptophyta_35493,c__undef__0,o__Caryophyllales_3524,f__Polygonaceae_3615,g__Eriogonum_63080,s__Eriogonum abertianum_1214282	0	0		0	0	0		0	0	0	0	0	0	1	0	0	0	0	0	0	0	0	0	0	23	0	0	0	0		0	0
	k__Viridiplantae_33090,p__Streptophyta_35493,c__undef__0,o__Caryophyllales_3524,f__Polygonaceae_3615,g__Eriogonum_63080,s__Eriogonum multiflorum_1214451	0	0		0	0	0		0	0	0	0	0	0	0	0	0	0	0	0	0	0	0	0	0	6	0	0	0	0		0	0
	k__Viridiplantae_33090,p__Streptophyta_35493,c__undef__0,o__Caryophyllales_3524,f__Polygonaceae_3615,g__Eriogonum_63080,s__Eriogonum villiflorum_1214330	0	0		0	0	0		0	0	0	0	0	0	0	0	0	0	0	0	0	0	0	0	0	1	0	0	0	0		0	0
	k__Viridiplantae_33090,p__Streptophyta_35493,c__undef__0,o__Caryophyllales_3524,f__Polygonaceae_3615,g__Fagopyrum_3616	0	0		0	0	0		0	0	0	0	0	0	0	0	0	0	0	0	0	0	0	0	0	0	0	0	0	1		0	0
	k__Viridiplantae_33090,p__Streptophyta_35493,c__undef__0,o__Caryophyllales_3524,f__Polygonaceae_3615,g__Fagopyrum_3616,s__Fagopyrum esculentum_3617	0	0		0	0	0		0	0	0	0	0	0	0	0	0	0	0	0	0	0	0	0	0	0	0	0	0	1		0	0
	k__Viridiplantae_33090,p__Streptophyta_35493,c__undef__0,o__Caryophyllales_3524,f__Polygonaceae_3615,g__Fagopyrum_3616,s__Fagopyrum tataricum_62330	0	0		0	0	0		0	0	0	0	0	0	0	0	0	0	0	0	0	0	0	0	0	0	0	0	0	2		0	0
	k__Viridiplantae_33090,p__Streptophyta_35493,c__undef__0,o__Caryophyllales_3524,f__Polygonaceae_3615,g__Fallopia_76024,s__Fallopia dentatoalata_76030	0	0		0	0	0		0	0	0	0	0	0	0	0	0	0	0	0	0	0	0	0	1	0	0	0	0	0		0	0
	k__Viridiplantae_33090,p__Streptophyta_35493,c__undef__0,o__Caryophyllales_3524,f__Polygonaceae_3615,g__Gymnopodium_655498,s__Gymnopodium floribundum_655499	0	0		0	0	0		1	0	0	0	0	0	0	0	0	0	0	0	0	0	0	0	0	0	0	0	0	0		0	0
	k__Viridiplantae_33090,p__Streptophyta_35493,c__undef__0,o__Caryophyllales_3524,f__Polygonaceae_3615,g__Nemacaulis_1214454,s__Nemacaulis denudata_1214455	0	0		0	0	0		0	0	0	0	0	0	0	0	0	0	0	0	0	0	0	0	0	1	0	0	0	0		0	0
	k__Viridiplantae_33090,p__Streptophyta_35493,c__undef__0,o__Caryophyllales_3524,f__Polygonaceae_3615,g__Persicaria_61508,s__Persicaria amphibia_254780	0	0		0	0	0		0	0	0	0	0	0	0	0	0	0	0	0	0	0	0	6	0	0	0	0	0	0		0	0
	k__Viridiplantae_33090,p__Streptophyta_35493,c__undef__0,o__Caryophyllales_3524,f__Polygonaceae_3615,g__Persicaria_61508,s__Persicaria hydropiper_46901	0	0		0	0	0		0	0	0	0	0	0	0	0	0	0	0	0	0	0	0	3	0	0	0	0	0	0		0	0
	k__Viridiplantae_33090,p__Streptophyta_35493,c__undef__0,o__Caryophyllales_3524,f__Polygonaceae_3615,g__Persicaria_61508,s__Persicaria maculosa_457184	0	0		0	0	0		0	0	0	0	0	0	0	0	0	0	0	0	0	0	0	1	0	0	0	0	0	0		0	0
	k__Viridiplantae_33090,p__Streptophyta_35493,c__undef__0,o__Caryophyllales_3524,f__Polygonaceae_3615,g__Polygonum_46786,s__Polygonum aviculare_137693	0	0		0	0	2		0	0	0	0	0	0	0	0	0	0	0	0	0	0	0	0	31	1	1	0	0	0		0	0
	k__Viridiplantae_33090,p__Streptophyta_35493,c__undef__0,o__Caryophyllales_3524,f__Polygonaceae_3615,g__Polygonum_46786,s__Polygonum paniculatum_655505	0	0		0	0	0		0	0	0	1	0	0	0	0	0	0	0	0	0	0	0	0	0	0	0	0	0	0		0	0
	k__Viridiplantae_33090,p__Streptophyta_35493,c__undef__0,o__Caryophyllales_3524,f__Polygonaceae_3615,g__Rheum_3620	0	0		0	0	0		0	0	0	0	0	0	0	0	0	0	1	0	0	0	0	0	0	0	0	0	0	0		0	0
	k__Viridiplantae_33090,p__Streptophyta_35493,c__undef__0,o__Caryophyllales_3524,f__Polygonaceae_3615,g__Rheum_3620,s__Rheum alexandrae_284362	0	0		0	0	12		0	0	0	0	0	16	0	0	0	95	141	0	0	0	0	0	0	0	0	0	0	0		0	0
	k__Viridiplantae_33090,p__Streptophyta_35493,c__undef__0,o__Caryophyllales_3524,f__Polygonaceae_3615,g__Rheum_3620,s__Rheum franzenbachii_240182	0	0		0	0	1		0	0	2	0	0	77	1	0	0	320	798	0	3	0	0	0	0	0	0	0	0	0		0	0
	k__Viridiplantae_33090,p__Streptophyta_35493,c__undef__0,o__Caryophyllales_3524,f__Polygonaceae_3615,g__Rheum_3620,s__Rheum lhasaense_284365	0	0		0	0	0		0	0	0	0	0	1	0	0	0	0	3	0	0	0	0	0	0	0	0	0	0	0		0	0
	k__Viridiplantae_33090,p__Streptophyta_35493,c__undef__0,o__Caryophyllales_3524,f__Polygonaceae_3615,g__Rheum_3620,s__Rheum pumilum_137223	0	0		0	0	65		0	0	0	0	0	37	0	0	0	233	281	0	1	0	0	0	0	0	0	0	0	0		0	0
	k__Viridiplantae_33090,p__Streptophyta_35493,c__undef__0,o__Caryophyllales_3524,f__Polygonaceae_3615,g__Rheum_3620,s__Rheum webbianum_284360	0	0		0	0	0		0	0	0	0	0	1	0	0	0	1	0	0	0	0	0	0	0	0	0	0	0	0		0	0
	k__Viridiplantae_33090,p__Streptophyta_35493,c__undef__0,o__Caryophyllales_3524,f__Polygonaceae_3615,g__Rumex_3618,s__Rumex crispus_174649	0	0		0	0	2		0	0	0	0	0	0	0	0	0	0	0	0	0	0	0	0	0	0	0	0	0	0		0	0
	k__Viridiplantae_33090,p__Streptophyta_35493,c__undef__0,o__Caryophyllales_3524,f__Polygonaceae_3615,g__Rumex_3618,s__Rumex hastatus_174650	0	0		0	0	147		0	0	0	0	0	0	0	0	0	0	0	0	0	0	0	0	0	0	0	0	0	0		0	0
	k__Viridiplantae_33090,p__Streptophyta_35493,c__undef__0,o__Caryophyllales_3524,f__Polygonaceae_3615,g__Rumex_3618,s__Rumex vesicarius_317192	0	0		0	0	3		0	0	0	0	0	0	0	0	0	0	0	0	0	0	0	0	4	0	0	0	0	0		0	0
	k__Viridiplantae_33090,p__Streptophyta_35493,c__undef__0,o__Caryophyllales_3524,f__Portulacaceae_3581,g__Portulaca_3582,s__Portulaca oleracea_46147	0	0		0	0	0		2	0	0	0	0	0	0	0	0	0	0	0	0	0	0	0	0	0	0	0	0	0		0	0
	k__Viridiplantae_33090,p__Streptophyta_35493,c__undef__0,o__Caryophyllales_3524,f__Portulacaceae_3581,g__Portulaca_3582,s__Portulaca quadrifida_145997	0	0		0	0	1		5	0	0	0	0	0	0	0	0	0	0	0	0	0	0	0	0	0	0	0	0	0		0	0
	k__Viridiplantae_33090,p__Streptophyta_35493,c__undef__0,o__Caryophyllales_3524,f__Tamaricaceae_63083,g__Tamarix_63084,s__Tamarix chinensis_189791	0	0		0	0	0		0	0	0	1	0	0	0	0	0	0	0	0	0	0	0	0	0	0	0	0	0	0		0	0
	k__Viridiplantae_33090,p__Streptophyta_35493,c__undef__0,o__Caryophyllales_3524,f__Tamaricaceae_63083,g__Tamarix_63084,s__Tamarix nilotica_189799	0	0		0	0	0		0	1	10	0	1	0	8	0	0	0	0	0	0	0	0	0	0	0	0	0	0	0		0	0
	k__Viridiplantae_33090,p__Streptophyta_35493,c__undef__0,o__Caryophyllales_3524,f__Tamaricaceae_63083,g__Tamarix_63084,s__Tamarix rosea_189804	0	0		0	0	0		0	0	0	1	0	0	0	0	0	0	0	0	0	0	0	0	0	0	0	0	0	0		0	0
	k__Viridiplantae_33090,p__Streptophyta_35493,c__undef__1,o__Ranunculales_41768,f__Menispermaceae_3455,g__Arcangelisia_432628,s__Arcangelisia flava_461553	0	0		0	0	0		0	2	1	0	0	0	0	0	0	0	0	0	0	0	0	0	0	0	0	0	0	2		0	0
	k__Viridiplantae_33090,p__Streptophyta_35493,c__undef__1,o__Ranunculales_41768,f__Menispermaceae_3455,g__Cocculus_13440,s__Cocculus pendulus_527501	0	0		0	1	0		0	16	46	0	1	10	10	0	9	0	0	0	0	0	0	0	0	0	0	0	0	0		1	0
	k__Viridiplantae_33090,p__Streptophyta_35493,c__undef__1,o__Ranunculales_41768,f__Menispermaceae_3455,g__Cyclea_152372,s__Cyclea barbata_152373	0	0		0	0	0		0	0	0	0	1	0	0	0	0	0	0	0	0	0	0	0	0	0	0	0	0	0		0	0
	k__Viridiplantae_33090,p__Streptophyta_35493,c__undef__1,o__Ranunculales_41768,f__Menispermaceae_3455,g__Cyclea_152372,s__Cyclea tonkinensis_432632	0	0		0	0	0		0	1	0	0	893	0	0	0	0	0	0	0	0	0	0	0	0	0	0	0	0	0		0	0
	k__Viridiplantae_33090,p__Streptophyta_35493,c__undef__1,o__Ranunculales_41768,f__Menispermaceae_3455,g__Pycnarrhena_432635,s__Pycnarrhena lucida_432636	0	0		0	0	0		0	1	0	0	0	0	0	0	0	0	0	0	0	0	0	0	0	0	0	0	0	0		0	0
	k__Viridiplantae_33090,p__Streptophyta_35493,c__undef__1,o__Ranunculales_41768,f__Menispermaceae_3455,g__Tinospora_41789	0	0		0	0	0		3	0	0	0	0	0	0	0	0	0	0	0	0	0	0	0	0	0	0	0	0	0		1	2
	k__Viridiplantae_33090,p__Streptophyta_35493,c__undef__1,o__Ranunculales_41768,f__Menispermaceae_3455,g__Tinospora_41789,s__Tinospora cordifolia_285590	0	0		8	0	0		2926	1	3	0	1235	0	13	0	0	0	0	0	0	0	0	0	0	0	0	0	0	0		467	890
	k__Viridiplantae_33090,p__Streptophyta_35493,c__undef__1,o__Ranunculales_41768,f__Menispermaceae_3455,g__Tinospora_41789,s__Tinospora crispa_285591	0	0		2	0	0		501	0	0	1	188	0	1	0	0	0	0	0	0	0	0	0	0	0	0	0	0	0		96	144
	k__Viridiplantae_33090,p__Streptophyta_35493,c__undef__1,o__Ranunculales_41768,f__Menispermaceae_3455,g__Tinospora_41789,s__Tinospora sinensis_152349	0	0		0	0	0		13	0	0	0	19	0	0	0	0	0	0	0	0	0	0	0	0	0	0	0	0	0		4	4
	k__Viridiplantae_33090,p__Streptophyta_35493,c__undef__1,o__Ranunculales_41768,f__Ranunculaceae_3440,g__Aconitella_136312,s__Aconitella barbata_984839	0	0		0	0	0		0	0	0	0	0	0	0	0	0	0	0	0	0	0	0	0	1	0	0	0	0	0		0	0
	k__Viridiplantae_33090,p__Streptophyta_35493,c__undef__1,o__Ranunculales_41768,f__Ranunculaceae_3440,g__Aconitella_136312,s__Aconitella stenocarpa_984842	0	0		0	0	0		0	0	0	0	0	0	0	0	0	0	1	0	0	0	0	0	0	0	0	0	0	0		0	0
	k__Viridiplantae_33090,p__Streptophyta_35493,c__undef__1,o__Ranunculales_41768,f__Ranunculaceae_3440,g__Actaea_46988,s__Actaea dahurica_64029	0	0		4	0	0		1	0	0	0	0	0	0	0	0	0	1	0	0	0	0	0	0	0	0	0	0	0		0	0
	k__Viridiplantae_33090,p__Streptophyta_35493,c__undef__1,o__Ranunculales_41768,f__Ranunculaceae_3440,g__Adonis_46984,s__Adonis annua_212759	0	0		0	0	0		0	0	0	0	0	0	0	0	0	0	0	0	0	0	0	0	1	0	1	0	0	0		0	0
	k__Viridiplantae_33090,p__Streptophyta_35493,c__undef__1,o__Ranunculales_41768,f__Ranunculaceae_3440,g__Dichocarpum_327928,s__Dichocarpum auriculatum_1050242	0	0		0	0	0		0	0	0	0	0	0	0	1	0	0	0	2	0	0	0	0	0	0	0	0	0	0		0	0
	k__Viridiplantae_33090,p__Streptophyta_35493,c__undef__1,o__Ranunculales_41768,f__Ranunculaceae_3440,g__Nigella_3443	1	1		1	5	2		0	1	1	0	1	4	11	2	0	0	1	5	0	10	10	0	0	1	5	0	0	0		0	0
	k__Viridiplantae_33090,p__Streptophyta_35493,c__undef__1,o__Ranunculales_41768,f__Ranunculaceae_3440,g__Nigella_3443,s__Nigella damascena_3444	1	0		0	0	0		0	0	0	0	0	0	0	0	0	0	0	1	0	0	0	0	0	0	0	0	0	0		0	0
	k__Viridiplantae_33090,p__Streptophyta_35493,c__undef__1,o__Ranunculales_41768,f__Ranunculaceae_3440,g__Nigella_3443,s__Nigella sativa_555479	8395	6294		4195	12135	5891		172	1155	5663	18	1891	22352	17536	15933	231	242	329	19092	175	45104	40870	16	19	4765	28150	4586	257	23		2	2
	k__Viridiplantae_33090,p__Streptophyta_35493,c__undef__1,o__Ranunculales_41768,f__Ranunculaceae_3440,g__Ranunculus_3445	0	0		0	0	0		0	0	0	0	0	0	0	0	0	0	0	0	0	0	0	0	1	0	0	0	0	0		0	0
	k__Viridiplantae_33090,p__Streptophyta_35493,c__undef__1,o__Ranunculales_41768,f__Ranunculaceae_3440,g__Ranunculus_3445,s__Ranunculus arvensis_286858	0	0		0	0	0		0	0	0	0	0	0	0	0	0	0	0	0	0	0	0	0	10	0	0	0	0	0		0	0
	k__Viridiplantae_33090,p__Streptophyta_35493,c__undef__1,o__Ranunculales_41768,f__Ranunculaceae_3440,g__Ranunculus_3445,s__Ranunculus sieboldii_376251	0	0		0	0	0		0	0	0	0	0	0	0	0	0	0	0	0	0	0	0	0	1	0	0	0	0	0		0	0
	k__Viridiplantae_33090,p__Streptophyta_35493,c__undef__1,o__Ranunculales_41768,f__Ranunculaceae_3440,g__Ranunculus_3445,s__Ranunculus trichophyllus_22903	0	0		0	0	0		0	0	0	0	0	0	0	0	0	0	0	0	0	0	0	0	1	0	0	0	0	0		0	0
	k__Viridiplantae_33090,p__Streptophyta_35493,c__undef__10,o__Santalales_41947,f__Opiliaceae_26818,g__Agonandra_50110,s__Agonandra racemosa_364611	0	0		0	0	0		0	0	1	0	2	0	150	0	0	0	0	0	0	0	0	0	0	0	0	0	0	0		0	0
	k__Viridiplantae_33090,p__Streptophyta_35493,c__undef__2,o__Piperales_16736	0	0		0	0	0		0	0	0	0	0	0	0	0	0	0	0	0	0	0	1	0	0	0	0	0	0	0		0	0
	k__Viridiplantae_33090,p__Streptophyta_35493,c__undef__2,o__Piperales_16736,f__Aristolochiaceae_16727,g__Aristolochia_12947,s__Aristolochia foveolata_158544	0	0		0	5	0		0	0	0	38	28	0	12	0	312	16	23	0	0	0	0	0	0	0	0	0	0	0		0	0
	k__Viridiplantae_33090,p__Streptophyta_35493,c__undef__2,o__Piperales_16736,f__Piperaceae_16739	0	0		0	0	0		0	0	0	0	0	0	2	0	0	0	0	0	0	0	0	0	0	0	0	0	0	0		0	0
	k__Viridiplantae_33090,p__Streptophyta_35493,c__undef__2,o__Piperales_16736,f__Piperaceae_16739,g__Peperomia_13196,s__Peperomia congesta_405311	0	0		0	0	0		0	0	0	0	0	0	1	0	0	0	0	0	0	0	0	0	0	0	0	0	0	0		0	0
	k__Viridiplantae_33090,p__Streptophyta_35493,c__undef__2,o__Piperales_16736,f__Piperaceae_16739,g__Piper_13215	0	0		0	0	0		0	1	0	0	0	6	8	0	0	0	0	0	1	0	0	2	0	0	0	0	0	0		0	0
	k__Viridiplantae_33090,p__Streptophyta_35493,c__undef__2,o__Piperales_16736,f__Piperaceae_16739,g__Piper_13215,s__Piper bonii_935695	0	0		0	0	0		0	0	0	0	0	0	0	0	0	0	0	0	0	0	0	2	0	0	0	0	0	0		0	0
	k__Viridiplantae_33090,p__Streptophyta_35493,c__undef__2,o__Piperales_16736,f__Piperaceae_16739,g__Piper_13215,s__Piper hancei_450286	0	0		0	0	0		0	0	0	0	0	0	6	0	0	0	0	0	1	0	0	3	0	0	0	0	0	0		0	0
	k__Viridiplantae_33090,p__Streptophyta_35493,c__undef__2,o__Piperales_16736,f__Piperaceae_16739,g__Piper_13215,s__Piper khasianum_405331	0	0		0	0	0		0	2	0	0	2	0	0	0	0	0	0	0	0	0	0	13	0	0	0	0	0	0		0	0
	k__Viridiplantae_33090,p__Streptophyta_35493,c__undef__2,o__Piperales_16736,f__Piperaceae_16739,g__Piper_13215,s__Piper nigrum_13216	0	2		5	37	38		2	3	4	0	19	593	1738	0	0	0	0	0	374	105	10	629	0	3	0	45	1	0		0	0
	k__Viridiplantae_33090,p__Streptophyta_35493,c__undef__2,o__Piperales_16736,f__Piperaceae_16739,g__Piper_13215,s__Piper pseudofuligineum_511549	0	0		0	0	0		0	0	0	0	0	0	1	0	0	0	0	0	0	0	0	1	0	0	0	0	0	0		0	0
	k__Viridiplantae_33090,p__Streptophyta_35493,c__undef__2,o__Piperales_16736,f__Piperaceae_16739,g__Piper_13215,s__Piper retrofractum_130414	0	3		17	100	83		0	4	10	0	12	1	3825	0	1	1	1	0	859	215	3	971	0	0	0	52	2	0		0	0
	k__Viridiplantae_33090,p__Streptophyta_35493,c__undef__2,o__Piperales_16736,f__Piperaceae_16739,g__Piper_13215,s__Piper sarmentosum_405319	0	0		0	0	0		0	0	0	0	0	0	0	0	0	0	0	0	0	0	0	1	0	0	0	0	0	0		0	0
	k__Viridiplantae_33090,p__Streptophyta_35493,c__undef__2,o__Piperales_16736,f__Saururaceae_16748,g__Gymnotheca_126642,s__Gymnotheca chinensis_126643	0	0		0	0	0		0	0	0	0	0	0	2	0	0	0	0	0	0	0	0	0	0	0	0	0	0	0		0	0
	k__Viridiplantae_33090,p__Streptophyta_35493,c__undef__23,o__Nymphaeales_261007,f__Nymphaeaceae_4410,g__Euryale_4413,s__Euryale ferox_4414	0	0		0	0	0		0	0	1	0	0	0	0	0	0	0	0	0	0	0	0	0	0	0	0	0	0	0		0	0
	k__Viridiplantae_33090,p__Streptophyta_35493,c__undef__23,o__Nymphaeales_261007,f__Nymphaeaceae_4410,g__Nymphaea_4418,s__Nymphaea rubra_307976	3	0		0	0	0		0	0	0	0	0	0	0	0	0	0	0	0	0	0	0	0	0	0	0	0	0	0		0	0
	k__Viridiplantae_33090,p__Streptophyta_35493,c__undef__23,o__Nymphaeales_261007,f__Nymphaeaceae_4410,g__Victoria_4420,s__Victoria cruziana_4421	1	0		0	0	0		0	0	0	0	0	0	0	0	0	0	0	0	0	0	0	0	0	0	0	0	0	0		0	0
	k__Viridiplantae_33090,p__Streptophyta_35493,c__undef__3,o__Saxifragales_41946,f__Crassulaceae_3781,g__Aeonium_22994,s__Aeonium ciliatum_111146	0	0		0	0	0		0	1	0	0	0	0	0	0	0	0	0	0	0	0	0	0	0	0	0	0	0	0		0	0
	k__Viridiplantae_33090,p__Streptophyta_35493,c__undef__3,o__Saxifragales_41946,f__Hamamelidaceae_42216,g__Hamamelis_4395,s__Hamamelis japonica_63355	0	0		0	0	0		0	0	0	1	0	0	0	0	0	0	0	0	0	0	0	0	0	0	1	0	0	0		0	0
	k__Viridiplantae_33090,p__Streptophyta_35493,c__undef__3,o__Saxifragales_41946,f__Paeoniaceae_24943,g__Paeonia_13625,s__Paeonia intermedia_362895	0	0		0	0	0		409	0	0	0	0	0	0	0	0	0	0	0	0	0	0	0	0	0	0	0	0	0		0	0
	k__Viridiplantae_33090,p__Streptophyta_35493,c__undef__3,o__Saxifragales_41946,f__Paeoniaceae_24943,g__Paeonia_13625,s__Paeonia lactiflora_35924	0	0		1	0	0		1138	0	0	0	0	0	0	0	0	0	0	0	0	0	0	0	0	0	0	0	0	0		0	0
	k__Viridiplantae_33090,p__Streptophyta_35493,c__undef__36,o__Magnoliales_3400,f__Annonaceae_22140,g__Monoon_1310091,s__Monoon longifolium_235806	0	0		0	0	0		0	0	0	0	0	0	1	0	1	0	0	0	0	0	0	0	0	0	0	0	0	0		0	0
	k__Viridiplantae_33090,p__Streptophyta_35493,c__undef__36,o__Magnoliales_3400,f__Annonaceae_22140,g__Monoon_1310091,s__Monoon tirunelveliense_1335624	0	0		0	0	0		0	0	0	0	0	0	0	0	1	0	0	0	0	0	0	0	0	0	0	0	0	0		0	0
	k__Viridiplantae_33090,p__Streptophyta_35493,c__undef__5,o__Laurales_3432,f__Calycanthaceae_3427,g__Calycanthus_3428,s__Calycanthus floridus_3429	0	0		0	0	0		0	0	0	0	0	0	0	0	0	0	0	0	0	0	0	1	0	0	0	1	0	0		0	0
	k__Viridiplantae_33090,p__Streptophyta_35493,c__undef__5,o__Laurales_3432,f__Lauraceae_3433	0	0		0	0	0		0	0	0	0	1	0	0	0	0	0	0	0	0	0	0	0	0	0	0	0	0	0		0	0
	k__Viridiplantae_33090,p__Streptophyta_35493,c__undef__5,o__Laurales_3432,f__Lauraceae_3433,g__Cinnamomum_13428	0	0		0	0	0		0	0	0	0	0	0	0	0	0	0	0	0	0	0	0	0	0	0	1	0	0	0		0	0
	k__Viridiplantae_33090,p__Streptophyta_35493,c__undef__5,o__Laurales_3432,f__Lauraceae_3433,g__Cryptocarya_22027,s__Cryptocarya densiflora_1054364	0	0		0	0	0		0	9	0	0	0	0	0	0	11	0	0	1	0	0	0	0	0	0	0	0	0	0		0	0
	k__Viridiplantae_33090,p__Streptophyta_35493,c__undef__5,o__Laurales_3432,f__Lauraceae_3433,g__Neolitsea_128654,s__Neolitsea phanerophlebia_344111	0	0		0	0	0		0	0	0	0	0	0	0	0	0	0	0	0	0	0	0	0	0	0	4	0	0	0		0	0
	k__Viridiplantae_33090,p__Streptophyta_35493,c__undef__5,o__Laurales_3432,f__Lauraceae_3433,g__Ocotea_63801,s__Ocotea ramosissima_881610	1	0		0	0	0		0	0	2	0	2	0	0	0	0	0	0	0	0	0	0	0	0	0	0	0	0	0		0	0
	k__Viridiplantae_33090,p__Streptophyta_35493,c__undef__5,o__Laurales_3432,f__Lauraceae_3433,g__Persea_3434,s__Persea lingue_128683	2	34		0	0	0		31	4	11	0	0	4	13	0	0	0	0	0	2	0	0	2	0	0	0	0	0	0		0	0
	k__Viridiplantae_33090,p__Streptophyta_35493,c__undef__77,o__Dilleniales_403665,f__Dilleniaceae_24942,g__Tetracera_85284,s__Tetracera scandens_640695	0	0		0	0	0		0	1	0	0	0	0	0	0	0	0	0	0	0	0	0	0	0	0	0	0	0	0		0	0
	k__Viridiplantae_33090,p__Streptophyta_35493,c__undef__9,o__Proteales_232378,f__Nelumbonaceae_4429,g__Nelumbo_4430	0	5		0	0	0		0	30	0	0	0	0	1	0	14	0	0	2	0	0	0	0	0	0	0	0	0	0		0	0
	k__Viridiplantae_33090,p__Streptophyta_35493,c__undef__9,o__Proteales_232378,f__Nelumbonaceae_4429,g__Nelumbo_4430,s__Nelumbo lutea_4431	4	10		10	0	0		0	108	3	0	4	0	16	0	160	0	0	5	0	0	0	0	0	0	0	0	0	0		0	0
	k__Viridiplantae_33090,p__Streptophyta_35493,c__undef__9,o__Proteales_232378,f__Nelumbonaceae_4429,g__Nelumbo_4430,s__Nelumbo nucifera_4432	283	9539		1560	5	2		5	48953	76	10	130	14	2270	2	36045	23	24	1446	42	0	0	6	0	0	2	0	1	1		0	0
	k__Viridiplantae_33090,p__Streptophyta_35493,c__undef__9,o__Proteales_232378,f__Nelumbonaceae_4429,g__Nelumbo_4430,s__Nelumbo sp. YCH-2007_423300	71	2920		490	1	0		0	16541	13	5	41	6	682	0	12101	1	10	446	8	0	0	0	0	0	0	0	0	0		0	1
	k__Viridiplantae_33090,p__Streptophyta_35493,c__undef__9,o__Proteales_232378,f__Proteaceae_4328,g__Lomatia_54944,s__Lomatia polymorpha_1441047	0	1		0	0	0		0	0	0	0	0	0	0	0	0	0	0	0	0	0	0	0	0	0	0	0	0	0		0	0
	k__Viridiplantae_33090,p__Streptophyta_35493,c__undef__9,o__Proteales_232378,f__Proteaceae_4328,g__Stenocarpus_54952,s__Stenocarpus trinervis_524992	0	1		0	0	0		0	0	0	0	0	0	0	0	0	0	0	0	0	0	0	0	0	0	0	0	0	0		0	0
	unclassified	2	0		8	10	2		1	8	2	4	5	10	3	1	1	0	3	0	0	0	3	4	1	0	1	0	3	1		0	0
		115731	78036		59408	97444	63340		39192	14920	57689	74938	76267	30998	96474	68709	6700	42350	73306	84218	28292	45477	41207	32082	70062	22495	49525	47672	17279	49394		11929	21829

## Sheet: ITS 3
Tittle	DNA metabarcoding to unravel plant species composition in selected herbal medicines on the National List of Essential Medicines (NLEM) of Thailand
Authors	Santhosh Kumar J. Urumarudappa1, Chayapol Tungphatthong1, Pinidphon Prombutara2, 3, and Suchada Sukrong1, *
Affiliation	1Research Unit of DNA Barcoding of Thai Medicinal Plants, Department of Pharmacognosy and Pharmaceutical Botany, Faculty of Pharmaceutical Sciences, Chulalongkorn University, Bangkok 10330, Thailand
	2Omics Sciences and Bioinformatics Center, Faculty of Science, Chulalongkorn University, Bangkok 10330, Thailand
	3Microbiome Research Unit for Probiotics in Food and Cosmetics, Faculty of Science, Chulalongkorn University, Bangkok 10330, Thailand
*Corresponding author	Professor Suchada Sukrong, Ph.D.
	Research Unit of DNA Barcoding of Thai Medicinal Plants,
	Department of Pharmacognosy and Pharmaceutical Botany,
	Faculty of Pharmaceutical Sciences, Chulalongkorn University,
	Bangkok 10330, Thailand
	Phone: +6681-819-6742, Fax: +6622-558-227
	Email: suchada.su@chula.ac.th
Table S2: Details of the total number of sequencing reads per sample.
	ITS	ITS#3
	k__Viridiplantae_33090,p__Streptophyta_35493,c__sub__rosids_71275,o__Brassicales_3699,f__Brassicaceae_3700,g__Cyphocardamum_763960,s__Cyphocardamum aretioides_763961	13378
	k__Viridiplantae_33090,p__Streptophyta_35493,c__sub__asterids_71274,o__Apiales_4036,f__Apiaceae_4037,g__Coriandrum_4046,s__Coriandrum sativum_4047	8250
	k__Viridiplantae_33090,p__Streptophyta_35493,c__undef__1,o__Ranunculales_41768,f__Ranunculaceae_3440,g__Nigella_3443,s__Nigella sativa_555479	8198
	k__Viridiplantae_33090,p__Streptophyta_35493,c__sub__asterids_71274,o__Apiales_4036,f__Apiaceae_4037,g__Foeniculum_48037,s__Foeniculum vulgare_48038	5607
	k__Viridiplantae_33090,p__Streptophyta_35493,c__sub__asterids_71274,o__Apiales_4036,f__Apiaceae_4037,g__Cuminum_52461,s__Cuminum cyminum_52462	3267
	k__Viridiplantae_33090,p__Streptophyta_35493,c__sub__asterids_71274,o__Apiales_4036,f__Apiaceae_4037,g__Cyclospermum_48033,s__Cyclospermum leptophyllum_48034	2045
	k__Viridiplantae_33090,p__Streptophyta_35493,c__sub__asterids_71274,o__Apiales_4036,f__Apiaceae_4037,g__Thapsia_79021,s__Thapsia gymnesica_1484034	800
	k__Viridiplantae_33090,p__Streptophyta_35493,c__sub__asterids_71274,o__Apiales_4036,f__Apiaceae_4037,g__Ridolfia_52498,s__Ridolfia segetum_52499	481
	k__Viridiplantae_33090,p__Streptophyta_35493,c__undef__1,o__Ranunculales_41768,f__Menispermaceae_3455,g__Cocculus_13440,s__Cocculus pendulus_527501	407
	k__Viridiplantae_33090,p__Streptophyta_35493,c__sub__rosids_71275,o__Brassicales_3699,f__Brassicaceae_3700,g__Lepidium_19205,s__Lepidium apetalum_153459	389
	k__Viridiplantae_33090,p__Streptophyta_35493,c__sub__asterids_71274,o__Apiales_4036,f__Apiaceae_4037,g__Pseudoridolfia_741064,s__Pseudoridolfia fennanei_734140	353
	k__Viridiplantae_33090,p__Streptophyta_35493,c__sub__asterids_71274,o__Apiales_4036,f__Apiaceae_4037,g__Komarovia_52480,s__Komarovia anisosperma_52481	118
	k__Viridiplantae_33090,p__Streptophyta_35493,c__sub__asterids_71274,o__Asterales_4209,f__Asteraceae_4210,g__Artemisia_4219,s__Artemisia keiskeana_637481	99
	k__Viridiplantae_33090,p__Streptophyta_35493,c__sub__asterids_71274,o__Apiales_4036,f__Apiaceae_4037,g__Anethum_40921,s__Anethum graveolens_40922	95
	k__Viridiplantae_33090,p__Streptophyta_35493,c__sub__asterids_71274,o__Apiales_4036,f__Apiaceae_4037,g__Ferula_52470,s__Ferula coskunii_662813	59
	unclassified	53
	k__Viridiplantae_33090,p__Streptophyta_35493	48
	k__Viridiplantae_33090,p__Streptophyta_35493,c__undef__2,o__Piperales_16736,f__Piperaceae_16739,g__Piper_13215,s__Piper retrofractum_130414	37
	k__Viridiplantae_33090,p__Streptophyta_35493,c__undef__2,o__Piperales_16736,f__Piperaceae_16739,g__Piper_13215,s__Piper nigrum_13216	32
	k__Viridiplantae_33090,p__Streptophyta_35493,c__undef__1,o__Ranunculales_41768,f__Menispermaceae_3455,g__Tinospora_41789,s__Tinospora cordifolia_285590	29
	k__Viridiplantae_33090,p__Streptophyta_35493,c__sub__asterids_71274,o__Ericales_41945,f__Theaceae_27065,g__Camellia_4441,s__Camellia sinensis_4442	28
	k__Viridiplantae_33090,p__Streptophyta_35493,c__sub__rosids_71275,o__Zygophyllales_403666,f__Zygophyllaceae_43873,g__Tribulus_66647,s__Tribulus terrestris_210369	24
	k__Viridiplantae_33090,p__Streptophyta_35493,c__sub__asterids_71274,o__Lamiales_4143,f__Plantaginaceae_156152,g__Plantago_26867,s__Plantago afra_101998	23
	k__Viridiplantae_33090,p__Streptophyta_35493,c__sub__asterids_71274,o__Apiales_4036,f__Apiaceae_4037,g__Ligusticum_49551,s__Ligusticum jeholense_49553	23
	k__Viridiplantae_33090,p__Streptophyta_35493,c__sub__rosids_71275,o__Fabales_72025,f__Fabaceae_3803,g__Melilotus_47081,s__Melilotus indicus_200951	16
	k__Viridiplantae_33090,p__Streptophyta_35493,c__sub__rosids_71275,o__Brassicales_3699,f__Brassicaceae_3700,g__Lepidium_19205,s__Lepidium aucheri_153329	15
	k__Viridiplantae_33090,p__Streptophyta_35493,c__undef__0,o__Caryophyllales_3524,f__Amaranthaceae_3563,g__Chenopodium_3558,s__Chenopodium ficifolium_887860	15
	k__Viridiplantae_33090,p__Streptophyta_35493,c__sub__asterids_71274,o__Apiales_4036,f__Apiaceae_4037,g__Cuminum_52461,s__Cuminum setifolium_79163	11
	k__Viridiplantae_33090,p__Streptophyta_35493,c__sub__rosids_71275,o__Brassicales_3699,f__Brassicaceae_3700,g__Lepidium_19205,s__Lepidium solandri_413682	11
	k__Viridiplantae_33090,p__Streptophyta_35493,c__sub__rosids_71275,o__Cucurbitales_71239,f__Cucurbitaceae_3650,g__Gymnopetalum_386177,s__Gymnopetalum orientale_1144425	11
	k__Viridiplantae_33090,p__Streptophyta_35493,c__sub__rosids_71275,o__Brassicales_3699,f__Brassicaceae_3700,g__Sinapis_3727,s__Sinapis arvensis_29728	11
	k__Viridiplantae_33090,p__Streptophyta_35493,c__undef__9,o__Proteales_232378,f__Nelumbonaceae_4429,g__Nelumbo_4430,s__Nelumbo nucifera_4432	9
	k__Viridiplantae_33090,p__Streptophyta_35493,c__undef__0,o__Caryophyllales_3524,f__Polygonaceae_3615,g__Rheum_3620,s__Rheum franzenbachii_240182	9
	k__Viridiplantae_33090,p__Streptophyta_35493,c__undef__2,o__Piperales_16736,f__Aristolochiaceae_16727,g__Aristolochia_12947,s__Aristolochia foveolata_158544	9
	k__Viridiplantae_33090,p__Streptophyta_35493,c__sub__rosids_71275,o__Sapindales_41937,f__Sapindaceae_23672,g__Dodonaea_43718,s__Dodonaea physocarpa_569828	9
	k__Viridiplantae_33090,p__Streptophyta_35493,c__sub__rosids_71275,o__Fabales_72025,f__Fabaceae_3803,g__Senna_53922,s__Senna alexandrina_72402	8
	k__Viridiplantae_33090,p__Streptophyta_35493,c__sub__asterids_71274,o__Apiales_4036,f__Apiaceae_4037	8
	k__Viridiplantae_33090,p__Streptophyta_35493,c__sub__asterids_71274,o__Apiales_4036,f__Apiaceae_4037,g__Angelica_40948,s__Angelica tianmuensis_357964	7
	k__Viridiplantae_33090,p__Streptophyta_35493,c__sub__rosids_71275,o__Brassicales_3699,f__Brassicaceae_3700,g__Lepidium_19205,s__Lepidium sativum_33125	7
	k__Viridiplantae_33090,p__Streptophyta_35493,c__Liliopsida_4447,o__Zingiberales_4618,f__Zingiberaceae_4642,g__Zingiber_4650,s__Zingiber oligophyllum_765956	7
	k__Viridiplantae_33090,p__Streptophyta_35493,c__Liliopsida_4447,o__Asparagales_73496,f__Asparagaceae_40552,g__Dracaena_39502,s__Dracaena angustifolia_100531	6
	k__Viridiplantae_33090,p__Streptophyta_35493,c__sub__asterids_71274	5
	k__Viridiplantae_33090,p__Streptophyta_35493,c__sub__asterids_71274,o__Asterales_4209,f__Asteraceae_4210,g__Cirsium_41549,s__Cirsium palustre_143190	5
	k__Viridiplantae_33090,p__Streptophyta_35493,c__sub__rosids_71275,o__Malpighiales_3646,f__Calophyllaceae_703253,g__Mesua_114078,s__Mesua ferrea_210380	5
	k__Viridiplantae_33090,p__Streptophyta_35493,c__sub__asterids_71274,o__Gentianales_4055,f__Apocynaceae_4056,g__Urceola_141622,s__Urceola micrantha_429299	5
	k__Viridiplantae_33090,p__Streptophyta_35493,c__sub__rosids_71275,o__Sapindales_41937,f__Meliaceae_43707,g__Azadirachta_124942,s__Azadirachta indica_124943	5
	k__Viridiplantae_33090,p__Streptophyta_35493,c__undef__1,o__Ranunculales_41768,f__Menispermaceae_3455,g__Cocculus_13440,s__Cocculus orbiculatus_152358	5
	k__Viridiplantae_33090,p__Streptophyta_35493,c__sub__rosids_71275,o__Brassicales_3699,f__Cleomaceae_301454,g__Cleome_25782,s__Cleome viscosa_190804	5
	k__Viridiplantae_33090,p__Streptophyta_35493,c__undef__5,o__Laurales_3432,f__Lauraceae_3433,g__Persea_3434,s__Persea lingue_128683	4
	k__Viridiplantae_33090,p__Streptophyta_35493,c__sub__rosids_71275,o__Brassicales_3699,f__Brassicaceae_3700,g__Brassica_3705,s__Brassica rapa_3711	4
	k__Viridiplantae_33090,p__Streptophyta_35493,c__sub__asterids_71274,o__Lamiales_4143,f__Oleaceae_4144,g__Jasminum_4147,s__Jasminum sambac_660624	4
	k__Viridiplantae_33090,p__Streptophyta_35493,c__sub__asterids_71274,o__Lamiales_4143,f__Lamiaceae_4136,g__Ziziphora_182395,s__Ziziphora clinopodioides_751879	4
	k__Viridiplantae_33090,p__Streptophyta_35493,c__sub__rosids_71275,o__Brassicales_3699,f__Cleomaceae_301454,g__Cleome_25782,s__Cleome fimbriata_860693	4
	k__Viridiplantae_33090,p__Streptophyta_35493,c__sub__rosids_71275,o__Sapindales_41937,f__Sapindaceae_23672,g__Dodonaea_43718,s__Dodonaea coriacea_884376	4
	k__Viridiplantae_33090,p__Streptophyta_35493,c__undef__9,o__Proteales_232378,f__Nelumbonaceae_4429,g__Nelumbo_4430,s__Nelumbo sp. YCH-2007_423300	3
	k__Viridiplantae_33090,p__Streptophyta_35493,c__undef__1,o__Ranunculales_41768,f__Menispermaceae_3455,g__Tinospora_41789,s__Tinospora crispa_285591	3
	k__Viridiplantae_33090,p__Streptophyta_35493,c__Liliopsida_4447,o__Asparagales_73496,f__Amaryllidaceae_4668,g__Allium_4678,s__Allium cepa_4679	3
	k__Viridiplantae_33090,p__Streptophyta_35493,c__undef__23,o__Nymphaeales_261007,f__Nymphaeaceae_4410,g__Euryale_4413,s__Euryale ferox_4414	3
	k__Viridiplantae_33090,p__Streptophyta_35493,c__Liliopsida_4447,o__Asparagales_73496,f__Xanthorrhoeaceae_27232,g__Asphodelus_49697,s__Asphodelus tenuifolius_1423376	3
	k__Viridiplantae_33090,p__Streptophyta_35493,c__sub__asterids_71274,o__Asterales_4209,f__Asteraceae_4210,g__Atractylodes_41485,s__Atractylodes carlinoides_555822	3
	k__Viridiplantae_33090,p__Streptophyta_35493,c__undef__0,o__Caryophyllales_3524,f__Polygonaceae_3615,g__Rheum_3620,s__Rheum pumilum_137223	3
	k__Viridiplantae_33090,p__Streptophyta_35493,c__sub__asterids_71274,o__Boraginales_1538097,f__Heliotropiaceae_1561072,g__Heliotropium_21621,s__Heliotropium indicum_248297	3
	k__Viridiplantae_33090,p__Streptophyta_35493,c__sub__asterids_71274,o__Apiales_4036,f__Apiaceae_4037,g__Schrenkia_656341,s__Schrenkia vaginata_656348	3
	k__Viridiplantae_33090,p__Streptophyta_35493,c__sub__asterids_71274,o__Boraginales_1538097,f__Ehretiaceae_1561073,g__Ehretia_48522,s__Ehretia dicksonii_1398146	3
	k__Viridiplantae_33090,p__Streptophyta_35493,c__undef__1,o__Ranunculales_41768,f__Ranunculaceae_3440,g__Nigella_3443	3
	k__Viridiplantae_33090,p__Streptophyta_35493,c__undef__1,o__Ranunculales_41768,f__Menispermaceae_3455,g__Pycnarrhena_432635,s__Pycnarrhena lucida_432636	3
	k__Viridiplantae_33090,p__Streptophyta_35493,c__sub__asterids_71274,o__Ericales_41945,f__Primulaceae_4335,g__Anagallis_4336,s__Anagallis foemina_357596	3
	k__Viridiplantae_33090,p__Streptophyta_35493,c__undef__1,o__Ranunculales_41768,f__Menispermaceae_3455	3
	k__Viridiplantae_33090,p__Streptophyta_35493,c__sub__rosids_71275,o__Brassicales_3699,f__Brassicaceae_3700,g__Lepidium_19205,s__Lepidium montanum_153349	2
	k__Viridiplantae_33090,p__Streptophyta_35493,c__sub__rosids_71275,o__Sapindales_41937,f__Rutaceae_23513,g__Murraya_43710,s__Murraya koenigii_159030	2
	k__Viridiplantae_33090,p__Streptophyta_35493,c__sub__rosids_71275,o__Vitales_403667,f__Vitaceae_3602,g__Cissus_149357,s__Cissus quadrangularis_165298	2
	k__Viridiplantae_33090,p__Streptophyta_35493,c__sub__asterids_71274,o__Ericales_41945,f__Primulaceae_4335,g__Anagallis_4336,s__Anagallis sp. SBB-0474_1191453	2
	k__Viridiplantae_33090,p__Streptophyta_35493,c__sub__rosids_71275,o__Cucurbitales_71239,f__Cucurbitaceae_3650,g__undef__261,s__Cucurbitaceae sp. MR-2013_1341783	2
	k__Viridiplantae_33090,p__Streptophyta_35493,c__sub__asterids_71274,o__Gentianales_4055,f__Apocynaceae_4056,g__Alyxia_141527,s__Alyxia balansae_1341700	2
	k__Viridiplantae_33090,p__Streptophyta_35493,c__sub__rosids_71275,o__Fabales_72025,f__Fabaceae_3803,g__Prosopis_35715,s__Prosopis palmeri_196678	2
	k__Viridiplantae_33090,p__Streptophyta_35493,c__sub__asterids_71274,o__Lamiales_4143,f__Lamiaceae_4136,g__Ocimum_39173,s__Ocimum basilicum_39350	2
	k__Viridiplantae_33090,p__Streptophyta_35493,c__sub__asterids_71274,o__Apiales_4036,f__Pittosporaceae_23121,g__Pittosporum_23129,s__Pittosporum arborescens_160405	2
	k__Viridiplantae_33090,p__Streptophyta_35493,c__sub__asterids_71274,o__Lamiales_4143,f__Lamiaceae_4136,g__Lallemantia_180013,s__Lallemantia peltata_180014	2
	k__Viridiplantae_33090,p__Streptophyta_35493,c__Liliopsida_4447,o__Poales_38820,f__Poaceae_4479,g__Triticum_4564,s__Triticum aestivum_4565	1
	k__Viridiplantae_33090,p__Streptophyta_35493,c__sub__asterids_71274,o__Ericales_41945,f__Theaceae_27065,g__Camellia_4441,s__Camellia ptilophylla_319931	1
	k__Viridiplantae_33090,p__Streptophyta_35493,c__sub__asterids_71274,o__Apiales_4036,f__Apiaceae_4037,g__Cuminum_52461	1
	k__Viridiplantae_33090,p__Streptophyta_35493,c__sub__asterids_71274,o__Solanales_4069,f__Solanaceae_4070,g__Anthotroche_195723,s__Anthotroche pannosa_195726	1
	k__Viridiplantae_33090,p__Streptophyta_35493,c__sub__asterids_71274,o__Solanales_4069,f__Convolvulaceae_4118,g__Convolvulus_4122,s__Convolvulus arvensis_4123	1
	k__Viridiplantae_33090,p__Streptophyta_35493,c__undef__0,o__Caryophyllales_3524,f__Polygonaceae_3615,g__Rheum_3620,s__Rheum alexandrae_284362	1
	k__Viridiplantae_33090,p__Streptophyta_35493,c__sub__Gnetidae_1445966,o__Gnetales_3378,f__Gnetaceae_3379,g__Gnetum_3380,s__Gnetum parvifolium_33153	1
	k__Viridiplantae_33090,p__Streptophyta_35493,c__sub__asterids_71274,o__Asterales_4209,f__Asteraceae_4210,g__Oldenburgia_171747,s__Oldenburgia intermedia_313559	1
	k__Viridiplantae_33090,p__Streptophyta_35493,c__sub__asterids_71274,o__Gentianales_4055,f__Gentianaceae_21472,g__Crawfurdia_50755,s__Crawfurdia delavayi_267662	1
	k__Viridiplantae_33090,p__Streptophyta_35493,c__sub__rosids_71275,o__Malpighiales_3646,f__Linaceae_4004,g__Linum_4005,s__Linum monogynum_490656	1
	k__Viridiplantae_33090,p__Streptophyta_35493,c__Bryopsida_3214,o__Hypnales_13798,f__Pylaisiadelphaceae_404319,g__Platygyrium_94531,s__Platygyrium leptohymenioides_120052	1
	k__Viridiplantae_33090,p__Streptophyta_35493,c__Liliopsida_4447,o__Zingiberales_4618,f__Zingiberaceae_4642,g__Amomum_188482,s__Amomum compactum_252847	1
	k__Viridiplantae_33090,p__Streptophyta_35493,c__sub__asterids_71274,o__Asterales_4209,f__Asteraceae_4210,g__Vernonia_13753,s__Vernonia sp. MR-2013_1341848	1
	k__Viridiplantae_33090,p__Streptophyta_35493,c__undef__2,o__Piperales_16736,f__Piperaceae_16739	1
	k__Viridiplantae_33090,p__Streptophyta_35493,c__sub__rosids_71275,o__Malvales_41938,f__Malvaceae_3629,g__Corchorus_93758,s__Corchorus pseudo-olitorius_588206	1
	k__Viridiplantae_33090,p__Streptophyta_35493,c__sub__rosids_71275,o__Fabales_72025,f__Fabaceae_3803,g__Lablab_271790,s__Lablab purpureus_35936	1
	k__Viridiplantae_33090,p__Streptophyta_35493,c__sub__rosids_71275,o__Malpighiales_3646,f__Euphorbiaceae_3977,g__Excoecaria_179681,s__Excoecaria agallocha_241838	1
	k__Viridiplantae_33090,p__Streptophyta_35493,c__sub__rosids_71275,o__Malpighiales_3646,f__Linaceae_4004,g__Linum_4005,s__Linum usitatissimum_4006	1
	k__Viridiplantae_33090,p__Streptophyta_35493,c__undef__0,o__Caryophyllales_3524,f__Amaranthaceae_3563,g__Chenopodium_3558,s__Chenopodium album_3559	1
	k__Viridiplantae_33090,p__Streptophyta_35493,c__sub__asterids_71274,o__Solanales_4069,f__Convolvulaceae_4118,g__Cuscuta_4128,s__Cuscuta campestris_132261	1
	k__Viridiplantae_33090,p__Streptophyta_35493,c__sub__rosids_71275,o__Brassicales_3699,f__Brassicaceae_3700,g__Brassica_3705,s__Brassica nigra_3710	1
	k__Viridiplantae_33090,p__Streptophyta_35493,c__sub__rosids_71275,o__Cucurbitales_71239,f__Cucurbitaceae_3650,g__Trichosanthes_3676,s__Trichosanthes pentaphylla_486429	1
	k__Viridiplantae_33090,p__Streptophyta_35493,c__sub__rosids_71275,o__Rosales_3744,f__Moraceae_3487,g__Morus_3497,s__Morus alba_3498	1
	k__Viridiplantae_33090,p__Streptophyta_35493,c__sub__rosids_71275,o__Sapindales_41937,f__Sapindaceae_23672,g__Majidea_557000,s__Majidea fosteri_569831	1
	k__Viridiplantae_33090,p__Streptophyta_35493,c__Liliopsida_4447,o__Asparagales_73496,f__Amaryllidaceae_4668,g__Allium_4678,s__Allium tanguticum_165667	1
	k__Viridiplantae_33090,p__Streptophyta_35493,c__sub__asterids_71274,o__Asterales_4209,f__Asteraceae_4210,g__Gymnanthemum_259855,s__Gymnanthemum amygdalinum_82755	1
	k__Viridiplantae_33090,p__Streptophyta_35493,c__sub__rosids_71275,o__Brassicales_3699,f__Brassicaceae_3700,g__Alyssum_169067,s__Alyssum desertorum_457768	1
	k__Viridiplantae_33090,p__Streptophyta_35493,c__sub__asterids_71274,o__Solanales_4069,f__Convolvulaceae_4118,g__Convolvulus_4122,s__Convolvulus floridus_267582	1
	k__Viridiplantae_33090,p__Streptophyta_35493,c__sub__rosids_71275,o__Brassicales_3699,f__Brassicaceae_3700,g__Pseudoarabidopsis_98032,s__Pseudoarabidopsis toxophylla_98033	1
	k__Viridiplantae_33090,p__Streptophyta_35493,c__undef__0,o__Caryophyllales_3524,f__Amaranthaceae_3563,g__Cyathula_221765,s__Cyathula prostrata_221766	1
	k__Viridiplantae_33090,p__Streptophyta_35493,c__sub__asterids_71274,o__Gentianales_4055,f__Apocynaceae_4056,g__undef__226,s__Apocynaceae sp. 2 MR-2013_1341761	1
	Total	44164

## Sheet: ITS 8
Tittle	DNA metabarcoding to unravel plant species composition in selected herbal medicines on the National List of Essential Medicines (NLEM) of Thailand
Authors	Santhosh Kumar J. Urumarudappa1, Chayapol Tungphatthong1, Pinidphon Prombutara2, 3, and Suchada Sukrong1, *
Affiliation	1Research Unit of DNA Barcoding of Thai Medicinal Plants, Department of Pharmacognosy and Pharmaceutical Botany, Faculty of Pharmaceutical Sciences, Chulalongkorn University, Bangkok 10330, Thailand
	2Omics Sciences and Bioinformatics Center, Faculty of Science, Chulalongkorn University, Bangkok 10330, Thailand
	3Microbiome Research Unit for Probiotics in Food and Cosmetics, Faculty of Science, Chulalongkorn University, Bangkok 10330, Thailand
*Corresponding author	Professor Suchada Sukrong, Ph.D.
	Research Unit of DNA Barcoding of Thai Medicinal Plants,
	Department of Pharmacognosy and Pharmaceutical Botany,
	Faculty of Pharmaceutical Sciences, Chulalongkorn University,
	Bangkok 10330, Thailand
	Phone: +6681-819-6742, Fax: +6622-558-227
	Email: suchada.su@chula.ac.th
Table S2: Details of the total number of sequencing reads per sample.
	ITS	ITS#8
	k__Viridiplantae_33090,p__Streptophyta_35493,c__sub__asterids_71274,o__Apiales_4036,f__Apiaceae_4037,g__Coriandrum_4046,s__Coriandrum sativum_4047	38077
	k__Viridiplantae_33090,p__Streptophyta_35493,c__undef__2,o__Piperales_16736,f__Piperaceae_16739,g__Piper_13215,s__Piper retrofractum_130414	3438
	k__Viridiplantae_33090,p__Streptophyta_35493,c__undef__2,o__Piperales_16736,f__Piperaceae_16739,g__Piper_13215,s__Piper nigrum_13216	1430
	k__Viridiplantae_33090,p__Streptophyta_35493,c__sub__asterids_71274,o__Asterales_4209,f__Asteraceae_4210,g__Artemisia_4219,s__Artemisia keiskeana_637481	359
	k__Viridiplantae_33090,p__Streptophyta_35493,c__undef__5,o__Laurales_3432,f__Lauraceae_3433,g__Persea_3434,s__Persea lingue_128683	218
	k__Viridiplantae_33090,p__Streptophyta_35493,c__undef__1,o__Ranunculales_41768,f__Ranunculaceae_3440,g__Nigella_3443,s__Nigella sativa_555479	184
	k__Viridiplantae_33090,p__Streptophyta_35493,c__sub__rosids_71275,o__Brassicales_3699,f__Brassicaceae_3700,g__Cyphocardamum_763960,s__Cyphocardamum aretioides_763961	141
	k__Viridiplantae_33090,p__Streptophyta_35493,c__undef__9,o__Proteales_232378,f__Nelumbonaceae_4429,g__Nelumbo_4430,s__Nelumbo nucifera_4432	136
	k__Viridiplantae_33090,p__Streptophyta_35493,c__sub__asterids_71274,o__Asterales_4209,f__Asteraceae_4210,g__Atractylodes_41485,s__Atractylodes carlinoides_555822	114
	k__Viridiplantae_33090,p__Streptophyta_35493,c__sub__asterids_71274,o__Apiales_4036,f__Apiaceae_4037,g__Ligusticum_49551,s__Ligusticum jeholense_49553	93
	k__Viridiplantae_33090,p__Streptophyta_35493,c__sub__rosids_71275,o__Brassicales_3699,f__Brassicaceae_3700,g__Sinapis_3727,s__Sinapis arvensis_29728	75
	unclassified	52
	k__Viridiplantae_33090,p__Streptophyta_35493,c__undef__9,o__Proteales_232378,f__Nelumbonaceae_4429,g__Nelumbo_4430,s__Nelumbo sp. YCH-2007_423300	34
	k__Viridiplantae_33090,p__Streptophyta_35493,c__sub__asterids_71274,o__Apiales_4036,f__Apiaceae_4037,g__Cuminum_52461,s__Cuminum cyminum_52462	29
	k__Viridiplantae_33090,p__Streptophyta_35493,c__undef__1,o__Ranunculales_41768,f__Menispermaceae_3455,g__Tinospora_41789,s__Tinospora cordifolia_285590	29
	k__Viridiplantae_33090,p__Streptophyta_35493,c__sub__asterids_71274,o__Apiales_4036,f__Apiaceae_4037,g__Foeniculum_48037,s__Foeniculum vulgare_48038	26
	k__Viridiplantae_33090,p__Streptophyta_35493,c__sub__asterids_71274,o__Apiales_4036,f__Apiaceae_4037,g__Angelica_40948,s__Angelica tianmuensis_357964	26
	k__Viridiplantae_33090,p__Streptophyta_35493,c__Liliopsida_4447,o__Zingiberales_4618,f__Zingiberaceae_4642,g__Zingiber_4650,s__Zingiber oligophyllum_765956	25
	k__Viridiplantae_33090,p__Streptophyta_35493,c__sub__asterids_71274,o__Asterales_4209,f__Asteraceae_4210,g__Oldenburgia_171747,s__Oldenburgia intermedia_313559	20
	k__Viridiplantae_33090,p__Streptophyta_35493,c__sub__asterids_71274,o__Asterales_4209,f__Asteraceae_4210,g__Cirsium_41549,s__Cirsium palustre_143190	18
	k__Viridiplantae_33090,p__Streptophyta_35493,c__undef__2,o__Piperales_16736,f__Piperaceae_16739,g__Piper_13215	16
	k__Viridiplantae_33090,p__Streptophyta_35493,c__sub__asterids_71274,o__Lamiales_4143,f__Plantaginaceae_156152,g__Plantago_26867,s__Plantago afra_101998	15
	k__Viridiplantae_33090,p__Streptophyta_35493,c__Liliopsida_4447,o__Zingiberales_4618,f__Zingiberaceae_4642,g__Amomum_188482,s__Amomum compactum_252847	10
	k__Viridiplantae_33090,p__Streptophyta_35493,c__sub__asterids_71274,o__Apiales_4036,f__Apiaceae_4037,g__Anethum_40921,s__Anethum graveolens_40922	9
	k__Viridiplantae_33090,p__Streptophyta_35493,c__undef__2,o__Piperales_16736,f__Piperaceae_16739,g__Piper_13215,s__Piper hancei_450286	9
	k__Viridiplantae_33090,p__Streptophyta_35493,c__sub__asterids_71274,o__Asterales_4209,f__Asteraceae_4210,g__Arctium_4216,s__Arctium grandifolium_254680	9
	k__Viridiplantae_33090,p__Streptophyta_35493,c__sub__asterids_71274,o__Apiales_4036,f__Apiaceae_4037,g__Thapsia_79021,s__Thapsia gymnesica_1484034	8
	k__Viridiplantae_33090,p__Streptophyta_35493,c__sub__rosids_71275,o__Brassicales_3699,f__Brassicaceae_3700,g__Lepidium_19205,s__Lepidium apetalum_153459	7
	k__Viridiplantae_33090,p__Streptophyta_35493,c__sub__rosids_71275,o__Fabales_72025,f__Fabaceae_3803,g__Trigonella_78532,s__Trigonella foenum-graecum_78534	7
	k__Viridiplantae_33090,p__Streptophyta_35493,c__undef__1,o__Ranunculales_41768,f__Menispermaceae_3455,g__Tinospora_41789,s__Tinospora crispa_285591	6
	k__Viridiplantae_33090,p__Streptophyta_35493,c__sub__asterids_71274,o__Apiales_4036,f__Araliaceae_4050,g__Hydrocotyle_4048,s__Hydrocotyle mexicana_82090	6
	k__Viridiplantae_33090,p__Streptophyta_35493,c__sub__asterids_71274,o__Asterales_4209,f__Asteraceae_4210,g__Eclipta_53718,s__Eclipta prostrata_53719	6
	k__Viridiplantae_33090,p__Streptophyta_35493,c__sub__rosids_71275,o__Fabales_72025,f__Fabaceae_3803,g__Senna_53922,s__Senna alexandrina_72402	5
	k__Viridiplantae_33090,p__Streptophyta_35493,c__sub__asterids_71274,o__Apiales_4036,f__Apiaceae_4037,g__Cyclospermum_48033,s__Cyclospermum leptophyllum_48034	5
	k__Viridiplantae_33090,p__Streptophyta_35493,c__sub__asterids_71274,o__Apiales_4036,f__Apiaceae_4037,g__Ridolfia_52498,s__Ridolfia segetum_52499	5
	k__Viridiplantae_33090,p__Streptophyta_35493,c__sub__asterids_71274,o__Asterales_4209,f__Asteraceae_4210,g__Saussurea_41629,s__Saussurea gnaphalodes_238941	5
	k__Viridiplantae_33090,p__Streptophyta_35493,c__undef__0,o__Caryophyllales_3524,f__Aizoaceae_3542,g__Trianthema_3547,s__Trianthema portulacastrum_3548	4
	k__Viridiplantae_33090,p__Streptophyta_35493,c__sub__asterids_71274,o__Lamiales_4143,f__Orobanchaceae_91896,g__Pedicularis_43174,s__Pedicularis rhinanthoides_326843	4
	k__Viridiplantae_33090,p__Streptophyta_35493,c__sub__asterids_71274,o__Solanales_4069,f__Convolvulaceae_4118,g__Convolvulus_4122,s__Convolvulus arvensis_4123	4
	k__Viridiplantae_33090,p__Streptophyta_35493,c__sub__asterids_71274,o__Asterales_4209,f__Asteraceae_4210,g__Schischkinia_145821,s__Schischkinia albispina_145822	4
	k__Viridiplantae_33090,p__Streptophyta_35493,c__undef__0,o__Caryophyllales_3524,f__Amaranthaceae_3563,g__Alternanthera_169520,s__Alternanthera sp. XF30_1225511	4
	k__Viridiplantae_33090,p__Streptophyta_35493,c__undef__0,o__Caryophyllales_3524,f__Portulacaceae_3581,g__Portulaca_3582,s__Portulaca oleracea_46147	4
	k__Viridiplantae_33090,p__Streptophyta_35493,c__sub__asterids_71274,o__Lamiales_4143,f__Lamiaceae_4136,g__Ocimum_39173,s__Ocimum gratissimum_204144	3
	k__Viridiplantae_33090,p__Streptophyta_35493,c__sub__asterids_71274,o__Solanales_4069,f__Solanaceae_4070,g__Anthotroche_195723,s__Anthotroche pannosa_195726	3
	k__Viridiplantae_33090,p__Streptophyta_35493,c__undef__5,o__Laurales_3432,f__Lauraceae_3433,g__Ocotea_63801,s__Ocotea ramosissima_881610	3
	k__Viridiplantae_33090,p__Streptophyta_35493,c__sub__asterids_71274,o__Asterales_4209,f__Asteraceae_4210,g__Tarchonanthus_41649,s__Tarchonanthus camphoratus_41650	3
	k__Viridiplantae_33090,p__Streptophyta_35493,c__sub__asterids_71274,o__Asterales_4209,f__Asteraceae_4210,g__Gochnatia_41583,s__Gochnatia obtusata_1542346	3
	k__Viridiplantae_33090,p__Streptophyta_35493,c__undef__2,o__Piperales_16736	3
	k__Viridiplantae_33090,p__Streptophyta_35493,c__undef__5,o__Laurales_3432,f__Lauraceae_3433,g__Persea_3434,s__Persea sp. JC-2009_610234	3
	k__Viridiplantae_33090,p__Streptophyta_35493	2
	k__Viridiplantae_33090,p__Streptophyta_35493,c__sub__asterids_71274,o__Asterales_4209,f__Asteraceae_4210,g__Saussurea_41629,s__Saussurea carduicephala_313542	2
	k__Viridiplantae_33090,p__Streptophyta_35493,c__Liliopsida_4447,o__Zingiberales_4618,f__Zingiberaceae_4642,g__Zingiber_4650,s__Zingiber officinale_94328	2
	k__Viridiplantae_33090,p__Streptophyta_35493,c__undef__2,o__Piperales_16736,f__Piperaceae_16739	2
	k__Viridiplantae_33090,p__Streptophyta_35493,c__sub__asterids_71274,o__Asterales_4209,f__Asteraceae_4210,g__Carlina_41499,s__Carlina acaulis_538471	2
	k__Viridiplantae_33090,p__Streptophyta_35493,c__undef__2,o__Piperales_16736,f__Saururaceae_16748,g__Gymnotheca_126642,s__Gymnotheca chinensis_126643	2
	k__Viridiplantae_33090,p__Streptophyta_35493,c__sub__rosids_71275,o__Brassicales_3699,f__Brassicaceae_3700,g__Sisymbrium_3729,s__Sisymbrium castellanosii_320822	2
	k__Viridiplantae_33090,p__Streptophyta_35493,c__sub__rosids_71275,o__Fabales_72025,f__Fabaceae_3803,g__Glycyrrhiza_46347,s__Glycyrrhiza glabra_49827	1
	k__Viridiplantae_33090,p__Streptophyta_35493,c__undef__0,o__Caryophyllales_3524,f__Aizoaceae_3542,g__Sesuvium_115628,s__Sesuvium portulacastrum_221166	1
	k__Viridiplantae_33090,p__Streptophyta_35493,c__sub__asterids_71274,o__Asterales_4209,f__Asteraceae_4210,g__Stevia_55669,s__Stevia organensis_558493	1
	k__Viridiplantae_33090,p__Streptophyta_35493,c__sub__asterids_71274,o__Lamiales_4143,f__Lamiaceae_4136,g__Orthosiphon_204150,s__Orthosiphon aristatus_204151	1
	k__Viridiplantae_33090,p__Streptophyta_35493,c__sub__rosids_71275,o__Malpighiales_3646,f__Euphorbiaceae_3977,g__Euphorbia_3990,s__Euphorbia indica_1046470	1
	k__Viridiplantae_33090,p__Streptophyta_35493,c__sub__rosids_71275,o__Fabales_72025,f__Fabaceae_3803,g__Samanea_76909,s__Samanea saman_76910	1
	k__Viridiplantae_33090,p__Streptophyta_35493,c__sub__asterids_71274,o__Lamiales_4143,f__Acanthaceae_4185,g__undef__82,s__Justicieae sp. Daniel 6737_141288	1
	k__Viridiplantae_33090,p__Streptophyta_35493,c__sub__asterids_71274,o__Asterales_4209,f__Asteraceae_4210,g__Galactites_41579,s__Galactites tomentosa_92911	1
	k__Viridiplantae_33090,p__Streptophyta_35493,c__sub__asterids_71274,o__Apiales_4036,f__Apiaceae_4037,g__Angelica_40948,s__Angelica sinensis_165353	1
	k__Viridiplantae_33090,p__Streptophyta_35493,c__undef__0,o__Caryophyllales_3524,f__Amaranthaceae_3563,g__Celosia_46111,s__Celosia argentea_46112	1
	k__Viridiplantae_33090,p__Streptophyta_35493,c__sub__Polypodiidae_1521262,o__Polypodiales_3268,f__Pteridaceae_13819,g__Pteris_13820,s__Pteris vittata_13821	1
	k__Viridiplantae_33090,p__Streptophyta_35493,c__sub__rosids_71275,o__Fabales_72025,f__Fabaceae_3803,g__Apios_132430,s__Apios carnea_1341701	1
	k__Viridiplantae_33090,p__Streptophyta_35493,c__undef__2,o__Piperales_16736,f__Aristolochiaceae_16727,g__Aristolochia_12947,s__Aristolochia foveolata_158544	1
	k__Viridiplantae_33090,p__Streptophyta_35493,c__sub__asterids_71274,o__Lamiales_4143,f__Lamiaceae_4136,g__Nepeta_39172,s__Nepeta oxyodonta_180012	1
	k__Viridiplantae_33090,p__Streptophyta_35493,c__Liliopsida_4447,o__Poales_38820,f__Poaceae_4479,g__Eragrostis_38413,s__Eragrostis curvula_38414	1
	k__Viridiplantae_33090,p__Streptophyta_35493,c__undef__5,o__Laurales_3432,f__Lauraceae_3433,g__Licaria_128634,s__Licaria bahiana_881591	1
	k__Viridiplantae_33090,p__Streptophyta_35493,c__sub__rosids_71275,o__Malpighiales_3646,f__Phyllanthaceae_233880,g__Phyllanthus_58880,s__Phyllanthus niruri_296034	1
	k__Viridiplantae_33090,p__Streptophyta_35493,c__sub__asterids_71274,o__Asterales_4209,f__Asteraceae_4210,g__Lagascea_683992,s__Lagascea decipiens_683993	1
	k__Viridiplantae_33090,p__Streptophyta_35493,c__sub__rosids_71275,o__Myrtales_41944,f__Myrtaceae_3931,g__Syzygium_178174,s__Syzygium aromaticum_219868	1
	k__Viridiplantae_33090,p__Streptophyta_35493,c__sub__rosids_71275,o__Fabales_72025,f__Fabaceae_3803,g__Dichrostachys_148687,s__Dichrostachys cinerea_196665	1
	k__Viridiplantae_33090,p__Streptophyta_35493,c__sub__asterids_71274,o__Asterales_4209,f__Asteraceae_4210,g__Cirsium_41549,s__Cirsium setosum_576424	1
	k__Viridiplantae_33090,p__Streptophyta_35493,c__sub__asterids_71274,o__Apiales_4036,f__Apiaceae_4037,g__Ligusticum_49551,s__Ligusticum sp. DCY-02_582606	1
	k__Viridiplantae_33090,p__Streptophyta_35493,c__sub__asterids_71274,o__Lamiales_4143,f__Orobanchaceae_91896,g__Pedicularis_43174,s__Pedicularis axillaris_216508	1
	k__Viridiplantae_33090,p__Streptophyta_35493,c__sub__asterids_71274,o__Asterales_4209,f__Asteraceae_4210,g__Cousinia_92908,s__Cousinia polycephala_254688	1
	k__Viridiplantae_33090,p__Streptophyta_35493,c__sub__asterids_71274,o__Asterales_4209,f__Asteraceae_4210,g__Polytaxis_313535,s__Polytaxis winkleri_317057	1
	k__Viridiplantae_33090,p__Streptophyta_35493,c__sub__asterids_71274,o__Asterales_4209,f__Asteraceae_4210,g__Xanthium_36590,s__Xanthium sibiricum_576365	1
	k__Viridiplantae_33090,p__Streptophyta_35493,c__sub__rosids_71275,o__Fabales_72025,f__Fabaceae_3803,g__Mimosa_21013,s__Mimosa guatemalensis_196671	1
	k__Viridiplantae_33090,p__Streptophyta_35493,c__sub__asterids_71274,o__Asterales_4209,f__Asteraceae_4210,g__Viguiera_73317,s__Viguiera quinqueradiata_1048883	1
	k__Viridiplantae_33090,p__Streptophyta_35493,c__sub__rosids_71275,o__Brassicales_3699,f__Brassicaceae_3700,g__Brassica_3705,s__Brassica nigra_3710	1
	k__Viridiplantae_33090,p__Streptophyta_35493,c__sub__asterids_71274,o__Asterales_4209,f__Asteraceae_4210,g__Stevia_55669,s__Stevia veronicae_558523	1
	k__Viridiplantae_33090,p__Streptophyta_35493,c__sub__asterids_71274,o__Lamiales_4143,f__Lamiaceae_4136,g__Ocimum_39173,s__Ocimum basilicum_39350	1
	k__Viridiplantae_33090,p__Streptophyta_35493,c__undef__5,o__Laurales_3432,f__Lauraceae_3433	1
	k__Viridiplantae_33090,p__Streptophyta_35493,c__sub__asterids_71274,o__Boraginales_1538097,f__Ehretiaceae_1561073,g__Ehretia_48522,s__Ehretia dicksonii_1398146	1
	k__Viridiplantae_33090,p__Streptophyta_35493,c__sub__asterids_71274,o__Apiales_4036,f__Araliaceae_4050,g__Macropanax_127425,s__Macropanax maingayi_330660	1
	k__Viridiplantae_33090,p__Streptophyta_35493,c__undef__0,o__Caryophyllales_3524,f__Amaranthaceae_3563,g__Alternanthera_169520,s__Alternanthera sp. XF34_1225513	1
	k__Viridiplantae_33090,p__Streptophyta_35493,c__sub__asterids_71274,o__Lamiales_4143,f__Acanthaceae_4185,g__Thunbergia_13728,s__Thunbergia coccinea_85288	1
	k__Viridiplantae_33090,p__Streptophyta_35493,c__Liliopsida_4447,o__Poales_38820,f__Poaceae_4479,g__Lolium_4520,s__Lolium rigidum_89674	1
	k__Viridiplantae_33090,p__Streptophyta_35493,c__sub__asterids_71274,o__Asterales_4209,f__Asteraceae_4210,g__Gymnanthemum_259855,s__Gymnanthemum amygdalinum_82755	1
	k__Viridiplantae_33090,p__Streptophyta_35493,c__sub__asterids_71274,o__Asterales_4209,f__Asteraceae_4210,g__Parthenium_35934,s__Parthenium hysterophorus_183063	1
	k__Viridiplantae_33090,p__Streptophyta_35493,c__sub__asterids_71274,o__Asterales_4209,f__Asteraceae_4210,g__Carlina_41499,s__Carlina lanata_143184	1
	k__Viridiplantae_33090,p__Streptophyta_35493,c__sub__asterids_71274,o__Lamiales_4143,f__Acanthaceae_4185,g__Barleria_4188,s__Barleria trispinosa_1532733	1
	k__Viridiplantae_33090,p__Streptophyta_35493,c__sub__asterids_71274,o__Asterales_4209,f__Asteraceae_4210,g__Dipterocome_631105,s__Dipterocome pusilla_631106	1
	k__Viridiplantae_33090,p__Streptophyta_35493,c__undef__5,o__Laurales_3432,f__Lauraceae_3433,g__Cinnamomum_13428,s__Cinnamomum glaziovii_881589	1
	k__Viridiplantae_33090,p__Streptophyta_35493,c__undef__2,o__Piperales_16736,f__Piperaceae_16739,g__Piper_13215,s__Piper bonii_935695	1
	k__Viridiplantae_33090,p__Streptophyta_35493,c__sub__rosids_71275,o__Fabales_72025,f__Fabaceae_3803,g__Glycyrrhiza_46347,s__Glycyrrhiza uralensis_74613	1
	k__Viridiplantae_33090,p__Streptophyta_35493,c__undef__0,o__Caryophyllales_3524,f__Amaranthaceae_3563,g__Cyathula_221765,s__Cyathula prostrata_221766	1
	k__Viridiplantae_33090,p__Streptophyta_35493,c__sub__rosids_71275,o__Brassicales_3699,f__Cleomaceae_301454,g__Cleome_25782,s__Cleome viscosa_190804	1
	Total	44758

## Sheet: ITS 42 (34)
Tittle	DNA metabarcoding to unravel plant species composition in selected herbal medicines on the National List of Essential Medicines (NLEM) of Thailand
Authors	Santhosh Kumar J. Urumarudappa1, Chayapol Tungphatthong1, Pinidphon Prombutara2, 3, and Suchada Sukrong1, *
Affiliation	1Research Unit of DNA Barcoding of Thai Medicinal Plants, Department of Pharmacognosy and Pharmaceutical Botany, Faculty of Pharmaceutical Sciences, Chulalongkorn University, Bangkok 10330, Thailand
	2Omics Sciences and Bioinformatics Center, Faculty of Science, Chulalongkorn University, Bangkok 10330, Thailand
	3Microbiome Research Unit for Probiotics in Food and Cosmetics, Faculty of Science, Chulalongkorn University, Bangkok 10330, Thailand
*Corresponding author	Professor Suchada Sukrong, Ph.D.
	Research Unit of DNA Barcoding of Thai Medicinal Plants,
	Department of Pharmacognosy and Pharmaceutical Botany,
	Faculty of Pharmaceutical Sciences, Chulalongkorn University,
	Bangkok 10330, Thailand
	Phone: +6681-819-6742, Fax: +6622-558-227
	Email: suchada.su@chula.ac.th
Table S2: Details of the total number of sequencing reads per sample.
	ITS	ITS#42
	k__Viridiplantae_33090,p__Streptophyta_35493,c__sub__rosids_71275,o__Fabales_72025,f__Fabaceae_3803,g__Senna_53922,s__Senna alexandrina_72402	28289
	unclassified	755
	k__Viridiplantae_33090,p__Streptophyta_35493,c__sub__rosids_71275,o__Fabales_72025,f__Fabaceae_3803,g__Phaseolus_3883,s__Phaseolus coccineus_3886	659
	k__Viridiplantae_33090,p__Streptophyta_35493,c__sub__rosids_71275,o__Fabales_72025,f__Fabaceae_3803,g__Pueraria_3892,s__Pueraria candollei_480421	322
	k__Viridiplantae_33090,p__Streptophyta_35493,c__sub__rosids_71275,o__Fabales_72025,f__Fabaceae_3803,g__Senna_53922,s__Senna italica_346974	276
	k__Viridiplantae_33090,p__Streptophyta_35493,c__undef__1,o__Ranunculales_41768,f__Ranunculaceae_3440,g__Nigella_3443,s__Nigella sativa_555479	152
	k__Viridiplantae_33090,p__Streptophyta_35493,c__undef__9,o__Proteales_232378,f__Nelumbonaceae_4429,g__Nelumbo_4430,s__Nelumbo nucifera_4432	106
	k__Viridiplantae_33090,p__Streptophyta_35493,c__sub__asterids_71274,o__Apiales_4036,f__Apiaceae_4037,g__Centella_43068,s__Centella asiatica_48106	98
	k__Viridiplantae_33090,p__Streptophyta_35493,c__sub__rosids_71275,o__Malpighiales_3646,f__Euphorbiaceae_3977,g__Mallotus_20202,s__Mallotus repandus_396370	87
	k__Viridiplantae_33090,p__Streptophyta_35493,c__sub__rosids_71275,o__Malpighiales_3646,f__Euphorbiaceae_3977,g__Mallotus_20202,s__Mallotus philippensis_316645	70
	k__Viridiplantae_33090,p__Streptophyta_35493,c__sub__asterids_71274,o__Apiales_4036,f__Araliaceae_4050,g__Aralia_13340,s__Aralia stipulata_45210	60
	k__Viridiplantae_33090,p__Streptophyta_35493,c__sub__rosids_71275,o__Fabales_72025,f__Fabaceae_3803,g__Millettia_53625,s__Millettia sp. 2 MR-2013_1341812	55
	k__Viridiplantae_33090,p__Streptophyta_35493,c__sub__asterids_71274,o__Solanales_4069,f__Solanaceae_4070,g__Solanum_4107,s__Solanum carduiforme_368027	52
	k__Viridiplantae_33090,p__Streptophyta_35493,c__sub__asterids_71274,o__Solanales_4069,f__Solanaceae_4070,g__Hyoscyamus_4078,s__Hyoscyamus niger_4079	44
	k__Viridiplantae_33090,p__Streptophyta_35493,c__sub__asterids_71274,o__Apiales_4036,f__Araliaceae_4050,g__Polyscias_46406,s__Polyscias ornifolia_184903	36
	k__Viridiplantae_33090,p__Streptophyta_35493,c__sub__rosids_71275,o__Fabales_72025,f__Fabaceae_3803,g__Millettia_53625,s__Millettia pinnata_56065	36
	k__Viridiplantae_33090,p__Streptophyta_35493,c__sub__rosids_71275,o__Myrtales_41944,f__Myrtaceae_3931,g__Callistemon_73722,s__Callistemon polandii_73732	33
	k__Viridiplantae_33090,p__Streptophyta_35493,c__sub__asterids_71274,o__Apiales_4036,f__Araliaceae_4050,g__Schefflera_46414,s__Schefflera vantsilana_327245	28
	k__Viridiplantae_33090,p__Streptophyta_35493,c__sub__rosids_71275,o__Fabales_72025,f__Fabaceae_3803,g__Senna_53922,s__Senna auriculata_948713	21
	k__Viridiplantae_33090,p__Streptophyta_35493,c__sub__rosids_71275,o__Fabales_72025,f__Fabaceae_3803,g__Cassia_53851,s__Cassia fistula_53852	15
	k__Viridiplantae_33090,p__Streptophyta_35493,c__sub__rosids_71275,o__Brassicales_3699,f__Brassicaceae_3700,g__Cyphocardamum_763960,s__Cyphocardamum aretioides_763961	13
	k__Viridiplantae_33090,p__Streptophyta_35493,c__sub__asterids_71274,o__Solanales_4069,f__Convolvulaceae_4118,g__Stictocardia_139761,s__Stictocardia beraviensis_139762	13
	k__Viridiplantae_33090,p__Streptophyta_35493,c__sub__asterids_71274,o__Lamiales_4143,f__Orobanchaceae_91896,g__Brandisia_255882,s__Brandisia hancei_255883	11
	k__Viridiplantae_33090,p__Streptophyta_35493,c__sub__rosids_71275,o__Malpighiales_3646,f__Euphorbiaceae_3977,g__Mallotus_20202,s__Mallotus floribundus_109865	9
	k__Viridiplantae_33090,p__Streptophyta_35493,c__sub__asterids_71274,o__Apiales_4036,f__Araliaceae_4050,g__Panax_4053,s__Panax japonicus_44685	9
	k__Viridiplantae_33090,p__Streptophyta_35493,c__sub__asterids_71274,o__Apiales_4036,f__Apiaceae_4037,g__Foeniculum_48037,s__Foeniculum vulgare_48038	5
	k__Viridiplantae_33090,p__Streptophyta_35493,c__sub__rosids_71275,o__Fabales_72025,f__Fabaceae_3803,g__Vigna_3913,s__Vigna aconitifolia_3918	5
	k__Viridiplantae_33090,p__Streptophyta_35493,c__sub__asterids_71274,o__Solanales_4069,f__Solanaceae_4070,g__Solanum_4107,s__Solanum viridifolium_744132	4
	k__Viridiplantae_33090,p__Streptophyta_35493,c__sub__rosids_71275,o__Sapindales_41937,f__Sapindaceae_23672,g__Sapindus_57654,s__Sapindus mukorossi_57655	4
	k__Viridiplantae_33090,p__Streptophyta_35493,c__undef__9,o__Proteales_232378,f__Nelumbonaceae_4429,g__Nelumbo_4430,s__Nelumbo sp. YCH-2007_423300	3
	k__Viridiplantae_33090,p__Streptophyta_35493,c__sub__asterids_71274,o__Dipsacales_4199,f__Caprifoliaceae_4200,g__Lonicera_49606,s__Lonicera gynochlamydea_486670	3
	k__Viridiplantae_33090,p__Streptophyta_35493,c__sub__asterids_71274,o__Solanales_4069,f__Convolvulaceae_4118,g__Ipomoea_4119,s__Ipomoea dichroa_139747	3
	k__Viridiplantae_33090,p__Streptophyta_35493,c__undef__9,o__Proteales_232378,f__Nelumbonaceae_4429,g__Nelumbo_4430,s__Nelumbo lutea_4431	2
	k__Viridiplantae_33090,p__Streptophyta_35493,c__sub__rosids_71275,o__Fabales_72025,f__Fabaceae_3803,g__Astragalus_20400,s__Astragalus membranaceus_649199	2
	k__Viridiplantae_33090,p__Streptophyta_35493,c__sub__asterids_71274,o__Apiales_4036,f__Apiaceae_4037,g__Anethum_40921,s__Anethum graveolens_40922	1
	k__Viridiplantae_33090,p__Streptophyta_35493,c__sub__asterids_71274,o__Lamiales_4143,f__Plantaginaceae_156152,g__Plantago_26867,s__Plantago afra_101998	1
	k__Viridiplantae_33090,p__Streptophyta_35493,c__sub__asterids_71274,o__Apiales_4036,f__Apiaceae_4037,g__Thapsia_79021,s__Thapsia gymnesica_1484034	1
	k__Viridiplantae_33090,p__Streptophyta_35493,c__sub__asterids_71274,o__Apiales_4036,f__Araliaceae_4050,g__Polyscias_46406,s__Polyscias nodosa_257424	1
	k__Viridiplantae_33090,p__Streptophyta_35493,c__sub__asterids_71274,o__Solanales_4069,f__Solanaceae_4070,g__Anthotroche_195723,s__Anthotroche pannosa_195726	1
	k__Viridiplantae_33090,p__Streptophyta_35493,c__sub__asterids_71274,o__Solanales_4069,f__Convolvulaceae_4118,g__Ipomoea_4119,s__Ipomoea rubens_139755	1
	k__Viridiplantae_33090,p__Streptophyta_35493,c__sub__rosids_71275,o__Fabales_72025,f__Fabaceae_3803,g__Millettia_53625,s__Millettia peguensis_1288020	1
	k__Viridiplantae_33090,p__Streptophyta_35493,c__sub__asterids_71274,o__Solanales_4069,f__Solanaceae_4070,g__Withania_126908,s__Withania somnifera_126910	1
	k__Viridiplantae_33090,p__Streptophyta_35493,c__sub__asterids_71274,o__Gentianales_4055,f__Rubiaceae_24966,g__Coptosperma_339269,s__Coptosperma graveolens_1229796	1
	Total	31289

## Sheet: ITS 46 (38)
Tittle	DNA metabarcoding to unravel plant species composition in selected herbal medicines on the National List of Essential Medicines (NLEM) of Thailand
Authors	Santhosh Kumar J. Urumarudappa1, Chayapol Tungphatthong1, Pinidphon Prombutara2, 3, and Suchada Sukrong1, *
Affiliation	1Research Unit of DNA Barcoding of Thai Medicinal Plants, Department of Pharmacognosy and Pharmaceutical Botany, Faculty of Pharmaceutical Sciences, Chulalongkorn University, Bangkok 10330, Thailand
	2Omics Sciences and Bioinformatics Center, Faculty of Science, Chulalongkorn University, Bangkok 10330, Thailand
	3Microbiome Research Unit for Probiotics in Food and Cosmetics, Faculty of Science, Chulalongkorn University, Bangkok 10330, Thailand
*Corresponding author	Professor Suchada Sukrong, Ph.D.
	Research Unit of DNA Barcoding of Thai Medicinal Plants,
	Department of Pharmacognosy and Pharmaceutical Botany,
	Faculty of Pharmaceutical Sciences, Chulalongkorn University,
	Bangkok 10330, Thailand
	Phone: +6681-819-6742, Fax: +6622-558-227
	Email: suchada.su@chula.ac.th
Table S2: Details of the total number of sequencing reads per sample.
	ITS	ITS#46
	k__Viridiplantae_33090,p__Streptophyta_35493,c__sub__rosids_71275,o__Fabales_72025,f__Fabaceae_3803,g__Senna_53922,s__Senna alexandrina_72402	166263
	k__Viridiplantae_33090,p__Streptophyta_35493,c__sub__rosids_71275,o__Fabales_72025,f__Fabaceae_3803,g__Senna_53922,s__Senna italica_346974	2930
	k__Viridiplantae_33090,p__Streptophyta_35493,c__sub__rosids_71275,o__Fabales_72025,f__Fabaceae_3803,g__Tephrosia_47097,s__Tephrosia vogelii_1157238	1012
	unclassified	95
	k__Viridiplantae_33090,p__Streptophyta_35493,c__sub__rosids_71275,o__Sapindales_41937,f__Meliaceae_43707,g__Azadirachta_124942,s__Azadirachta indica_124943	44
	k__Viridiplantae_33090,p__Streptophyta_35493,c__sub__rosids_71275,o__Fabales_72025,f__Fabaceae_3803,g__Senna_53922,s__Senna auriculata_948713	37
	k__Viridiplantae_33090,p__Streptophyta_35493,c__sub__asterids_71274,o__Solanales_4069,f__Convolvulaceae_4118,g__Turbina_139764,s__Turbina oblongata_139768	34
	k__Viridiplantae_33090,p__Streptophyta_35493,c__sub__rosids_71275,o__Fabales_72025,f__Fabaceae_3803,g__Senna_53922,s__Senna alata_53923	26
	k__Viridiplantae_33090,p__Streptophyta_35493,c__sub__asterids_71274,o__Asterales_4209,f__Asteraceae_4210,g__Cyanthillium_434644,s__Cyanthillium cinereum_211151	25
	k__Viridiplantae_33090,p__Streptophyta_35493,c__sub__rosids_71275,o__Fabales_72025,f__Fabaceae_3803,g__Vigna_3913,s__Vigna aconitifolia_3918	22
	k__Viridiplantae_33090,p__Streptophyta_35493,c__sub__rosids_71275,o__Fabales_72025,f__Fabaceae_3803,g__Crotalaria_3828,s__Crotalaria laevigata_1127383	22
	k__Viridiplantae_33090,p__Streptophyta_35493,c__sub__rosids_71275,o__Fabales_72025,f__Fabaceae_3803,g__Crotalaria_3828,s__Crotalaria assamica_671522	22
	k__Viridiplantae_33090,p__Streptophyta_35493,c__sub__asterids_71274,o__Solanales_4069,f__Convolvulaceae_4118,g__Ipomoea_4119,s__Ipomoea rubens_139755	20
	k__Viridiplantae_33090,p__Streptophyta_35493,c__sub__asterids_71274,o__Solanales_4069,f__Convolvulaceae_4118,g__Argyreia_139739,s__Argyreia sp. 3 MR-2013_1341765	17
	k__Viridiplantae_33090,p__Streptophyta_35493,c__sub__asterids_71274,o__Solanales_4069,f__Convolvulaceae_4118,g__Ipomoea_4119,s__Ipomoea batatas_4120	15
	k__Viridiplantae_33090,p__Streptophyta_35493,c__sub__rosids_71275,o__Fabales_72025,f__Fabaceae_3803,g__Vigna_3913,s__Vigna radiata_157791	14
	k__Viridiplantae_33090,p__Streptophyta_35493,c__sub__rosids_71275,o__Cucurbitales_71239,f__Cucurbitaceae_3650,g__Cucumis_3655,s__Cucumis melo_3656	12
	k__Viridiplantae_33090,p__Streptophyta_35493,c__sub__rosids_71275,o__Fabales_72025,f__Fabaceae_3803,g__Indigofera_20685,s__Indigofera cordifolia_198865	11
	k__Viridiplantae_33090,p__Streptophyta_35493,c__sub__asterids_71274,o__Solanales_4069,f__Convolvulaceae_4118,g__Ipomoea_4119,s__Ipomoea dichroa_139747	10
	k__Viridiplantae_33090,p__Streptophyta_35493,c__sub__rosids_71275,o__Fabales_72025,f__Fabaceae_3803,g__Crotalaria_3828,s__Crotalaria arenaria_165760	10
	k__Viridiplantae_33090,p__Streptophyta_35493,c__sub__asterids_71274,o__Asterales_4209,f__Asteraceae_4210,g__Klasea_305363,s__Klasea radiata_354319	8
	k__Viridiplantae_33090,p__Streptophyta_35493,c__sub__rosids_71275,o__Fabales_72025,f__Fabaceae_3803,g__Crotalaria_3828,s__Crotalaria burhia_1117112	8
	k__Viridiplantae_33090,p__Streptophyta_35493,c__sub__asterids_71274,o__Gentianales_4055,f__Rubiaceae_24966,g__Hedyotis_58416,s__Hedyotis effusa_462688	7
	k__Viridiplantae_33090,p__Streptophyta_35493,c__sub__rosids_71275,o__Brassicales_3699,f__Brassicaceae_3700,g__Farsetia_359841,s__Farsetia stylosa_1366957	7
	k__Viridiplantae_33090,p__Streptophyta_35493,c__sub__rosids_71275,o__Sapindales_41937,f__Simaroubaceae_23808,g__Ailanthus_23809,s__Ailanthus altissima_23810	6
	k__Viridiplantae_33090,p__Streptophyta_35493,c__sub__rosids_71275,o__Cucurbitales_71239,f__Cucurbitaceae_3650,g__Cucumis_3655,s__Cucumis sp. D PMS-2010_869957	6
	k__Viridiplantae_33090,p__Streptophyta_35493,c__Liliopsida_4447,o__Poales_38820,f__Poaceae_4479,g__Eragrostis_38413,s__Eragrostis curvula_38414	6
	k__Viridiplantae_33090,p__Streptophyta_35493,c__sub__rosids_71275,o__Fabales_72025,f__Fabaceae_3803,g__Tephrosia_47097,s__Tephrosia nubica_1465752	6
	k__Viridiplantae_33090,p__Streptophyta_35493,c__sub__rosids_71275,o__Fabales_72025,f__Fabaceae_3803,g__Phaseolus_3883,s__Phaseolus coccineus_3886	5
	k__Viridiplantae_33090,p__Streptophyta_35493,c__sub__rosids_71275,o__Fabales_72025,f__Fabaceae_3803,g__Apios_132430,s__Apios carnea_1341701	5
	k__Viridiplantae_33090,p__Streptophyta_35493,c__sub__rosids_71275,o__Fabales_72025,f__Fabaceae_3803,g__Prosopis_35715,s__Prosopis chilensis_35716	5
	k__Viridiplantae_33090,p__Streptophyta_35493,c__undef__0,o__Caryophyllales_3524,f__Nyctaginaceae_3536,g__Boerhavia_122399,s__Boerhavia repens_427792	5
	k__Viridiplantae_33090,p__Streptophyta_35493,c__sub__rosids_71275,o__Fabales_72025,f__Fabaceae_3803,g__Crotalaria_3828,s__Crotalaria medicaginea_466929	5
	k__Viridiplantae_33090,p__Streptophyta_35493,c__undef__0,o__Caryophyllales_3524,f__Amaranthaceae_3563,g__Celosia_46111,s__Celosia argentea_46112	4
	k__Viridiplantae_33090,p__Streptophyta_35493,c__sub__rosids_71275,o__Fabales_72025,f__Fabaceae_3803,g__Crotalaria_3828,s__Crotalaria mysorensis_890034	4
	k__Viridiplantae_33090,p__Streptophyta_35493,c__sub__rosids_71275,o__Malpighiales_3646,f__Hypericaceae_629714,g__Vismia_198794,s__Vismia rubescens_670092	4
	k__Viridiplantae_33090,p__Streptophyta_35493,c__sub__asterids_71274,o__Solanales_4069,f__Convolvulaceae_4118,g__Lepistemon_139757,s__Lepistemon owariensis_139758	4
	k__Viridiplantae_33090,p__Streptophyta_35493,c__sub__asterids_71274,o__Boraginales_1538097,f__Boraginaceae_21571,g__Trichodesma_203763,s__Trichodesma aucheri_1245813	4
	k__Viridiplantae_33090,p__Streptophyta_35493,c__sub__asterids_71274,o__Lamiales_4143,f__Acanthaceae_4185,g__Dicliptera_76361,s__Dicliptera suberecta_141299	4
	k__Viridiplantae_33090,p__Streptophyta_35493,c__sub__asterids_71274,o__Asterales_4209,f__Asteraceae_4210,g__Oligochaeta_75641,s__Oligochaeta ramosa_515639	4
	k__Viridiplantae_33090,p__Streptophyta_35493,c__sub__asterids_71274,o__Lamiales_4143,f__Lamiaceae_4136,g__Vitex_54476,s__Vitex trifolia_204215	4
	k__Viridiplantae_33090,p__Streptophyta_35493,c__sub__rosids_71275,o__Fabales_72025,f__Fabaceae_3803,g__Pueraria_3892,s__Pueraria candollei_480421	3
	k__Viridiplantae_33090,p__Streptophyta_35493,c__undef__0,o__Caryophyllales_3524,f__Phytolaccaceae_3525,g__Hilleria_169265,s__Hilleria latifolia_169266	3
	k__Viridiplantae_33090,p__Streptophyta_35493,c__sub__rosids_71275,o__Malvales_41938,f__Malvaceae_3629,g__Abutilon_3630,s__Abutilon indicum_318060	3
	k__Viridiplantae_33090,p__Streptophyta_35493,c__Liliopsida_4447,o__Poales_38820,f__Poaceae_4479,g__Cenchrus_4583,s__Cenchrus echinatus_173841	3
	k__Viridiplantae_33090,p__Streptophyta_35493,c__sub__rosids_71275,o__Fabales_72025,f__Fabaceae_3803,g__Hesperalbizia_468143,s__Hesperalbizia occidentalis_468144	3
	k__Viridiplantae_33090,p__Streptophyta_35493,c__sub__rosids_71275,o__Myrtales_41944,f__Lythraceae_3928,g__Lawsonia_141190,s__Lawsonia inermis_141191	3
	k__Viridiplantae_33090,p__Streptophyta_35493,c__sub__rosids_71275,o__Fabales_72025,f__Fabaceae_3803,g__Indigofera_20685,s__Indigofera sessiliflora_539147	3
	k__Viridiplantae_33090,p__Streptophyta_35493,c__sub__rosids_71275,o__Sapindales_41937,f__Simaroubaceae_23808,g__Picrasma_210333,s__Picrasma quassioides_210334	3
	k__Viridiplantae_33090,p__Streptophyta_35493,c__sub__asterids_71274,o__Lamiales_4143,f__Pedaliaceae_4180,g__Sesamum_4181,s__Sesamum indicum_4182	3
	k__Viridiplantae_33090,p__Streptophyta_35493,c__sub__rosids_71275,o__Malpighiales_3646,f__Euphorbiaceae_3977,g__Euphorbia_3990,s__Euphorbia hirta_318062	3
	k__Viridiplantae_33090,p__Streptophyta_35493,c__sub__rosids_71275,o__Fabales_72025,f__Fabaceae_3803,g__Cyamopsis_3831,s__Cyamopsis tetragonoloba_3832	3
	k__Viridiplantae_33090,p__Streptophyta_35493,c__sub__rosids_71275,o__Fabales_72025,f__Fabaceae_3803,g__Cajanus_3820,s__Cajanus cajan_3821	3
	k__Viridiplantae_33090,p__Streptophyta_35493,c__undef__9,o__Proteales_232378,f__Nelumbonaceae_4429,g__Nelumbo_4430,s__Nelumbo nucifera_4432	2
	k__Viridiplantae_33090,p__Streptophyta_35493,c__undef__1,o__Ranunculales_41768,f__Ranunculaceae_3440,g__Nigella_3443,s__Nigella sativa_555479	2
	k__Viridiplantae_33090,p__Streptophyta_35493,c__sub__asterids_71274,o__Solanales_4069,f__Solanaceae_4070,g__Hyoscyamus_4078,s__Hyoscyamus niger_4079	2
	k__Viridiplantae_33090,p__Streptophyta_35493,c__sub__asterids_71274,o__Lamiales_4143,f__Lamiaceae_4136,g__Salvia_21880,s__Salvia tesquicola_1321280	2
	k__Viridiplantae_33090,p__Streptophyta_35493,c__sub__asterids_71274,o__Lamiales_4143,f__Acanthaceae_4185,g__Justicia_4190,s__Justicia betonica_141318	2
	k__Viridiplantae_33090,p__Streptophyta_35493,c__sub__rosids_71275,o__Fabales_72025,f__Fabaceae_3803,g__Senna_53922	2
	k__Viridiplantae_33090,p__Streptophyta_35493,c__sub__rosids_71275,o__Fabales_72025,f__Fabaceae_3803,g__Acaciella_468125,s__Acaciella angustissima_468212	2
	k__Viridiplantae_33090,p__Streptophyta_35493,c__sub__asterids_71274,o__Asterales_4209,f__Asteraceae_4210,g__Echinops_32194,s__Echinops pungens_909175	2
	k__Viridiplantae_33090,p__Streptophyta_35493,c__sub__asterids_71274,o__Gentianales_4055,f__Rubiaceae_24966,g__Kohautia_58414,s__Kohautia caespitosa_58415	2
	k__Viridiplantae_33090,p__Streptophyta_35493,c__sub__asterids_71274,o__Asterales_4209,f__Asteraceae_4210,g__Oligochaeta_75641,s__Oligochaeta divaricata_75642	2
	k__Viridiplantae_33090,p__Streptophyta_35493,c__undef__0,o__Caryophyllales_3524,f__Amaranthaceae_3563,g__Aerva_240008,s__Aerva javanica_240009	2
	k__Viridiplantae_33090,p__Streptophyta_35493,c__sub__rosids_71275,o__Fabales_72025,f__Polygalaceae_4274,g__Polygala_4275,s__Polygala abyssinica_1423398	2
	k__Viridiplantae_33090,p__Streptophyta_35493,c__sub__asterids_71274,o__Lamiales_4143,f__Lamiaceae_4136,g__Pogogyne_392638,s__Pogogyne serpylloides_1380682	2
	k__Viridiplantae_33090,p__Streptophyta_35493,c__sub__rosids_71275,o__Malvales_41938,f__Malvaceae_3629,g__Corchorus_93758,s__Corchorus saxatilis_1051401	2
	k__Viridiplantae_33090,p__Streptophyta_35493,c__sub__asterids_71274,o__Solanales_4069,f__Convolvulaceae_4118,g__Convolvulus_4122,s__Convolvulus microphyllus_1329283	2
	k__Viridiplantae_33090,p__Streptophyta_35493,c__sub__rosids_71275,o__Fabales_72025,f__Fabaceae_3803,g__Gagnebina_148699,s__Gagnebina calcicola_196669	2
	k__Viridiplantae_33090,p__Streptophyta_35493,c__undef__9,o__Proteales_232378,f__Nelumbonaceae_4429,g__Nelumbo_4430,s__Nelumbo sp. YCH-2007_423300	1
	k__Viridiplantae_33090,p__Streptophyta_35493,c__sub__rosids_71275,o__Brassicales_3699,f__Brassicaceae_3700,g__Cyphocardamum_763960,s__Cyphocardamum aretioides_763961	1
	k__Viridiplantae_33090,p__Streptophyta_35493,c__sub__asterids_71274,o__Apiales_4036,f__Apiaceae_4037,g__Thapsia_79021,s__Thapsia gymnesica_1484034	1
	k__Viridiplantae_33090,p__Streptophyta_35493	1
	k__Viridiplantae_33090,p__Streptophyta_35493,c__sub__asterids_71274	1
	k__Viridiplantae_33090,p__Streptophyta_35493,c__sub__rosids_71275,o__Fabales_72025,f__Fabaceae_3803,g__Astragalus_20400,s__Astragalus membranaceus_649199	1
	k__Viridiplantae_33090,p__Streptophyta_35493,c__undef__0,o__Caryophyllales_3524,f__Polygonaceae_3615,g__Rheum_3620,s__Rheum franzenbachii_240182	1
	k__Viridiplantae_33090,p__Streptophyta_35493,c__sub__rosids_71275,o__Brassicales_3699,f__Cleomaceae_301454,g__Cleome_25782,s__Cleome fimbriata_860693	1
	k__Viridiplantae_33090,p__Streptophyta_35493,c__Liliopsida_4447,o__Poales_38820,f__Cyperaceae_4609,g__Bulbostylis_76419,s__Bulbostylis barbata_269566	1
	k__Viridiplantae_33090,p__Streptophyta_35493,c__sub__asterids_71274,o__Solanales_4069,f__Convolvulaceae_4118,g__Ipomoea_4119,s__Ipomoea sepacuitensis_368098	1
	k__Viridiplantae_33090,p__Streptophyta_35493,c__sub__rosids_71275,o__Fabales_72025,f__Fabaceae_3803,g__Crotalaria_3828,s__Crotalaria orixensis_1132614	1
	k__Viridiplantae_33090,p__Streptophyta_35493,c__sub__rosids_71275,o__Cucurbitales_71239,f__Cucurbitaceae_3650,g__Luffa_3669,s__Luffa aegyptiaca_3670	1
	k__Viridiplantae_33090,p__Streptophyta_35493,c__sub__rosids_71275,o__Fabales_72025,f__Fabaceae_3803,g__Indigofera_20685,s__Indigofera melanadenia_539110	1
	k__Viridiplantae_33090,p__Streptophyta_35493,c__sub__rosids_71275,o__Malpighiales_3646,f__Phyllanthaceae_233880,g__Phyllanthus_58880,s__Phyllanthus niruri_296034	1
	k__Viridiplantae_33090,p__Streptophyta_35493,c__Liliopsida_4447,o__Poales_38820,f__Poaceae_4479,g__Urochloa_37562,s__Urochloa nigropedata_240439	1
	k__Viridiplantae_33090,p__Streptophyta_35493,c__sub__asterids_71274,o__Solanales_4069	1
	k__Viridiplantae_33090,p__Streptophyta_35493,c__undef__0,o__Caryophyllales_3524,f__Aizoaceae_3542,g__Carpanthea_215936,s__Carpanthea pomeridiana_215937	1
	k__Viridiplantae_33090,p__Streptophyta_35493,c__sub__asterids_71274,o__Solanales_4069,f__Convolvulaceae_4118,g__Ipomoea_4119,s__Ipomoea fimbriosepala_368090	1
	k__Viridiplantae_33090,p__Streptophyta_35493,c__sub__asterids_71274,o__Solanales_4069,f__Convolvulaceae_4118,g__Ipomoea_4119,s__Ipomoea eriocarpa_139750	1
	k__Viridiplantae_33090,p__Streptophyta_35493,c__sub__rosids_71275,o__Fabales_72025,f__Fabaceae_3803,g__Vigna_3913,s__Vigna unguiculata_3917	1
	k__Viridiplantae_33090,p__Streptophyta_35493,c__sub__rosids_71275,o__Malvales_41938,f__Cistaceae_69450,g__Fumana_335156,s__Fumana thymifolia_335157	1
	k__Viridiplantae_33090,p__Streptophyta_35493,c__sub__rosids_71275,o__Fabales_72025,f__Polygalaceae_4274,g__Polygala_4275,s__Polygala erioptera_174536	1
	k__Viridiplantae_33090,p__Streptophyta_35493,c__sub__rosids_71275,o__Fabales_72025,f__Fabaceae_3803,g__Pultenaea_114355,s__Pultenaea adunca_321468	1
	k__Viridiplantae_33090,p__Streptophyta_35493,c__sub__asterids_71274,o__Lamiales_4143,f__Stilbaceae_41867,g__Nuxia_69069,s__Nuxia congesta_168485	1
	k__Viridiplantae_33090,p__Streptophyta_35493,c__sub__rosids_71275,o__Cucurbitales_71239,f__Cucurbitaceae_3650,g__Benincasa_102210,s__Benincasa hispida_102211	1
	k__Viridiplantae_33090,p__Streptophyta_35493,c__sub__rosids_71275,o__Fabales_72025,f__Fabaceae_3803,g__Indigofera_20685,s__Indigofera hartwegii_539082	1
	k__Viridiplantae_33090,p__Streptophyta_35493,c__sub__rosids_71275,o__Fabales_72025,f__Fabaceae_3803,g__Lens_3863,s__Lens ervoides_41257	1
	k__Viridiplantae_33090,p__Streptophyta_35493,c__sub__rosids_71275,o__Fabales_72025,f__Fabaceae_3803,g__Indigofera_20685,s__Indigofera linifolia_539102	1
	k__Viridiplantae_33090,p__Streptophyta_35493,c__sub__rosids_71275,o__Malpighiales_3646,f__Phyllanthaceae_233880,g__Phyllanthus_58880,s__Phyllanthus kozhikodianus_796895	1
	k__Viridiplantae_33090,p__Streptophyta_35493,c__sub__asterids_71274,o__Solanales_4069,f__Convolvulaceae_4118,g__Rivea_139759,s__Rivea clarkeana_139760	1
	k__Viridiplantae_33090,p__Streptophyta_35493,c__sub__rosids_71275,o__Malvales_41938,f__Malvaceae_3629,g__Corchorus_93758,s__Corchorus tridens_358695	1
	k__Viridiplantae_33090,p__Streptophyta_35493,c__sub__rosids_71275,o__Malvales_41938,f__Malvaceae_3629,g__Sida_108335,s__Sida cordata_210324	1
	k__Viridiplantae_33090,p__Streptophyta_35493,c__sub__asterids_71274,o__Asterales_4209,f__Asteraceae_4210,g__Anvillea_56518,s__Anvillea garcinii_56519	1
	k__Viridiplantae_33090,p__Streptophyta_35493,c__sub__rosids_71275,o__Fabales_72025,f__Fabaceae_3803,g__Microcharis_131028,s__Microcharis galpinii_131029	1
	k__Viridiplantae_33090,p__Streptophyta_35493,c__sub__asterids_71274,o__Solanales_4069,f__Solanaceae_4070,g__Solanum_4107,s__Solanum carduiforme_368027	1
	k__Viridiplantae_33090,p__Streptophyta_35493,c__undef__0,o__Caryophyllales_3524,f__Amaranthaceae_3563,g__Amaranthus_3564,s__Amaranthus spinosus_124765	1
	k__Viridiplantae_33090,p__Streptophyta_35493,c__sub__rosids_71275,o__Malpighiales_3646,f__Phyllanthaceae_233880,g__Phyllanthus_58880,s__Phyllanthus maderaspatensis_319592	1
	k__Viridiplantae_33090,p__Streptophyta_35493,c__sub__rosids_71275,o__Fabales_72025,f__Fabaceae_3803,g__Arachis_3817,s__Arachis kempff-mercadoi_281011	1
	k__Viridiplantae_33090,p__Streptophyta_35493,c__sub__rosids_71275,o__Fabales_72025,f__Fabaceae_3803	1
	Total	170859

## Sheet: rbcL
Tittle	DNA metabarcoding to unravel plant species composition in selected herbal medicines on the National List of Essential Medicines (NLEM) of Thailand
Authors	Santhosh Kumar J. Urumarudappa1, Chayapol Tungphatthong1, Pinidphon Prombutara2, 3, and Suchada Sukrong1, *
Affiliation	1Research Unit of DNA Barcoding of Thai Medicinal Plants, Department of Pharmacognosy and Pharmaceutical Botany, Faculty of Pharmaceutical Sciences, Chulalongkorn University, Bangkok 10330, Thailand
	2Omics Sciences and Bioinformatics Center, Faculty of Science, Chulalongkorn University, Bangkok 10330, Thailand
	3Microbiome Research Unit for Probiotics in Food and Cosmetics, Faculty of Science, Chulalongkorn University, Bangkok 10330, Thailand
*Corresponding author	Professor Suchada Sukrong, Ph.D.
	Research Unit of DNA Barcoding of Thai Medicinal Plants,
	Department of Pharmacognosy and Pharmaceutical Botany,
	Faculty of Pharmaceutical Sciences, Chulalongkorn University,
	Bangkok 10330, Thailand
	Phone: +6681-819-6742, Fax: +6622-558-227
	Email: suchada.su@chula.ac.th
Table S2: Details of the total number of sequencing reads per sample.
	Sample number	1	2	3	4	6	7	8	10	11	12	13	14	15	16	17	18	19	20	22	23	24	25	26	27	28	29	31	32	33	34	35	36	38
	Sample code for sequencing	1	2	3	4	6	7	8	10	11	12	13	14	15	16	17	18	19	20	22	23	24	33	34	35	36	37	39	40	41	42	43	44	46
		rcbl#1	rcbl#2	rcbl#3	rcbl#4	rcbl#6	rcbl#7	rcbl#8	rcbl#10	rcbl#11	rcbl#12	rcbl#13	rcbl#14	rcbl#15	rcbl#16	rcbl#17	rcbl#18	rcbl#19	rcbl#20	rcbl#22	rcbl#23	rcbl#24	rcbl#33	rcbl#34	rcbl#35	rcbl#36	rcbl#37	rcbl#39	rcbl#40	rcbl#41	rcbl#42	rcbl#43	rcbl#44	rcbl#46
	k__Viridiplantae_33090,p__Streptophyta_35493	0	0	0	0	0	144	0	0	2	0	0	3	0	0	0	6	6	0	0	0	0	3	0	0	0	0	0	0	1	0	1	0	0
	k__Viridiplantae_33090,p__Streptophyta_35493,c__Liliopsida_4447,o__Acorales_91812,f__Acoraceae_42228,g__Acorus_4464,s__Acorus calamus_4465	0	2	0	0	0	0	0	0	0	0	0	0	0	0	0	0	0	0	0	0	0	0	63	0	0	0	10	0	0	0	0	0	0
	k__Viridiplantae_33090,p__Streptophyta_35493,c__Liliopsida_4447,o__Acorales_91812,f__Acoraceae_42228,g__Acorus_4464,s__Acorus tatarinowii_123564	0	0	0	0	0	0	0	0	0	0	0	0	0	0	0	0	0	0	0	0	0	0	18	0	0	0	3	0	0	0	0	0	0
	k__Viridiplantae_33090,p__Streptophyta_35493,c__Liliopsida_4447,o__Alismatales_16360,f__Araceae_4454,g__Alocasia_4455,s__Alocasia cucullata_227242	0	0	1	0	0	0	0	0	1	0	0	2	11	0	0	0	0	0	0	0	0	0	0	0	0	0	0	0	0	0	0	0	0
	k__Viridiplantae_33090,p__Streptophyta_35493,c__Liliopsida_4447,o__Alismatales_16360,f__Araceae_4454,g__Alocasia_4455,s__Alocasia macrorrhizos_4456	0	0	20	2	0	0	0	0	171	0	0	16	6909	9	0	0	0	0	0	7	0	0	0	0	0	0	0	0	0	0	0	0	0
	k__Viridiplantae_33090,p__Streptophyta_35493,c__Liliopsida_4447,o__Alismatales_16360,f__Araceae_4454,g__Alocasia_4455,s__Alocasia odora_174188	0	0	0	0	0	0	0	0	0	0	0	0	123	0	0	0	0	0	0	0	0	0	0	0	0	0	0	0	0	0	0	0	0
	k__Viridiplantae_33090,p__Streptophyta_35493,c__Liliopsida_4447,o__Alismatales_16360,f__Araceae_4454,g__Alocasia_4455,s__Alocasia sanderiana_491965	0	0	1	0	0	0	0	0	5	0	0	0	115	0	0	0	0	0	0	0	1	0	0	0	0	0	0	0	0	0	0	0	0
	k__Viridiplantae_33090,p__Streptophyta_35493,c__Liliopsida_4447,o__Alismatales_16360,f__Araceae_4454,g__Amorphophallus_74663,s__Amorphophallus henryi_85839	0	0	0	0	0	0	0	0	0	0	0	0	0	0	0	0	0	0	0	0	0	0	11	0	1	0	0	0	0	0	0	0	0
	k__Viridiplantae_33090,p__Streptophyta_35493,c__Liliopsida_4447,o__Alismatales_16360,f__Araceae_4454,g__Amorphophallus_74663,s__Amorphophallus krausei_175735	0	0	0	0	0	0	0	0	0	0	0	0	0	0	0	0	0	0	0	0	0	0	1	0	0	0	0	0	0	0	0	0	0
	k__Viridiplantae_33090,p__Streptophyta_35493,c__Liliopsida_4447,o__Alismatales_16360,f__Araceae_4454,g__Amorphophallus_74663,s__Amorphophallus paeoniifolius_174187	0	0	0	0	0	0	0	0	0	0	0	0	0	0	0	0	0	0	0	0	0	0	219	0	33	0	0	0	0	0	0	0	0
	k__Viridiplantae_33090,p__Streptophyta_35493,c__Liliopsida_4447,o__Alismatales_16360,f__Araceae_4454,g__Amorphophallus_74663,s__Amorphophallus pusillus_175747	0	0	0	0	0	0	0	0	0	0	0	0	1	0	0	0	0	0	0	0	0	0	0	0	0	0	0	0	0	0	0	0	0
	k__Viridiplantae_33090,p__Streptophyta_35493,c__Liliopsida_4447,o__Alismatales_16360,f__Araceae_4454,g__Ariopsis_15023,s__Ariopsis peltata_28474	0	0	0	0	0	0	0	0	0	0	0	0	1	0	0	0	0	0	0	0	0	0	0	0	0	0	0	0	0	0	0	0	0
	k__Viridiplantae_33090,p__Streptophyta_35493,c__Liliopsida_4447,o__Alismatales_16360,f__Araceae_4454,g__Arisaema_50230,s__Arisaema erubescens_228806	0	0	0	0	0	0	0	0	0	0	0	0	1	0	0	0	0	0	0	0	0	0	0	0	0	0	0	0	0	0	0	0	0
	k__Viridiplantae_33090,p__Streptophyta_35493,c__Liliopsida_4447,o__Alismatales_16360,f__Araceae_4454,g__Arum_4457,s__Arum pictum_267625	0	0	0	0	0	0	0	0	0	0	0	0	2	0	0	0	0	0	0	0	0	0	0	0	0	0	0	0	0	0	0	0	0
	k__Viridiplantae_33090,p__Streptophyta_35493,c__Liliopsida_4447,o__Alismatales_16360,f__Araceae_4454,g__Biarum_227245,s__Biarum davisii_227246	0	0	0	0	0	0	0	0	1	0	0	0	9	0	0	0	0	0	0	0	0	0	0	0	0	0	0	0	0	0	0	0	0
	k__Viridiplantae_33090,p__Streptophyta_35493,c__Liliopsida_4447,o__Alismatales_16360,f__Araceae_4454,g__Colocasia_4459,s__Colocasia antiquorum_199218	0	0	0	0	0	0	0	0	0	0	0	0	9	0	0	0	0	0	0	0	0	0	0	0	0	0	0	0	0	0	0	0	0
	k__Viridiplantae_33090,p__Streptophyta_35493,c__Liliopsida_4447,o__Alismatales_16360,f__Araceae_4454,g__Filarum_175760,s__Filarum manserichense_175761	0	0	0	0	0	0	0	0	0	0	0	0	0	0	0	0	0	0	0	0	0	0	6	0	1	0	0	0	0	0	0	0	0
	k__Viridiplantae_33090,p__Streptophyta_35493,c__Liliopsida_4447,o__Alismatales_16360,f__Araceae_4454,g__Gonatopus_175762,s__Gonatopus angustus_175763	0	0	0	0	0	0	0	0	0	0	0	0	1	0	0	0	0	0	0	0	0	0	6	0	0	0	0	0	0	0	0	0	0
	k__Viridiplantae_33090,p__Streptophyta_35493,c__Liliopsida_4447,o__Alismatales_16360,f__Araceae_4454,g__Homalomena_174172,s__Homalomena magna_487127	0	0	0	0	0	0	0	0	0	0	0	0	1	0	0	0	0	0	0	0	0	0	0	0	0	0	0	0	0	0	0	0	0
	k__Viridiplantae_33090,p__Streptophyta_35493,c__Liliopsida_4447,o__Alismatales_16360,f__Araceae_4454,g__Monstera_174216,s__Monstera deliciosa_174217	0	0	0	0	0	0	0	0	0	0	0	0	1	0	0	0	0	0	0	0	0	0	0	0	0	0	0	0	0	0	0	0	0
	k__Viridiplantae_33090,p__Streptophyta_35493,c__Liliopsida_4447,o__Alismatales_16360,f__Araceae_4454,g__Peltandra_78375,s__Peltandra virginica_78376	0	0	0	0	0	0	0	0	0	0	0	0	0	0	0	0	0	0	0	0	0	0	1	0	0	0	0	0	0	0	0	0	0
	k__Viridiplantae_33090,p__Streptophyta_35493,c__Liliopsida_4447,o__Alismatales_16360,f__Araceae_4454,g__Pinellia_199219,s__Pinellia fujianensis_999662	0	0	0	0	0	0	0	0	7	0	0	3	236	0	0	0	0	0	0	0	0	0	0	0	0	0	0	0	0	0	0	0	0
	k__Viridiplantae_33090,p__Streptophyta_35493,c__Liliopsida_4447,o__Alismatales_16360,f__Araceae_4454,g__Pinellia_199219,s__Pinellia polyphylla_199224	0	0	0	0	0	0	0	0	0	0	0	0	1	0	0	0	0	0	0	0	0	0	2	0	0	0	0	0	0	0	0	0	0
	k__Viridiplantae_33090,p__Streptophyta_35493,c__Liliopsida_4447,o__Alismatales_16360,f__Araceae_4454,g__Pothos_174212,s__Pothos longipes_1312834	0	0	0	0	0	0	0	0	1	0	0	0	0	0	0	0	0	0	0	0	0	0	0	0	0	0	0	0	0	0	0	0	0
	k__Viridiplantae_33090,p__Streptophyta_35493,c__Liliopsida_4447,o__Alismatales_16360,f__Araceae_4454,g__Typhonodorum_227485,s__Typhonodorum lindleyanum_227487	0	0	0	0	0	0	0	0	0	0	0	0	1	0	0	0	0	0	0	0	0	0	0	0	0	0	0	0	0	0	0	0	0
	k__Viridiplantae_33090,p__Streptophyta_35493,c__Liliopsida_4447,o__Alismatales_16360,f__Hydrocharitaceae_26319,g__Hydrilla_51023,s__Hydrilla verticillata_51024	0	0	4	2	0	0	1	7	0	0	0	2	0	6	0	3	2	0	0	1	0	1	0	71	5	1	0	1	0	29	18	15	0
	k__Viridiplantae_33090,p__Streptophyta_35493,c__Liliopsida_4447,o__Arecales_40551,f__Arecaceae_4710,g__Areca_115440,s__Areca triandra_115441	0	1	0	0	0	0	0	0	0	0	0	0	0	0	0	0	0	0	0	0	0	0	0	0	0	0	0	0	0	0	0	0	0
	k__Viridiplantae_33090,p__Streptophyta_35493,c__Liliopsida_4447,o__Arecales_40551,f__Arecaceae_4710,g__Borassus_145674,s__Borassus aethiopum_480368	0	0	0	0	0	0	0	0	0	0	0	0	0	10	0	0	163	0	0	0	0	0	0	0	0	0	0	0	0	0	0	0	0
	k__Viridiplantae_33090,p__Streptophyta_35493,c__Liliopsida_4447,o__Arecales_40551,f__Arecaceae_4710,g__Borassus_145674,s__Borassus heineanus_480370	0	0	0	0	0	0	0	0	0	0	0	0	0	0	0	0	1	0	0	0	0	0	0	0	0	0	0	0	0	0	0	0	0
	k__Viridiplantae_33090,p__Streptophyta_35493,c__Liliopsida_4447,o__Arecales_40551,f__Arecaceae_4710,g__Euterpe_115465,s__Euterpe oleracea_115466	0	0	0	0	0	0	0	0	0	0	0	0	0	2	0	0	56	0	0	0	0	0	0	0	0	0	0	0	0	0	0	0	0
	k__Viridiplantae_33090,p__Streptophyta_35493,c__Liliopsida_4447,o__Arecales_40551,f__Arecaceae_4710,g__Howea_145690,s__Howea belmoreana_145691	0	1	0	0	0	0	0	0	0	0	0	0	0	0	0	0	0	0	0	0	0	0	0	0	0	0	0	0	0	0	0	0	0
	k__Viridiplantae_33090,p__Streptophyta_35493,c__Liliopsida_4447,o__Arecales_40551,f__Arecaceae_4710,g__Sabal_13253,s__Sabal domingensis_145710	0	0	0	0	0	0	0	0	0	0	0	0	0	0	0	0	1	0	0	0	0	0	0	0	0	0	0	0	0	0	0	0	0
	k__Viridiplantae_33090,p__Streptophyta_35493,c__Liliopsida_4447,o__Asparagales_73496,f__Amaryllidaceae_4668,g__Allium_4678,s__Allium carinatum_1211429	0	0	0	0	0	0	0	0	0	0	0	0	0	0	0	0	0	0	0	0	1	2	0	0	0	0	0	0	0	0	0	0	0
	k__Viridiplantae_33090,p__Streptophyta_35493,c__Liliopsida_4447,o__Asparagales_73496,f__Amaryllidaceae_4668,g__Allium_4678,s__Allium cepa_4679	0	0	0	0	0	0	0	0	0	0	0	0	0	3	0	0	0	0	0	0	0	4	0	0	0	0	0	0	0	0	0	0	0
	k__Viridiplantae_33090,p__Streptophyta_35493,c__Liliopsida_4447,o__Asparagales_73496,f__Amaryllidaceae_4668,g__Allium_4678,s__Allium dregeanum_165614	0	0	0	0	0	0	0	0	0	0	0	0	0	43	0	0	0	0	0	3	31	284	5	0	0	0	0	0	0	0	0	0	0
	k__Viridiplantae_33090,p__Streptophyta_35493,c__Liliopsida_4447,o__Asparagales_73496,f__Amaryllidaceae_4668,g__Allium_4678,s__Allium sacculiferum_88843	0	0	0	0	0	0	0	0	0	0	0	0	0	17	0	0	0	0	0	0	12	131	0	0	0	0	0	0	0	0	0	0	0
	k__Viridiplantae_33090,p__Streptophyta_35493,c__Liliopsida_4447,o__Asparagales_73496,f__Amaryllidaceae_4668,g__Allium_4678,s__Allium tuberosum_4683	0	0	7	0	0	0	0	0	0	0	0	0	0	11	0	0	0	0	0	3	25	106	0	0	0	0	0	0	0	0	0	0	0
	k__Viridiplantae_33090,p__Streptophyta_35493,c__Liliopsida_4447,o__Asparagales_73496,f__Amaryllidaceae_4668,g__Allium_4678,s__Allium ursinum_4684	0	0	0	0	0	0	0	0	0	0	0	0	0	0	0	0	0	0	0	0	0	4	0	0	0	0	0	0	0	0	0	0	0
	k__Viridiplantae_33090,p__Streptophyta_35493,c__Liliopsida_4447,o__Asparagales_73496,f__Amaryllidaceae_4668,g__Allium_4678,s__Allium victorialis_88845	0	0	0	0	0	0	0	0	0	0	0	0	0	0	0	0	0	0	0	0	0	1	0	0	0	0	0	0	0	0	0	0	0
	k__Viridiplantae_33090,p__Streptophyta_35493,c__Liliopsida_4447,o__Asparagales_73496,f__Amaryllidaceae_4668,g__Allium_4678,s__Allium vineale_1053326	0	0	1	0	0	0	0	0	0	0	0	0	0	3	0	0	0	0	0	0	7	32	0	0	0	0	0	0	0	0	0	0	0
	k__Viridiplantae_33090,p__Streptophyta_35493,c__Liliopsida_4447,o__Asparagales_73496,f__Amaryllidaceae_4668,g__Amaryllis_51431,s__Amaryllis belladonna_51432	0	0	0	0	1	0	0	0	0	0	0	0	0	0	0	0	1	0	0	0	0	0	0	0	0	0	0	0	0	0	0	0	0
	k__Viridiplantae_33090,p__Streptophyta_35493,c__Liliopsida_4447,o__Asparagales_73496,f__Amaryllidaceae_4668,g__Ammocharis_180131,s__Ammocharis longifolia_112542	0	0	0	0	0	1	0	0	0	0	0	0	0	0	0	0	1	0	0	0	0	0	1	0	0	1	0	0	0	0	0	0	0
	k__Viridiplantae_33090,p__Streptophyta_35493,c__Liliopsida_4447,o__Asparagales_73496,f__Amaryllidaceae_4668,g__Boophone_180133,s__Boophone disticha_112533	0	0	0	0	0	0	0	0	0	0	0	0	0	0	0	0	0	0	0	0	0	0	4	0	1	0	0	0	0	0	0	0	0
	k__Viridiplantae_33090,p__Streptophyta_35493,c__Liliopsida_4447,o__Asparagales_73496,f__Amaryllidaceae_4668,g__Calostemma_82219,s__Calostemma luteum_82220	0	0	0	0	0	0	0	0	0	0	0	0	0	0	1	1	0	0	0	0	0	0	2	0	0	0	0	0	0	0	0	0	0
	k__Viridiplantae_33090,p__Streptophyta_35493,c__Liliopsida_4447,o__Asparagales_73496,f__Amaryllidaceae_4668,g__Crinum_16055,s__Crinum americanum_164437	0	0	0	0	0	0	0	0	0	0	0	0	0	0	0	0	0	0	0	0	0	0	1	0	0	0	0	0	0	0	0	0	0
	k__Viridiplantae_33090,p__Streptophyta_35493,c__Liliopsida_4447,o__Asparagales_73496,f__Amaryllidaceae_4668,g__Crinum_16055,s__Crinum asiaticum_205937	0	0	0	1	21	246	8	2	0	85	0	0	0	0	11	4	577	0	0	0	0	5	426	0	0	103	8	5	9	158	26	2	1
	k__Viridiplantae_33090,p__Streptophyta_35493,c__Liliopsida_4447,o__Asparagales_73496,f__Amaryllidaceae_4668,g__Gethyllis_112546,s__Gethyllis britteniana_240631	0	0	0	0	0	0	0	0	0	0	0	0	0	0	0	0	0	0	0	1	0	6	0	0	0	0	0	0	0	0	0	0	0
	k__Viridiplantae_33090,p__Streptophyta_35493,c__Liliopsida_4447,o__Asparagales_73496,f__Amaryllidaceae_4668,g__Haemanthus_39968,s__Haemanthus humilis_112552	0	0	0	0	0	1	0	0	4	0	0	0	0	0	0	0	0	0	0	0	0	0	1	0	0	0	0	0	0	0	0	0	0
	k__Viridiplantae_33090,p__Streptophyta_35493,c__Liliopsida_4447,o__Asparagales_73496,f__Amaryllidaceae_4668,g__Leucocoryne_51456,s__Leucocoryne pauciflora_112599	0	0	0	0	0	1	0	0	3	0	0	0	0	0	0	0	0	0	0	0	0	0	0	0	0	0	0	0	0	0	0	0	0
	k__Viridiplantae_33090,p__Streptophyta_35493,c__Liliopsida_4447,o__Asparagales_73496,f__Amaryllidaceae_4668,g__Nerine_59041,s__Nerine alta_180151	0	0	0	0	0	0	0	0	0	0	0	0	0	0	0	0	1	0	0	0	0	0	0	0	0	0	0	0	0	0	0	0	0
	k__Viridiplantae_33090,p__Streptophyta_35493,c__Liliopsida_4447,o__Asparagales_73496,f__Amaryllidaceae_4668,g__Nerine_59041,s__Nerine bowdenii_59042	0	0	0	0	16	155	3	0	0	60	0	0	0	0	7	3	387	0	0	0	0	3	300	0	1	77	5	4	2	112	10	3	1
	k__Viridiplantae_33090,p__Streptophyta_35493,c__Liliopsida_4447,o__Asparagales_73496,f__Amaryllidaceae_4668,g__Nerine_59041,s__Nerine sp. FF-2006_379171	0	0	0	0	0	2	0	0	0	0	0	0	0	0	0	0	1	0	0	0	0	0	0	0	0	1	0	0	2	0	0	0	0
	k__Viridiplantae_33090,p__Streptophyta_35493,c__Liliopsida_4447,o__Asparagales_73496,f__Amaryllidaceae_4668,g__Paramongaia_82240,s__Paramongaia weberbaueri_82241	0	0	0	0	0	1	0	0	0	0	0	0	0	0	0	0	0	0	0	0	0	0	2	0	0	0	0	0	0	0	0	0	0
	k__Viridiplantae_33090,p__Streptophyta_35493,c__Liliopsida_4447,o__Asparagales_73496,f__Amaryllidaceae_4668,g__Sternbergia_54864,s__Sternbergia lutea_54865	0	0	0	0	0	0	0	0	0	0	0	0	0	0	0	0	0	0	0	0	0	0	1	0	0	0	0	0	0	0	0	0	0
	k__Viridiplantae_33090,p__Streptophyta_35493,c__Liliopsida_4447,o__Asparagales_73496,f__Asparagaceae_40552,g__Anemarrhena_59044,s__Anemarrhena asphodeloides_59045	0	0	0	0	0	0	0	0	3	0	0	0	0	0	0	0	0	0	0	0	0	0	0	0	0	0	0	0	0	0	0	0	0
	k__Viridiplantae_33090,p__Streptophyta_35493,c__Liliopsida_4447,o__Asparagales_73496,f__Asparagaceae_40552,g__Beaucarnea_39517,s__Beaucarnea gracilis_203837	0	0	0	0	0	0	0	0	0	0	0	0	0	0	0	0	0	0	0	0	0	0	0	0	0	0	0	0	0	0	0	0	0
	k__Viridiplantae_33090,p__Streptophyta_35493,c__Liliopsida_4447,o__Asparagales_73496,f__Asparagaceae_40552,g__Beaucarnea_39517,s__Beaucarnea recurvata_39519	0	0	0	0	0	0	0	0	0	0	0	0	0	0	0	1	0	0	0	0	0	0	0	0	0	0	0	0	0	0	0	0	0
	k__Viridiplantae_33090,p__Streptophyta_35493,c__Liliopsida_4447,o__Asparagales_73496,f__Asparagaceae_40552,g__Convallaria_16053,s__Convallaria majalis_32189	0	0	6	1	0	360	0	13	730	0	0	0	0	0	0	1	42	0	0	0	0	0	0	0	0	0	0	0	0	0	3	3	0
	k__Viridiplantae_33090,p__Streptophyta_35493,c__Liliopsida_4447,o__Asparagales_73496,f__Asparagaceae_40552,g__Cordyline_39500,s__Cordyline australis_1016831	0	0	0	0	0	0	0	0	0	0	0	0	0	0	0	60	0	0	0	0	0	0	0	0	0	0	0	0	0	0	0	0	0
	k__Viridiplantae_33090,p__Streptophyta_35493,c__Liliopsida_4447,o__Asparagales_73496,f__Asparagaceae_40552,g__Cordyline_39500,s__Cordyline cannifolia_1312787	0	0	0	0	0	0	0	0	0	0	0	0	0	0	0	14	0	0	0	0	0	0	0	0	0	0	0	0	0	0	0	0	0
	k__Viridiplantae_33090,p__Streptophyta_35493,c__Liliopsida_4447,o__Asparagales_73496,f__Asparagaceae_40552,g__Cordyline_39500,s__Cordyline cf. stricta_203637	0	0	0	0	0	0	0	0	0	0	0	0	0	0	0	15	0	0	0	0	0	0	0	0	0	0	0	0	0	0	0	0	0
	k__Viridiplantae_33090,p__Streptophyta_35493,c__Liliopsida_4447,o__Asparagales_73496,f__Asparagaceae_40552,g__Cordyline_39500,s__Cordyline congesta_1619391	0	0	0	0	0	0	0	0	0	0	0	0	0	0	0	1	0	0	0	0	0	0	0	0	0	0	0	0	0	0	0	0	0
	k__Viridiplantae_33090,p__Streptophyta_35493,c__Liliopsida_4447,o__Asparagales_73496,f__Asparagaceae_40552,g__Cordyline_39500,s__Cordyline manners-suttoniae_1619392	0	0	0	0	0	0	0	0	0	0	0	0	0	0	0	56	0	0	0	0	0	0	0	0	0	0	0	0	0	0	0	0	0
	k__Viridiplantae_33090,p__Streptophyta_35493,c__Liliopsida_4447,o__Asparagales_73496,f__Asparagaceae_40552,g__Cordyline_39500,s__Cordyline stricta_472788	0	0	0	0	0	0	0	0	0	0	0	0	0	0	0	9	0	0	0	0	0	0	0	0	0	0	0	0	0	0	0	0	0
	k__Viridiplantae_33090,p__Streptophyta_35493,c__Liliopsida_4447,o__Asparagales_73496,f__Asparagaceae_40552,g__Dracaena_39502,s__Dracaena aubryana_59063	0	0	0	0	0	0	0	0	2	0	0	0	0	0	0	0	0	0	0	0	0	0	0	0	0	0	0	0	0	0	0	1	0
	k__Viridiplantae_33090,p__Streptophyta_35493,c__Liliopsida_4447,o__Asparagales_73496,f__Asparagaceae_40552,g__Dracaena_39502,s__Dracaena draco_100532	0	0	37	0	0	870	0	34	1855	0	0	0	0	0	0	0	100	0	0	0	0	0	0	0	0	0	0	0	0	0	13	7	0
	k__Viridiplantae_33090,p__Streptophyta_35493,c__Liliopsida_4447,o__Asparagales_73496,f__Asparagaceae_40552,g__Dracaena_39502,s__Dracaena maingayi_1280227	0	0	0	0	0	5	0	0	4	0	0	0	0	0	0	0	0	0	0	0	0	0	0	0	0	0	0	0	0	0	0	0	0
	k__Viridiplantae_33090,p__Streptophyta_35493,c__Liliopsida_4447,o__Asparagales_73496,f__Asparagaceae_40552,g__Dracaena_39502,s__Dracaena schizantha_928053	0	0	1	0	0	20	0	0	46	0	0	0	0	0	0	0	2	0	0	0	0	0	0	0	0	0	0	0	0	0	0	0	0
	k__Viridiplantae_33090,p__Streptophyta_35493,c__Liliopsida_4447,o__Asparagales_73496,f__Asparagaceae_40552,g__Dracaena_39502,s__Dracaena sp. Chase 1240_1332711	0	0	0	0	0	0	0	0	1	0	0	0	0	0	0	0	0	0	0	0	0	0	0	0	0	0	0	0	0	0	0	0	0
	k__Viridiplantae_33090,p__Streptophyta_35493,c__Liliopsida_4447,o__Asparagales_73496,f__Asparagaceae_40552,g__Echeandia_59047,s__Echeandia sp. Chase 602_59048	0	0	1	0	0	0	0	0	2	0	0	0	0	0	0	0	0	0	0	0	0	0	0	0	0	0	0	0	0	0	0	0	0
	k__Viridiplantae_33090,p__Streptophyta_35493,c__Liliopsida_4447,o__Asparagales_73496,f__Asparagaceae_40552,g__Heteropolygonatum_100491,s__Heteropolygonatum roseolum_261430	0	0	0	0	0	0	0	1	0	0	0	0	0	0	0	0	0	0	0	0	0	0	0	0	0	0	0	0	0	0	0	0	0
	k__Viridiplantae_33090,p__Streptophyta_35493,c__Liliopsida_4447,o__Asparagales_73496,f__Asparagaceae_40552,g__Maianthemum_16150,s__Maianthemum gigas_573515	0	0	0	0	0	0	0	0	4	0	0	0	0	0	0	0	0	0	0	0	0	0	0	0	0	0	0	0	0	0	0	0	0
	k__Viridiplantae_33090,p__Streptophyta_35493,c__Liliopsida_4447,o__Asparagales_73496,f__Asparagaceae_40552,g__Maianthemum_16150,s__Maianthemum paniculatum_261436	0	0	0	0	0	0	0	0	2	0	0	0	0	0	0	0	0	0	0	0	0	0	0	0	0	0	0	0	0	0	0	0	0
	k__Viridiplantae_33090,p__Streptophyta_35493,c__Liliopsida_4447,o__Asparagales_73496,f__Asparagaceae_40552,g__Ophiopogon_100502,s__Ophiopogon japonicus_100506	0	0	1	0	0	0	0	0	0	0	0	0	0	0	0	0	0	0	0	0	0	0	0	0	0	0	0	0	0	0	0	0	0
	k__Viridiplantae_33090,p__Streptophyta_35493,c__Liliopsida_4447,o__Asparagales_73496,f__Asparagaceae_40552,g__Ophiopogon_100502,s__Ophiopogon latifolius_1468145	0	0	0	0	0	0	0	0	0	0	0	0	0	0	0	0	1	0	0	0	0	0	0	0	0	0	0	0	0	0	0	0	0
	k__Viridiplantae_33090,p__Streptophyta_35493,c__Liliopsida_4447,o__Asparagales_73496,f__Asparagaceae_40552,g__Peliosanthes_59064,s__Peliosanthes campanulata_119366	0	0	0	0	0	0	0	0	15	0	0	0	0	0	0	0	0	0	0	0	0	0	0	0	0	0	0	0	0	0	0	0	0
	k__Viridiplantae_33090,p__Streptophyta_35493,c__Liliopsida_4447,o__Asparagales_73496,f__Asparagaceae_40552,g__Peliosanthes_59064,s__Peliosanthes macrostegia_928065	0	0	0	0	0	0	0	0	0	0	0	0	0	0	0	1	0	0	0	0	0	0	0	0	0	0	0	0	0	0	0	0	0
	k__Viridiplantae_33090,p__Streptophyta_35493,c__Liliopsida_4447,o__Asparagales_73496,f__Asparagaceae_40552,g__Peliosanthes_59064,s__Peliosanthes sinica_261230	0	0	0	0	0	1	0	0	1	0	0	0	0	0	0	0	0	0	0	0	0	0	0	0	0	0	0	0	0	0	0	0	0
	k__Viridiplantae_33090,p__Streptophyta_35493,c__Liliopsida_4447,o__Asparagales_73496,f__Asparagaceae_40552,g__Polygonatum_16195,s__Polygonatum kingianum_261420	0	0	0	0	0	0	0	0	2	0	0	0	0	0	0	0	0	0	0	0	0	0	0	0	0	0	0	0	0	0	0	0	0
	k__Viridiplantae_33090,p__Streptophyta_35493,c__Liliopsida_4447,o__Asparagales_73496,f__Asparagaceae_40552,g__Polygonatum_16195,s__Polygonatum oppositifolium_100527	0	0	0	0	0	1	0	0	1	0	0	0	0	0	0	0	0	0	0	0	0	0	0	0	0	0	0	0	0	0	0	0	0
	k__Viridiplantae_33090,p__Streptophyta_35493,c__Liliopsida_4447,o__Asparagales_73496,f__Asparagaceae_40552,g__Rohdea_100495,s__Rohdea aff. chinensis Tamura et al. 9876_203831	0	0	0	0	0	7	0	0	6	0	0	0	0	0	0	0	0	0	0	0	0	0	0	0	0	0	0	0	0	0	0	0	0
	k__Viridiplantae_33090,p__Streptophyta_35493,c__Liliopsida_4447,o__Asparagales_73496,f__Asparagaceae_40552,g__Rohdea_100495,s__Rohdea aurantiaca_203833	0	0	8	0	0	207	0	1	439	0	0	0	0	0	0	0	28	0	0	0	0	0	0	0	0	0	0	0	0	0	3	3	0
	k__Viridiplantae_33090,p__Streptophyta_35493,c__Liliopsida_4447,o__Asparagales_73496,f__Asparagaceae_40552,g__Ruscus_59066,s__Ruscus aculeatus_59067	0	0	0	0	0	2	0	0	1	0	0	0	0	0	0	0	0	0	0	0	0	0	0	0	0	0	0	0	0	0	0	0	0
	k__Viridiplantae_33090,p__Streptophyta_35493,c__Liliopsida_4447,o__Asparagales_73496,f__Asparagaceae_40552,g__Sansevieria_13667,s__Sansevieria roxburghiana_1378006	0	0	4	0	0	87	0	4	156	0	0	0	0	0	0	0	9	0	0	0	0	0	0	0	0	0	0	0	0	0	1	0	0
	k__Viridiplantae_33090,p__Streptophyta_35493,c__Liliopsida_4447,o__Asparagales_73496,f__Asparagaceae_40552,g__Sansevieria_13667,s__Sansevieria trifasciata_39534	0	0	0	0	0	0	0	0	1	0	0	0	0	0	0	0	0	0	0	0	0	0	0	0	0	0	0	0	0	0	0	0	0
	k__Viridiplantae_33090,p__Streptophyta_35493,c__Liliopsida_4447,o__Asparagales_73496,f__Boryaceae_59003,g__Alania_66714,s__Alania endlicheri_66715	0	0	0	0	0	0	0	0	0	0	0	0	1	0	0	0	0	0	0	1	0	1	0	0	0	0	0	0	0	0	0	0	0
	k__Viridiplantae_33090,p__Streptophyta_35493,c__Liliopsida_4447,o__Asparagales_73496,f__Hyacinthaceae_44985,g__Bowiea_44986,s__Bowiea volubilis_44987	0	0	0	0	0	0	0	0	1	0	0	0	0	0	0	1	0	0	0	0	0	0	0	0	0	0	0	0	0	0	0	0	0
	k__Viridiplantae_33090,p__Streptophyta_35493,c__Liliopsida_4447,o__Asparagales_73496,f__Hyacinthaceae_44985,g__Ledebouria_16139,s__Ledebouria cooperi_928060	0	0	1	0	0	0	0	0	0	0	0	0	0	0	0	0	0	0	0	0	0	0	0	0	0	0	0	0	0	0	0	0	0
	k__Viridiplantae_33090,p__Streptophyta_35493,c__Liliopsida_4447,o__Asparagales_73496,f__Hyacinthaceae_44985,g__Ornithogalum_51466,s__Ornithogalum collinum_1207281	0	0	1	0	0	0	0	0	0	3	0	0	0	4	0	0	0	0	0	0	0	2	0	0	0	2	0	0	0	0	0	0	0
	k__Viridiplantae_33090,p__Streptophyta_35493,c__Liliopsida_4447,o__Asparagales_73496,f__Hyacinthaceae_44985,g__Scilla_4701,s__Scilla peruviana_65771	0	0	1	0	0	0	0	0	0	0	0	0	0	0	0	0	0	0	0	0	0	0	0	0	0	0	0	0	0	0	0	0	0
	k__Viridiplantae_33090,p__Streptophyta_35493,c__Liliopsida_4447,o__Asparagales_73496,f__Hypoxidaceae_4674,g__Curculigo_4675,s__Curculigo orchioides_681286	0	0	0	0	0	0	0	0	0	0	0	0	0	0	0	0	0	0	0	0	0	0	0	0	0	1	0	0	0	0	0	0	0
	k__Viridiplantae_33090,p__Streptophyta_35493,c__Liliopsida_4447,o__Asparagales_73496,f__Iridaceae_26339,g__Eleutherine_58985,s__Eleutherine bulbosa_1210469	0	0	0	0	0	0	0	0	0	0	0	0	0	0	0	0	0	0	0	0	0	74	0	0	0	0	0	0	0	0	0	0	0
	k__Viridiplantae_33090,p__Streptophyta_35493,c__Liliopsida_4447,o__Asparagales_73496,f__Iridaceae_26339,g__Ennealophus_152718,s__Ennealophus euryandrus_152719	0	0	0	0	0	0	0	0	0	0	0	0	0	0	0	0	0	0	0	0	0	1	0	0	0	0	0	0	0	0	0	0	0
	k__Viridiplantae_33090,p__Streptophyta_35493,c__Liliopsida_4447,o__Asparagales_73496,f__Iridaceae_26339,g__Tigridia_58976,s__Tigridia alpestris_501379	0	0	0	0	0	0	0	0	0	0	0	0	0	0	0	0	0	0	0	0	0	1	0	0	0	0	0	0	0	0	0	0	0
	k__Viridiplantae_33090,p__Streptophyta_35493,c__Liliopsida_4447,o__Asparagales_73496,f__Iridaceae_26339,g__Trimezia_58978,s__Trimezia spathata_1201208	0	0	0	0	0	0	0	0	1	0	0	0	0	0	0	0	0	0	0	0	0	0	0	0	0	0	0	0	0	0	0	0	0
	k__Viridiplantae_33090,p__Streptophyta_35493,c__Liliopsida_4447,o__Asparagales_73496,f__Orchidaceae_4747,g__Bulbophyllum_38208,s__Bulbophyllum cambodianum_1679724	0	0	0	0	0	0	0	1	0	0	0	0	0	0	0	0	0	0	0	0	0	0	0	0	0	0	0	0	0	0	0	0	0
	k__Viridiplantae_33090,p__Streptophyta_35493,c__Liliopsida_4447,o__Asparagales_73496,f__Orchidaceae_4747,g__Liparis_78793,s__Liparis krameri_419408	0	0	0	0	0	0	0	1	0	0	0	0	0	0	0	0	0	0	0	0	0	0	0	0	0	0	0	0	0	0	0	0	0
	k__Viridiplantae_33090,p__Streptophyta_35493,c__Liliopsida_4447,o__Asparagales_73496,f__Orchidaceae_4747,g__Paphiopedilum_53064,s__Paphiopedilum lawrenceanum_53099	0	0	0	0	0	0	0	1	0	0	0	0	0	0	0	0	0	0	0	0	0	0	0	0	0	0	0	0	0	0	0	0	0
	k__Viridiplantae_33090,p__Streptophyta_35493,c__Liliopsida_4447,o__Asparagales_73496,f__Xanthorrhoeaceae_27232,g__Asphodelus_49697,s__Asphodelus aestivus_49698	0	1	0	0	0	0	0	0	0	0	0	0	0	0	0	0	0	0	28	0	0	7	0	0	0	0	0	0	0	0	0	0	0
	k__Viridiplantae_33090,p__Streptophyta_35493,c__Liliopsida_4447,o__Asparagales_73496,f__Xanthorrhoeaceae_27232,g__Caesia_59100,s__Caesia contorta_59101	0	0	0	0	0	0	0	0	0	0	0	0	0	0	0	0	0	0	0	0	0	1	0	0	0	0	0	0	0	0	0	0	0
	k__Viridiplantae_33090,p__Streptophyta_35493,c__Liliopsida_4447,o__Asparagales_73496,f__Xanthorrhoeaceae_27232,g__Dianella_13484,s__Dianella intermedia_670082	0	0	0	0	0	0	0	0	1	0	0	0	0	0	0	0	0	0	0	0	0	0	0	0	0	0	0	0	0	0	0	0	0
	k__Viridiplantae_33090,p__Streptophyta_35493,c__Liliopsida_4447,o__Asparagales_73496,f__Xanthorrhoeaceae_27232,g__Kniphofia_49723,s__Kniphofia linearifolia_555912	0	0	0	0	0	0	0	0	0	0	0	0	0	0	0	0	0	0	1	0	0	0	0	0	0	0	0	0	0	0	0	0	0
	k__Viridiplantae_33090,p__Streptophyta_35493,c__Liliopsida_4447,o__Asparagales_73496,f__Xanthorrhoeaceae_27232,g__Thelionema_232749,s__Thelionema caespitosum_796837	0	0	0	0	0	0	0	0	1	0	0	0	0	0	0	0	0	0	0	0	0	0	0	0	0	0	0	0	0	0	0	0	0
	k__Viridiplantae_33090,p__Streptophyta_35493,c__Liliopsida_4447,o__Commelinales_4739,f__Commelinaceae_4740,g__Commelina_4743,s__Commelina benghalensis_34173	0	0	0	0	0	0	0	9	0	0	0	0	0	0	0	0	0	0	0	29	0	0	0	0	0	0	0	0	0	0	0	0	0
	k__Viridiplantae_33090,p__Streptophyta_35493,c__Liliopsida_4447,o__Commelinales_4739,f__Commelinaceae_4740,g__Commelina_4743,s__Commelina communis_4744	0	0	0	0	0	0	0	2	0	0	0	0	0	0	0	0	0	0	0	0	0	0	0	0	0	0	0	0	0	0	0	0	0
	k__Viridiplantae_33090,p__Streptophyta_35493,c__Liliopsida_4447,o__Commelinales_4739,f__Commelinaceae_4740,g__Commelina_4743,s__Commelina diffusa_428226	0	0	0	0	0	0	0	0	0	0	0	0	0	0	0	0	0	0	0	4	0	0	0	0	0	0	0	0	0	0	0	0	0
	k__Viridiplantae_33090,p__Streptophyta_35493,c__Liliopsida_4447,o__Commelinales_4739,f__Commelinaceae_4740,g__Commelina_4743,s__Commelina erecta_428228	0	0	0	0	0	0	0	0	0	0	0	0	0	0	0	0	0	0	0	2	0	0	0	0	0	0	0	0	0	0	0	0	0
	k__Viridiplantae_33090,p__Streptophyta_35493,c__Liliopsida_4447,o__Commelinales_4739,f__Commelinaceae_4740,g__Commelina_4743,s__Commelina sp. Goldblatt 12506_379150	0	0	0	0	0	0	0	0	0	0	0	0	0	0	0	0	0	0	0	0	0	0	0	0	0	0	0	0	0	0	0	0	1
	k__Viridiplantae_33090,p__Streptophyta_35493,c__Liliopsida_4447,o__Commelinales_4739,f__Commelinaceae_4740,g__Cyanotis_168577,s__Cyanotis sp. Faden 8/82_168579	0	0	0	0	0	0	0	5	0	0	0	0	0	0	0	0	0	0	0	0	0	0	0	0	0	0	0	0	0	0	0	0	0
	k__Viridiplantae_33090,p__Streptophyta_35493,c__Liliopsida_4447,o__Commelinales_4739,f__Commelinaceae_4740,g__Pollia_168090,s__Pollia hasskarlii_168091	0	0	0	0	0	0	0	0	0	0	0	0	0	0	0	0	0	0	0	8	0	0	0	0	0	0	0	0	0	0	0	0	0
	k__Viridiplantae_33090,p__Streptophyta_35493,c__Liliopsida_4447,o__Dioscoreales_40548,f__Burmanniaceae_48528,g__Geomitra_167576,s__Geomitra clavigera_167577	0	0	0	0	0	0	0	0	0	0	0	0	2	0	0	0	3	0	0	0	0	0	0	0	0	0	0	0	0	0	0	0	0
	k__Viridiplantae_33090,p__Streptophyta_35493,c__Liliopsida_4447,o__Dioscoreales_40548,f__Dioscoreaceae_4671,g__Dioscorea_4672,s__Dioscorea alata_55571	0	0	0	0	0	0	0	0	0	0	0	1	0	0	0	0	0	0	0	0	0	0	0	0	0	0	0	0	0	0	0	0	0
	k__Viridiplantae_33090,p__Streptophyta_35493,c__Liliopsida_4447,o__Dioscoreales_40548,f__Dioscoreaceae_4671,g__Dioscorea_4672,s__Dioscorea aspersa_394301	0	0	0	0	0	0	0	0	0	0	0	0	0	1	0	0	0	0	0	0	0	0	0	0	0	0	0	0	0	0	0	0	0
	k__Viridiplantae_33090,p__Streptophyta_35493,c__Liliopsida_4447,o__Dioscoreales_40548,f__Dioscoreaceae_4671,g__Dioscorea_4672,s__Dioscorea birmanica_304169	0	0	0	0	0	0	0	0	5	0	0	0	0	0	0	0	0	0	0	0	0	0	0	0	0	0	0	0	0	0	0	0	0
	k__Viridiplantae_33090,p__Streptophyta_35493,c__Liliopsida_4447,o__Liliales_4667,f__Alstroemeriaceae_56740,g__Luzuriaga_59096,s__Luzuriaga polyphylla_1208299	0	0	0	0	0	0	0	0	0	0	0	0	1	0	0	0	0	0	0	0	0	0	0	0	0	0	0	0	0	0	0	0	0
	k__Viridiplantae_33090,p__Streptophyta_35493,c__Liliopsida_4447,o__Liliales_4667,f__Smilacaceae_4703,g__Smilax_49656,s__Smilax aspera_59116	0	0	0	0	0	0	0	0	2	0	0	0	0	4	0	0	181	0	0	0	0	0	0	0	0	21	0	0	0	0	0	0	0
	k__Viridiplantae_33090,p__Streptophyta_35493,c__Liliopsida_4447,o__Liliales_4667,f__Smilacaceae_4703,g__Smilax_49656,s__Smilax aspericaulis_1045130	0	0	0	0	0	0	0	0	2	0	0	0	0	4	0	0	78	0	0	0	0	0	0	0	0	14	0	0	0	0	0	0	0
	k__Viridiplantae_33090,p__Streptophyta_35493,c__Liliopsida_4447,o__Liliales_4667,f__Smilacaceae_4703,g__Smilax_49656,s__Smilax californica_1192327	0	0	0	0	0	0	0	0	0	0	0	0	0	6	0	0	87	0	0	0	0	0	0	0	0	10	0	0	0	0	0	0	0
	k__Viridiplantae_33090,p__Streptophyta_35493,c__Liliopsida_4447,o__Liliales_4667,f__Smilacaceae_4703,g__Smilax_49656,s__Smilax glabra_703614	0	0	0	0	0	0	0	0	0	0	0	0	0	0	0	0	3	0	0	0	0	0	0	0	0	0	0	0	0	0	0	0	0
	k__Viridiplantae_33090,p__Streptophyta_35493,c__Liliopsida_4447,o__Liliales_4667,f__Smilacaceae_4703,g__Smilax_49656,s__Smilax glycophylla_1045147	0	1	0	0	0	0	0	0	1	0	0	0	0	9	0	0	197	0	0	0	0	0	0	0	0	21	0	0	0	0	0	0	0
	k__Viridiplantae_33090,p__Streptophyta_35493,c__Liliopsida_4447,o__Liliales_4667,f__Smilacaceae_4703,g__Smilax_49656,s__Smilax hispida_55959	0	0	0	0	0	0	0	0	0	0	0	0	0	0	0	0	17	0	0	0	0	0	0	0	0	1	0	0	0	0	0	0	0
	k__Viridiplantae_33090,p__Streptophyta_35493,c__Liliopsida_4447,o__Liliales_4667,f__Smilacaceae_4703,g__Smilax_49656,s__Smilax moranensis_1080332	0	0	0	0	0	0	0	0	0	0	0	0	0	0	0	0	2	0	0	0	0	0	0	0	0	0	0	0	0	0	0	0	0
	k__Viridiplantae_33090,p__Streptophyta_35493,c__Liliopsida_4447,o__Liliales_4667,f__Smilacaceae_4703,g__Smilax_49656,s__Smilax rotundifolia_72647	0	0	0	0	0	0	0	0	0	0	0	0	0	0	0	0	1	0	0	0	0	0	0	0	0	0	0	0	0	0	0	0	0
	k__Viridiplantae_33090,p__Streptophyta_35493,c__Liliopsida_4447,o__Liliales_4667,f__Smilacaceae_4703,g__Smilax_49656,s__Smilax sieboldii_479625	0	0	0	0	0	0	0	0	0	0	0	0	0	0	0	0	1	0	0	0	0	0	0	0	0	0	0	0	0	0	0	0	0
	k__Viridiplantae_33090,p__Streptophyta_35493,c__Liliopsida_4447,o__Pandanales_40550,f__Pandanaceae_4724,g__Pandanus_4725,s__Pandanus utilis_101712	0	0	0	0	0	0	0	0	57	0	0	0	0	0	0	0	0	0	0	0	0	0	0	0	0	0	0	0	0	0	0	0	0
	k__Viridiplantae_33090,p__Streptophyta_35493,c__Liliopsida_4447,o__Pandanales_40550,f__Stemonaceae_49662,g__Stemona_85281,s__Stemona japonica_85282	1	0	0	0	0	0	0	0	0	0	0	0	0	0	0	0	0	0	0	0	0	0	0	0	0	1	0	0	0	0	0	0	0
	k__Viridiplantae_33090,p__Streptophyta_35493,c__Liliopsida_4447,o__Poales_38820,f__Cyperaceae_4609,g__Ascolepis_76411,s__Ascolepis protea_76413	0	0	0	0	0	0	0	0	0	0	0	0	0	0	0	0	0	0	0	0	0	0	1	0	0	0	0	0	0	0	0	0	0
	k__Viridiplantae_33090,p__Streptophyta_35493,c__Liliopsida_4447,o__Poales_38820,f__Cyperaceae_4609,g__Cyperus_4610,s__Cyperus capitatus_529428	0	1	0	0	0	0	0	0	0	0	0	0	0	0	0	0	0	0	0	0	0	0	0	0	0	0	0	0	0	0	0	0	0
	k__Viridiplantae_33090,p__Streptophyta_35493,c__Liliopsida_4447,o__Poales_38820,f__Cyperaceae_4609,g__Cyperus_4610,s__Cyperus cyperoides_180967	0	1	0	0	0	0	0	0	0	0	0	0	0	0	0	0	0	0	0	0	0	0	1	0	0	0	0	0	0	0	0	0	0
	k__Viridiplantae_33090,p__Streptophyta_35493,c__Liliopsida_4447,o__Poales_38820,f__Cyperaceae_4609,g__Cyperus_4610,s__Cyperus digitatus_1125409	0	15	0	2	0	0	0	2	0	0	0	0	2	14	2	0	0	0	0	0	0	0	16	0	0	0	0	0	0	0	0	0	0
	k__Viridiplantae_33090,p__Streptophyta_35493,c__Liliopsida_4447,o__Poales_38820,f__Cyperaceae_4609,g__Cyperus_4610,s__Cyperus endlichii_180968	0	0	0	0	0	0	0	0	0	0	0	0	0	0	0	0	0	0	0	0	0	0	1	0	0	0	0	0	0	0	0	0	0
	k__Viridiplantae_33090,p__Streptophyta_35493,c__Liliopsida_4447,o__Poales_38820,f__Cyperaceae_4609,g__Cyperus_4610,s__Cyperus kersteinii_76431	0	0	0	0	0	0	0	0	0	0	0	0	0	0	0	0	0	0	0	0	0	0	1	0	0	0	0	0	0	0	0	0	0
	k__Viridiplantae_33090,p__Streptophyta_35493,c__Liliopsida_4447,o__Poales_38820,f__Cyperaceae_4609,g__Cyperus_4610,s__Cyperus laevigatus_76432	0	0	0	0	0	0	0	0	0	0	0	0	0	3	0	0	0	0	0	0	0	0	0	0	0	0	0	0	0	0	0	0	0
	k__Viridiplantae_33090,p__Streptophyta_35493,c__Liliopsida_4447,o__Poales_38820,f__Cyperaceae_4609,g__Cyperus_4610,s__Cyperus longus_76433	0	6	0	0	0	0	0	0	0	0	0	0	0	2	0	0	0	0	0	0	0	0	3	0	0	0	0	0	0	0	0	0	0
	k__Viridiplantae_33090,p__Streptophyta_35493,c__Liliopsida_4447,o__Poales_38820,f__Cyperaceae_4609,g__Cyperus_4610,s__Cyperus papyrus_76434	0	1	0	0	0	0	0	0	0	0	0	0	0	1	0	0	0	0	0	0	0	0	0	0	0	0	0	0	0	0	0	0	0
	k__Viridiplantae_33090,p__Streptophyta_35493,c__Liliopsida_4447,o__Poales_38820,f__Cyperaceae_4609,g__Cyperus_4610,s__Cyperus pseudovestitus_180971	0	1	0	0	0	0	0	0	0	0	0	0	0	0	0	0	0	0	0	0	0	0	0	0	0	0	0	0	0	0	0	0	0
	k__Viridiplantae_33090,p__Streptophyta_35493,c__Liliopsida_4447,o__Poales_38820,f__Cyperaceae_4609,g__Cyperus_4610,s__Cyperus pulchellus_167993	0	3	0	0	0	0	0	0	0	0	0	0	0	0	3	0	0	0	0	0	0	0	0	0	0	0	0	0	0	0	0	0	0
	k__Viridiplantae_33090,p__Streptophyta_35493,c__Liliopsida_4447,o__Poales_38820,f__Cyperaceae_4609,g__Cyperus_4610,s__Cyperus rigidifolius_76435	0	1	0	0	0	0	0	0	0	0	0	0	0	1	0	0	0	0	0	0	0	0	0	0	0	0	0	0	0	0	0	0	0
	k__Viridiplantae_33090,p__Streptophyta_35493,c__Liliopsida_4447,o__Poales_38820,f__Cyperaceae_4609,g__Isolepis_76454,s__Isolepis pellocolea_130953	0	2	0	0	0	0	0	0	0	0	0	0	0	2	0	0	0	0	0	0	0	0	1	0	0	0	0	0	0	0	0	0	0
	k__Viridiplantae_33090,p__Streptophyta_35493,c__Liliopsida_4447,o__Poales_38820,f__Cyperaceae_4609,g__Isolepis_76454,s__Isolepis venustula_130962	0	0	0	0	0	0	0	1	0	0	0	0	0	0	0	0	0	0	0	0	0	0	0	0	0	0	0	0	0	0	0	0	0
	k__Viridiplantae_33090,p__Streptophyta_35493,c__Liliopsida_4447,o__Poales_38820,f__Cyperaceae_4609,g__Kyllinga_76461,s__Kyllinga flava_529440	0	70	0	6	0	0	0	9	0	0	0	0	1	65	5	0	0	0	0	0	0	0	81	0	0	0	0	0	0	0	0	0	0
	k__Viridiplantae_33090,p__Streptophyta_35493,c__Liliopsida_4447,o__Poales_38820,f__Cyperaceae_4609,g__Kyllinga_76461,s__Kyllinga odorata_1234189	0	8	0	2	0	0	0	2	0	0	0	0	0	7	0	0	0	0	0	0	0	0	7	0	0	0	0	0	0	0	0	0	0
	k__Viridiplantae_33090,p__Streptophyta_35493,c__Liliopsida_4447,o__Poales_38820,f__Cyperaceae_4609,g__Lipocarpha_76470,s__Lipocarpha micrantha_1234527	0	1	0	0	0	0	0	0	0	0	0	0	0	0	0	0	0	0	0	0	0	0	0	0	0	0	0	0	0	0	0	0	0
	k__Viridiplantae_33090,p__Streptophyta_35493,c__Liliopsida_4447,o__Poales_38820,f__Cyperaceae_4609,g__Queenslandiella_306634,s__Queenslandiella hyalina_306635	0	143	0	2	0	0	1	8	0	0	0	0	2	65	8	0	0	0	0	0	0	0	150	0	0	0	0	0	0	0	0	0	0
	k__Viridiplantae_33090,p__Streptophyta_35493,c__Liliopsida_4447,o__Poales_38820,f__Cyperaceae_4609,g__Remirea_167994,s__Remirea maritima_167995	0	0	0	0	0	0	0	0	0	0	0	0	0	1	0	0	0	0	0	0	0	0	0	0	0	0	0	0	0	0	0	0	0
	k__Viridiplantae_33090,p__Streptophyta_35493,c__Liliopsida_4447,o__Poales_38820,f__Cyperaceae_4609,g__Volkiella_435690,s__Volkiella disticha_435691	0	0	0	0	0	0	0	0	0	0	0	0	0	0	0	0	0	0	0	0	0	0	1	0	0	0	0	0	0	0	0	0	0
	k__Viridiplantae_33090,p__Streptophyta_35493,c__Liliopsida_4447,o__Poales_38820,f__Juncaceae_14101,g__Juncus_13578,s__Juncus xiphioides_223684	0	0	0	0	0	0	0	0	0	0	0	0	0	0	0	0	0	0	0	0	0	0	0	0	1	0	0	0	0	0	0	0	0
	k__Viridiplantae_33090,p__Streptophyta_35493,c__Liliopsida_4447,o__Poales_38820,f__Juncaceae_14101,g__Marsippospermum_46318,s__Marsippospermum grandiflorum_46319	0	0	0	0	0	0	0	0	0	0	0	0	0	0	0	0	0	0	0	0	0	1	0	0	0	0	0	0	0	0	0	0	0
	k__Viridiplantae_33090,p__Streptophyta_35493,c__Liliopsida_4447,o__Poales_38820,f__Poaceae_4479,g__Alexfloydia_798262,s__Alexfloydia repens_798263	0	0	0	0	0	0	0	0	0	0	0	0	0	2	0	0	0	0	0	0	0	0	0	0	0	0	0	0	0	0	0	0	0
	k__Viridiplantae_33090,p__Streptophyta_35493,c__Liliopsida_4447,o__Poales_38820,f__Poaceae_4479,g__Allolepis_433841,s__Allolepis texana_433842	0	1	0	0	0	0	10	1	1	0	2	0	0	88	0	0	2062	0	0	0	1	2	0	0	0	299	0	0	0	0	1	14	0
	k__Viridiplantae_33090,p__Streptophyta_35493,c__Liliopsida_4447,o__Poales_38820,f__Poaceae_4479,g__Alopecurus_15303,s__Alopecurus aequalis_114194	0	0	0	0	0	0	0	0	0	0	0	0	0	0	0	0	0	0	0	0	0	0	6	0	0	0	0	0	0	0	0	0	0
	k__Viridiplantae_33090,p__Streptophyta_35493,c__Liliopsida_4447,o__Poales_38820,f__Poaceae_4479,g__Anthephora_796510,s__Anthephora elongata_1056848	0	0	0	0	0	0	0	0	0	0	0	0	0	0	0	0	0	0	0	45	0	0	2	0	0	0	0	0	0	0	7	0	2
	k__Viridiplantae_33090,p__Streptophyta_35493,c__Liliopsida_4447,o__Poales_38820,f__Poaceae_4479,g__Aristida_38709,s__Aristida adoensis_977930	0	0	0	0	0	0	0	0	0	0	0	0	0	0	0	0	0	0	0	0	0	0	0	0	0	0	0	0	0	0	0	0	2
	k__Viridiplantae_33090,p__Streptophyta_35493,c__Liliopsida_4447,o__Poales_38820,f__Poaceae_4479,g__Aristida_38709,s__Aristida congesta_41982	0	0	0	0	0	0	0	0	0	0	0	0	0	0	0	0	0	0	0	0	0	0	0	0	0	0	0	0	0	0	0	0	1
	k__Viridiplantae_33090,p__Streptophyta_35493,c__Liliopsida_4447,o__Poales_38820,f__Poaceae_4479,g__Aristida_38709,s__Aristida ingrata_1056913	0	0	0	0	0	0	0	0	0	0	0	0	0	0	0	0	0	0	0	0	0	0	0	0	0	0	0	0	0	0	0	0	1
	k__Viridiplantae_33090,p__Streptophyta_35493,c__Liliopsida_4447,o__Poales_38820,f__Poaceae_4479,g__Australopyrum_4596,s__Australopyrum calcis_291158	0	0	0	0	0	0	0	0	0	0	0	0	0	0	0	0	0	0	0	0	0	0	0	0	0	0	0	0	1	0	0	0	0
	k__Viridiplantae_33090,p__Streptophyta_35493,c__Liliopsida_4447,o__Poales_38820,f__Poaceae_4479,g__Bambusa_4581,s__Bambusa bambos_207296	0	0	0	0	0	0	0	0	0	0	0	1	0	0	0	7	0	0	0	0	0	0	0	0	0	0	0	0	0	0	0	0	0
	k__Viridiplantae_33090,p__Streptophyta_35493,c__Liliopsida_4447,o__Poales_38820,f__Poaceae_4479,g__Bambusa_4581,s__Bambusa multiplex_4582	0	0	1	0	0	0	0	0	0	0	0	3	0	0	0	62	0	0	0	0	0	0	0	0	0	0	0	0	0	0	0	0	0
	k__Viridiplantae_33090,p__Streptophyta_35493,c__Liliopsida_4447,o__Poales_38820,f__Poaceae_4479,g__Bewsia_751594,s__Bewsia biflora_751595	0	0	0	0	0	0	0	0	0	0	0	0	0	0	0	0	0	0	0	0	0	0	0	0	0	0	0	0	0	0	0	2	0
	k__Viridiplantae_33090,p__Streptophyta_35493,c__Liliopsida_4447,o__Poales_38820,f__Poaceae_4479,g__Brachiaria_59786,s__Brachiaria serrata_59787	0	0	0	0	0	0	0	0	0	0	0	0	0	0	0	0	0	0	0	1	0	0	0	0	0	0	0	0	0	0	0	0	1
	k__Viridiplantae_33090,p__Streptophyta_35493,c__Liliopsida_4447,o__Poales_38820,f__Poaceae_4479,g__Bromus_4501,s__Bromus sp. SNP_13_0389_1663636	0	0	0	0	0	0	0	0	0	0	0	0	0	1	0	0	0	0	0	0	0	0	0	0	0	0	0	0	1	0	0	0	0
	k__Viridiplantae_33090,p__Streptophyta_35493,c__Liliopsida_4447,o__Poales_38820,f__Poaceae_4479,g__Cenchrus_4583,s__Cenchrus echinatus_173841	0	0	0	0	0	0	0	0	0	0	0	0	0	0	0	0	0	0	0	0	0	0	0	0	0	0	0	0	0	0	0	0	1
	k__Viridiplantae_33090,p__Streptophyta_35493,c__Liliopsida_4447,o__Poales_38820,f__Poaceae_4479,g__Cenchrus_4583,s__Cenchrus sp. Jujuncao_1500536	0	0	0	0	0	0	0	0	0	0	0	0	0	0	0	0	0	0	0	0	0	0	0	0	0	0	0	0	0	0	0	0	2
	k__Viridiplantae_33090,p__Streptophyta_35493,c__Liliopsida_4447,o__Poales_38820,f__Poaceae_4479,g__Chaetopoa_1056853,s__Chaetopoa pilosa_1056854	0	0	0	0	0	0	0	0	0	0	0	0	0	0	0	0	0	0	0	0	0	0	0	0	0	0	0	0	0	0	0	0	2
	k__Viridiplantae_33090,p__Streptophyta_35493,c__Liliopsida_4447,o__Poales_38820,f__Poaceae_4479,g__Chloris_66011,s__Chloris truncata_66012	0	0	0	0	0	0	0	0	0	0	0	0	0	0	0	0	0	0	0	0	0	0	0	0	0	0	0	0	0	0	0	1	0
	k__Viridiplantae_33090,p__Streptophyta_35493,c__Liliopsida_4447,o__Poales_38820,f__Poaceae_4479,g__Chusquea_35709,s__Chusquea culeou_323895	0	0	0	0	0	0	0	0	0	0	0	0	0	0	0	0	0	0	0	0	0	0	0	0	0	0	0	0	2	0	0	0	0
	k__Viridiplantae_33090,p__Streptophyta_35493,c__Liliopsida_4447,o__Poales_38820,f__Poaceae_4479,g__Chusquea_35709,s__Chusquea elata_416051	0	0	0	0	0	0	0	0	0	0	0	0	0	0	0	114	0	0	0	0	0	0	0	0	0	0	0	0	3	0	0	0	0
	k__Viridiplantae_33090,p__Streptophyta_35493,c__Liliopsida_4447,o__Poales_38820,f__Poaceae_4479,g__Chusquea_35709,s__Chusquea spectabilis_49005	0	0	0	0	0	0	0	0	0	0	0	0	0	0	0	60	0	0	0	0	0	0	0	0	0	0	0	0	2	0	0	0	0
	k__Viridiplantae_33090,p__Streptophyta_35493,c__Liliopsida_4447,o__Poales_38820,f__Poaceae_4479,g__Cynodon_15437,s__Cynodon dactylon_28909	0	0	0	0	0	0	0	0	0	0	0	0	0	0	0	0	0	0	0	0	0	0	0	0	1	0	0	0	0	0	0	0	0
	k__Viridiplantae_33090,p__Streptophyta_35493,c__Liliopsida_4447,o__Poales_38820,f__Poaceae_4479,g__Cynodon_15437,s__Cynodon simonii_161060	0	0	3	0	0	0	0	0	0	0	0	0	0	0	0	0	0	0	0	0	0	0	0	0	0	0	0	0	0	0	0	1	0
	k__Viridiplantae_33090,p__Streptophyta_35493,c__Liliopsida_4447,o__Poales_38820,f__Poaceae_4479,g__Digitaria_66017,s__Digitaria ciliaris_66018	0	0	0	0	0	0	0	0	0	0	0	0	0	0	0	0	0	0	0	0	0	0	4	0	0	0	0	0	0	0	0	0	0
	k__Viridiplantae_33090,p__Streptophyta_35493,c__Liliopsida_4447,o__Poales_38820,f__Poaceae_4479,g__Echinochloa_45618,s__Echinochloa colona_90396	0	0	1	0	0	0	0	0	0	0	0	0	0	0	0	0	0	0	0	0	0	0	0	0	0	0	0	0	0	0	0	0	0
	k__Viridiplantae_33090,p__Streptophyta_35493,c__Liliopsida_4447,o__Poales_38820,f__Poaceae_4479,g__Echinochloa_45618,s__Echinochloa crus-galli_90397	0	0	0	0	0	0	0	0	0	0	0	0	0	3	0	0	0	0	0	3	0	0	6	1	0	0	0	0	0	0	0	0	0
	k__Viridiplantae_33090,p__Streptophyta_35493,c__Liliopsida_4447,o__Poales_38820,f__Poaceae_4479,g__Echinochloa_45618,s__Echinochloa oryzicola_338574	0	0	4	0	0	0	5	0	0	0	0	0	0	0	0	0	0	0	1	6	0	0	4	5	0	0	0	0	0	0	6	2	0
	k__Viridiplantae_33090,p__Streptophyta_35493,c__Liliopsida_4447,o__Poales_38820,f__Poaceae_4479,g__Entolasia_66021,s__Entolasia imbricata_1755048	0	0	0	0	0	0	0	0	0	0	0	0	0	0	0	0	0	0	0	1	0	0	0	0	0	0	0	0	0	0	0	0	0
	k__Viridiplantae_33090,p__Streptophyta_35493,c__Liliopsida_4447,o__Poales_38820,f__Poaceae_4479,g__Eragrostis_38413,s__Eragrostis chapelieri_208271	0	0	0	0	0	0	0	0	0	0	0	0	0	0	0	0	0	0	0	0	0	0	0	0	0	0	0	0	0	0	0	0	2
	k__Viridiplantae_33090,p__Streptophyta_35493,c__Liliopsida_4447,o__Poales_38820,f__Poaceae_4479,g__Eragrostis_38413,s__Eragrostis gangetica_1755053	0	0	0	0	0	0	0	1	0	0	0	0	0	0	0	0	0	0	0	0	0	0	0	0	0	0	0	0	0	0	0	0	0
	k__Viridiplantae_33090,p__Streptophyta_35493,c__Liliopsida_4447,o__Poales_38820,f__Poaceae_4479,g__Eragrostis_38413,s__Eragrostis reptans_270246	0	0	0	0	0	0	0	2	0	0	0	0	0	0	0	0	0	0	0	0	0	0	0	0	0	0	0	0	0	0	2	4	0
	k__Viridiplantae_33090,p__Streptophyta_35493,c__Liliopsida_4447,o__Poales_38820,f__Poaceae_4479,g__Eragrostis_38413,s__Eragrostis sessilispica_270106	0	0	0	0	0	0	0	1	0	0	0	0	0	0	0	0	0	0	0	0	0	0	0	0	0	0	0	0	0	0	0	1	0
	k__Viridiplantae_33090,p__Streptophyta_35493,c__Liliopsida_4447,o__Poales_38820,f__Poaceae_4479,g__Eragrostis_38413,s__Eragrostis spectabilis_888271	0	0	0	0	0	0	1	11	0	0	0	0	0	0	0	0	0	0	0	0	0	0	0	0	0	0	0	0	0	0	1	11	0
	k__Viridiplantae_33090,p__Streptophyta_35493,c__Liliopsida_4447,o__Poales_38820,f__Poaceae_4479,g__Eragrostis_38413,s__Eragrostis tenella_208267	0	0	0	0	0	0	2	14	0	0	0	0	0	0	0	0	0	0	0	0	0	0	0	0	0	0	0	0	0	0	2	14	0
	k__Viridiplantae_33090,p__Streptophyta_35493,c__Liliopsida_4447,o__Poales_38820,f__Poaceae_4479,g__Eragrostis_38413,s__Eragrostis tenuifolia_167335	0	0	0	0	0	0	0	0	0	0	0	0	0	0	0	0	0	0	0	0	0	0	0	0	0	0	0	0	0	0	0	1	0
	k__Viridiplantae_33090,p__Streptophyta_35493,c__Liliopsida_4447,o__Poales_38820,f__Poaceae_4479,g__Eriochloa_158101,s__Eriochloa nana_744470	0	0	0	0	0	0	0	0	0	0	0	0	0	0	0	0	0	0	0	70	0	0	0	0	0	0	0	0	0	0	0	0	0
	k__Viridiplantae_33090,p__Streptophyta_35493,c__Liliopsida_4447,o__Poales_38820,f__Poaceae_4479,g__Eriochloa_158101,s__Eriochloa villosa_1043330	0	0	0	0	0	0	0	0	0	0	0	0	0	0	0	0	0	0	0	1	0	0	0	0	0	0	0	0	0	0	0	0	0
	k__Viridiplantae_33090,p__Streptophyta_35493,c__Liliopsida_4447,o__Poales_38820,f__Poaceae_4479,g__Festuca_4605,s__Festuca pratensis_4608	0	0	0	0	0	0	0	0	0	0	0	0	0	0	0	0	0	0	0	0	0	0	0	1	0	0	0	0	0	0	0	0	0
	k__Viridiplantae_33090,p__Streptophyta_35493,c__Liliopsida_4447,o__Poales_38820,f__Poaceae_4479,g__Gigantochloa_105182,s__Gigantochloa levis_387598	0	0	0	0	0	0	0	0	0	0	0	0	0	0	0	9	0	0	0	0	0	0	0	0	0	0	0	0	0	0	0	0	0
	k__Viridiplantae_33090,p__Streptophyta_35493,c__Liliopsida_4447,o__Poales_38820,f__Poaceae_4479,g__Hemarthria_66027,s__Hemarthria sibirica_1292003	0	0	0	0	0	0	0	0	0	0	0	0	0	0	0	0	0	0	0	0	0	0	0	0	1	0	0	0	0	0	0	0	2
	k__Viridiplantae_33090,p__Streptophyta_35493,c__Liliopsida_4447,o__Poales_38820,f__Poaceae_4479,g__Holcus_15560,s__Holcus lanatus_29679	0	0	0	0	0	0	0	0	0	0	0	0	0	0	0	0	0	0	0	0	0	0	1	0	0	0	0	0	0	0	0	0	0
	k__Viridiplantae_33090,p__Streptophyta_35493,c__Liliopsida_4447,o__Poales_38820,f__Poaceae_4479,g__Holcus_15560,s__Holcus mollis_376124	0	0	0	0	0	0	0	0	0	0	0	0	0	0	0	1	0	0	0	0	0	0	0	0	0	0	0	0	0	0	0	0	0
[truncated: 1,944 more rows]
