# Supplementary material for: DNA metabarcoding to unravel plant species composition in selected herbal medicines on the National List of Essential Medicines (NLEM) of Thailand
Source: Sci Rep. 2020 Oct 26;10:18259. doi: 10.1038/s41598-020-75305-0 (PMC7588419; doi:10.1038/s41598-020-75305-0)
Supplement: Supplementary file 3 — Supplementary Information 3. [file 41598_2020_75305_MOESM3_ESM.xlsx]

## Sheet: Family level ITS
Tittle	DNA metabarcoding to unravel plant species composition in selected herbal medicines on the National List of Essential Medicines (NLEM) of Thailand
Authors	Santhosh Kumar J. Urumarudappa1, Chayapol Tungphatthong1, Pinidphon Prombutara2, 3, and Suchada Sukrong1, *
Affiliation	1Research Unit of DNA Barcoding of Thai Medicinal Plants, Department of Pharmacognosy and Pharmaceutical Botany, Faculty of Pharmaceutical Sciences, Chulalongkorn University, Bangkok 10330, Thailand
	2Omics Sciences and Bioinformatics Center, Faculty of Science, Chulalongkorn University, Bangkok 10330, Thailand
	3Microbiome Research Unit for Probiotics in Food and Cosmetics, Faculty of Science, Chulalongkorn University, Bangkok 10330, Thailand
*Corresponding author	Professor Suchada Sukrong, Ph.D.
	Research Unit of DNA Barcoding of Thai Medicinal Plants,
	Department of Pharmacognosy and Pharmaceutical Botany,
	Faculty of Pharmaceutical Sciences, Chulalongkorn University,
	Bangkok 10330, Thailand
	Phone: +6681-819-6742, Fax: +6622-558-227
	Email: suchada.su@chula.ac.th
Table S3: DNA metabarcoding analysis of herbal products listed in the National List of Essential Medicines (NLEM) of Thailand using the ITS2 and rbcL regions.
Sample Number	Sample Code	Herbal product name	Dosage form	Total no. of family mentioned in labels	Detected by DNA metabarcoding	Identified family numbers	Identified family numbers (% absolute)	Not identified family numbers	Not identified family numbers ( % relative)
1	1	YA HOM THEP PA JIT	Powders	25	37	17	0.68	8	0.32
2	2	YA HOM TIP O SOT	Powders	27	40	12	0.444444	15	0.555556
3	3	YA HOM IN TA JAK	Powders	30	44	16	0.533333	14	0.466667
4	4	YA HOM NA VA KOT	Powders	28	36	16	0.571429	12	0.428571
5	5	YA TAI	Powders	-	-	-	-	-	-
6	6	YA TAD BAN JOB	Powders	12	27	6	0.5	6	0.5
7	7	YA MAN TA TAD	Powders	14	29	7	0.5	7	0.5
8	8	YA VI SUM PA YA YAI	Powders	11	28	8	0.727273	3	0.272727
9	9	YA PRA SA KAN PLU	Powders	-	-	-	-	-	-
10	10	YA CHAN TA LEE LA	Powders	7	49	6	0.857143	1	0.142857
11	11	YA PRA SA CHAN DAENG	Powders	10	53	7	0.7	3	0.3
12	12	YA PRA SA MA VAENG	Powders	5	53	5	1	0	0
13	13	YA UM MA RUE KA VA TEE	Powders	4	45	4	1	0	0
14	14	YA PRA SA JET TA PUNG KI	Powders	8	47	6	0.75	2	0.25
15	15	YA THO RA NEE SAN TA KAT	Powders	19	52	11	0.578947	8	0.421053
16	16	YA LUENG PID SA MUT	Powders	10	68	8	0.8	2	0.2
17	17	YA MA HA JAK YAI	Powders	15	33	8	0.533333	7	0.466667
18	18	YA KHAEW HOM	Powders	15	62	7	0.466667	8	0.533333
19	19	YA SAENG MUEK	Powders	9	24	2	0.222222	7	0.777778
20	20	YA TREE HOM	Powders	5	29	4	0.8	1	0.2
21	21	YA MA HA NIL TANG THONG	Powders	-	-	-	-	-	-
22	22	YA PRA SA PRAO YAI	Powders	12	27	7	0.583333	5	0.416667
23	23	YA PRA SA KA PRAO	Powders	6	40	6	1	0	0
24	24	YA PRA SA PLAI	Powders	6	23	5	0.833333	1	0.166667
25	33	YA CAPSULE PRA SA PLAI	Capsule	6	21	5	0.833333	1	0.166667
26	34	YA PLUK FAI TAD	Capsule	5	39	5	1	0	0
27	35	YA UM MA RUE KA VA TEE	Powders	4	29	4	1	0	0
28	36	YA PRAB CHOM PU TA VEEP	Capsule	4	29	2	0.5	2	0.5
29	37	YA PRA SA KAN PLU	Capsule	17	34	8	0.470588	9	0.529412
30	38	YA WAN CHAK MOD LUK	Capsule	-	-	-	-	-	-
31	39	YA SA HAT SA THA RA	Capsule	4	24	3	0.75	1	0.25
32	40	KRA CHAI DAM	Capsule	1	37	1	1	0	0
33	41	CORDYCEPS & GINSENG	Capsule	1	25	1	1	0	0
34	42	YA BAN TAO RID SEE DUANG TA WARN	Tablets	4	15	0	0	4	1
35	43	ANTIPYRETIC TABLETS (1)	Tablets	6	31	6	1	0	0
36	44	ANTIPYRETIC TABLETS (2)	Tablets	6	36	6	1	0	0
37	45	YA TRI PA LA	Capsule	-	-	-	-	-	-
38	46	INDIA SENNA CAPSULES	Tablets	1	30	1	1	0	0
39	47	YA HA RAK SA KAD	Tablets	-	-	-	-	-	-

## Sheet: Genus level ITS
Tittle	DNA metabarcoding to unravel plant species composition in selected herbal medicines on the National List of Essential Medicines (NLEM) of Thailand
Authors	Santhosh Kumar J. Urumarudappa1, Chayapol Tungphatthong1, Pinidphon Prombutara2, 3, and Suchada Sukrong1, *
Affiliation	1Research Unit of DNA Barcoding of Thai Medicinal Plants, Department of Pharmacognosy and Pharmaceutical Botany, Faculty of Pharmaceutical Sciences, Chulalongkorn University, Bangkok 10330, Thailand
	2Omics Sciences and Bioinformatics Center, Faculty of Science, Chulalongkorn University, Bangkok 10330, Thailand
	3Microbiome Research Unit for Probiotics in Food and Cosmetics, Faculty of Science, Chulalongkorn University, Bangkok 10330, Thailand
*Corresponding author	Professor Suchada Sukrong, Ph.D.
	Research Unit of DNA Barcoding of Thai Medicinal Plants,
	Department of Pharmacognosy and Pharmaceutical Botany,
	Faculty of Pharmaceutical Sciences, Chulalongkorn University,
	Bangkok 10330, Thailand
	Phone: +6681-819-6742, Fax: +6622-558-227
	Email: suchada.su@chula.ac.th
Table S3: DNA metabarcoding analysis of herbal products listed in the National List of Essential Medicines (NLEM) of Thailand using the ITS2 and rbcL regions.
Sample Number	Sample Code	Herbal product name	Dosage form	Total no. of family mentioned in labels	Detected by DNA metabarcoding	Identified genus numbers	Identified genus numbers (% absolute)	Not identified genus numbers	Not identified genus numbers ( % relative)
1	1	YA HOM THEP PA JIT	Powders	36	106	21	0.583333	15	0.416667
2	2	YA HOM TIP O SOT	Powders	41	124	18	0.439024	23	0.560976
3	3	YA HOM IN TA JAK	Powders	41	89	18	0.439024	23	0.560976
4	4	YA HOM NA VA KOT	Powders	46	95	39	0.847826	7	0.152174
5	5	YA TAI	Powders	-	-	-	-	-	-
6	6	YA TAD BAN JOB	Powders	18	84	7	0.388889	11	0.611111
7	7	YA MAN TA TAD	Powders	21	76	9	0.428571	12	0.571429
8	8	YA VI SUM PA YA YAI	Powders	15	86	11	0.733333	4	0.266667
9	9	YA PRA SA KAN PLU	Powders	-	-	-	-	-	-
10	10	YA CHAN TA LEE LA	Powders	8	155	5	0.625	3	0.375
11	11	YA PRA SA CHAN DAENG	Powders	12	167	5	0.416667	7	0.583333
12	12	YA PRA SA MA VAENG	Powders	5	192	4	0.8	1	0.2
13	13	YA UM MA RUE KA VA TEE	Powders	5	136	5	1	0	0
14	14	YA PRA SA JET TA PUNG KI	Powders	11	115	5	0.454545	6	0.545455
15	15	YA THO RA NEE SAN TA KAT	Powders	23	136	11	0.478261	12	0.521739
16	16	YA LUENG PID SA MUT	Powders	10	230	7	0.7	3	0.3
17	17	YA MA HA JAK YAI	Powders	21	113	8	0.380952	13	0.619048
18	18	YA KHAEW HOM	Powders	17	159	5	0.294118	12	0.705882
19	19	YA SAENG MUEK	Powders	9	48	0	0	9	1
20	20	YA TREE HOM	Powders	7	62	5	0.714286	2	0.285714
21	21	YA MA HA NIL TANG THONG	Powders	-	-	-	-	-	-
22	22	YA PRA SA PRAO YAI	Powders	19	93	11	0.578947	8	0.421053
23	23	YA PRA SA KA PRAO	Powders	6	113	6	1	0	0
24	24	YA PRA SA PLAI	Powders	7	49	6	0.857143	1	0.142857
25	33	YA CAPSULE PRA SA PLAI	Capsule	7	42	5	0.714286	2	0.285714
26	34	YA PLUK FAI TAD	Capsule	5	114	3	0.6	2	0.4
27	35	YA UM MA RUE KA VA TEE	Powders	5	89	5	1	0	0
28	36	YA PRAB CHOM PU TA VEEP	Capsule	4	90	2	0.5	2	0.5
29	37	YA PRA SA KAN PLU	Capsule	23	76	6	0.26087	17	0.73913
30	38	YA WAN CHAK MOD LUK	Capsule	-	-	-	-	-	-
31	39	YA SA HAT SA THA RA	Capsule	4	72	3	0.75	1	0.25
32	40	KRA CHAI DAM	Capsule	1	107	1	1	0	0
33	41	CORDYCEPS & GINSENG	Capsule	1	56	1	1	0	0
34	42	YA BAN TAO RID SEE DUANG TA WARN	Tablets	4	30	0	0	4	1
35	43	ANTIPYRETIC TABLETS (1)	Tablets	7	70	4	0.571429	3	0.428571
36	44	ANTIPYRETIC TABLETS (2)	Tablets	7	87	5	0.714286	2	0.285714
37	45	YA TRI PA LA	Capsule	-	-	-	-	-	-
38	46	INDIA SENNA CAPSULES	Tablets	1	80	1	1	0	0
39	47	YA HA RAK SA KAD	Tablets	-	-	-	-	-	-

## Sheet: Family level rbcL
Tittle	DNA metabarcoding to unravel plant species composition in selected herbal medicines on the National List of Essential Medicines (NLEM) of Thailand
Authors	Santhosh Kumar J. Urumarudappa1, Chayapol Tungphatthong1, Pinidphon Prombutara2, 3, and Suchada Sukrong1, *
Affiliation	1Research Unit of DNA Barcoding of Thai Medicinal Plants, Department of Pharmacognosy and Pharmaceutical Botany, Faculty of Pharmaceutical Sciences, Chulalongkorn University, Bangkok 10330, Thailand
	2Omics Sciences and Bioinformatics Center, Faculty of Science, Chulalongkorn University, Bangkok 10330, Thailand
	3Microbiome Research Unit for Probiotics in Food and Cosmetics, Faculty of Science, Chulalongkorn University, Bangkok 10330, Thailand
*Corresponding author	Professor Suchada Sukrong, Ph.D.
	Research Unit of DNA Barcoding of Thai Medicinal Plants,
	Department of Pharmacognosy and Pharmaceutical Botany,
	Faculty of Pharmaceutical Sciences, Chulalongkorn University,
	Bangkok 10330, Thailand
	Phone: +6681-819-6742, Fax: +6622-558-227
	Email: suchada.su@chula.ac.th
Table S3: DNA metabarcoding analysis of herbal products listed in the National List of Essential Medicines (NLEM) of Thailand using the ITS2 and rbcL regions.
Sample Number	Sample Code	Herbal product name	Dosage form	Total no. of family mentioned in labels	Detected by DNA metabarcoding	Identified family numbers	Identified family numbers (% absolute)	Not identified family numbers	Not identified family numbers ( % relative)
1	1	YA HOM THEP PA JIT	Powders	25	37	17	0.68	8	0.32
2	2	YA HOM TIP O SOT	Powders	27	40	12	0.444444	15	0.555556
3	3	YA HOM IN TA JAK	Powders	30	44	16	0.533333	14	0.466667
4	4	YA HOM NA VA KOT	Powders	28	36	16	0.571429	12	0.428571
5	5	YA TAI	Powders	-	-	-	-	-	-
6	6	YA TAD BAN JOB	Powders	12	27	6	0.5	6	0.5
7	7	YA MAN TA TAD	Powders	14	29	7	0.5	7	0.5
8	8	YA VI SUM PA YA YAI	Powders	11	28	8	0.727273	3	0.272727
9	9	YA PRA SA KAN PLU	Powders	-	-	-	-	-	-
10	10	YA CHAN TA LEE LA	Powders	7	49	6	0.857143	1	0.142857
11	11	YA PRA SA CHAN DAENG	Powders	10	53	7	0.7	3	0.3
12	12	YA PRA SA MA VAENG	Powders	5	53	5	1	0	0
13	13	YA UM MA RUE KA VA TEE	Powders	4	45	4	1	0	0
14	14	YA PRA SA JET TA PUNG KI	Powders	8	47	6	0.75	2	0.25
15	15	YA THO RA NEE SAN TA KAT	Powders	19	52	11	0.578947	8	0.421053
16	16	YA LUENG PID SA MUT	Powders	10	68	8	0.8	2	0.2
17	17	YA MA HA JAK YAI	Powders	15	33	8	0.533333	7	0.466667
18	18	YA KHAEW HOM	Powders	15	62	7	0.466667	8	0.533333
19	19	YA SAENG MUEK	Powders	9	24	2	0.222222	7	0.777778
20	20	YA TREE HOM	Powders	5	29	4	0.8	1	0.2
21	21	YA MA HA NIL TANG THONG	Powders	-	-	-	-	-	-
22	22	YA PRA SA PRAO YAI	Powders	12	27	7	0.583333	5	0.416667
23	23	YA PRA SA KA PRAO	Powders	6	40	6	1	0	0
24	24	YA PRA SA PLAI	Powders	6	23	5	0.833333	1	0.166667
25	33	YA CAPSULE PRA SA PLAI	Capsule	6	21	5	0.833333	1	0.166667
26	34	YA PLUK FAI TAD	Capsule	5	39	5	1	0	0
27	35	YA UM MA RUE KA VA TEE	Powders	4	29	4	1	0	0
28	36	YA PRAB CHOM PU TA VEEP	Capsule	4	29	2	0.5	2	0.5
29	37	YA PRA SA KAN PLU	Capsule	17	34	8	0.470588	9	0.529412
30	38	YA WAN CHAK MOD LUK	Capsule	-	-	-	-	-	-
31	39	YA SA HAT SA THA RA	Capsule	4	24	3	0.75	1	0.25
32	40	KRA CHAI DAM	Capsule	1	37	1	1	0	0
33	41	CORDYCEPS & GINSENG	Capsule	1	25	1	1	0	0
34	42	YA BAN TAO RID SEE DUANG TA WARN	Tablets	4	15	0	0	4	1
35	43	ANTIPYRETIC TABLETS (1)	Tablets	6	31	6	1	0	0
36	44	ANTIPYRETIC TABLETS (2)	Tablets	6	36	6	1	0	0
37	45	YA TRI PA LA	Capsule	-	-	-	-	-	-
38	46	INDIA SENNA CAPSULES	Tablets	1	30	1	1	0	0
39	47	YA HA RAK SA KAD	Tablets	-	-	-	-	-	-

## Sheet: Genus level rbcL
Tittle	DNA metabarcoding to unravel plant species composition in herbal medicines on the National List of Essential Medicines (NLEM) of Thailand
Authors	Santhosh Kumar J. Urumarudappa1, Chayapol Tungphatthong1, Pinidphon Prombutara2, 3, and Suchada Sukrong1, *
Affiliation	1Research Unit of DNA Barcoding of Thai Medicinal Plants, Department of Pharmacognosy and Pharmaceutical Botany, Faculty of Pharmaceutical Sciences, Chulalongkorn University, Bangkok 10330, Thailand
	2Omics Sciences and Bioinformatics Center, Faculty of Science, Chulalongkorn University, Bangkok 10330, Thailand
	3Microbiome Research Unit for Probiotics in Food and Cosmetics, Faculty of Science, Chulalongkorn University, Bangkok 10330, Thailand
*Corresponding author	Professor Suchada Sukrong, Ph.D.
	Research Unit of DNA Barcoding of Thai Medicinal Plants,
	Department of Pharmacognosy and Pharmaceutical Botany,
	Faculty of Pharmaceutical Sciences, Chulalongkorn University,
	Bangkok 10330, Thailand
	Phone: +6681-819-6742, Fax: +6622-558-227
	Email: suchada.su@chula.ac.th
Table S3: DNA metabarcoding analysis of herbal products listed in the National List of Essential Medicines (NLEM) of Thailand using the ITS2 and rbcL regions.
Sample Number	Sample Code	Herbal product name	Dosage form	Total no. of family mentioned in labels	Detected by DNA metabarcoding	Identified genus numbers	Identified genus numbers (% absolute)	Not identified genus numbers	Not identified genus numbers ( % relative)
1	1	YA HOM THEP PA JIT	Powders	36	183	16	0.444444	20	0.555556
2	2	YA HOM TIP O SOT	Powders	41	243	22	0.536585	19	0.463415
3	3	YA HOM IN TA JAK	Powders	41	282	27	0.658537	14	0.341463
4	4	YA HOM NA VA KOT	Powders	46	247	29	0.630435	17	0.369565
5	5	YA TAI	Powders	-	-	-	-	-	-
6	6	YA TAD BAN JOB	Powders	18	125	11	0.611111	7	0.388889
7	7	YA MAN TA TAD	Powders	21	123	10	0.47619	11	0.52381
8	8	YA VI SUM PA YA YAI	Powders	15	134	9	0.6	6	0.4
9	9	YA PRA SA KAN PLU	Powders	-	-	-	-	-	-
10	10	YA CHAN TA LEE LA	Powders	8	129	6	0.75	2	0.25
11	11	YA PRA SA CHAN DAENG	Powders	12	190	5	0.416667	7	0.583333
12	12	YA PRA SA MA VAENG	Powders	5	127	3	0.6	2	0.4
13	13	YA UM MA RUE KA VA TEE	Powders	5	180	4	0.8	1	0.2
14	14	YA PRA SA JET TA PUNG KI	Powders	11	106	6	0.545455	5	0.454545
15	15	YA THO RA NEE SAN TA KAT	Powders	23	229	12	0.521739	11	0.478261
16	16	YA LUENG PID SA MUT	Powders	10	248	8	0.8	2	0.2
17	17	YA MA HA JAK YAI	Powders	21	182	14	0.666667	7	0.333333
18	18	YA KHAEW HOM	Powders	17	170	6	0.352941	11	0.647059
19	19	YA SAENG MUEK	Powders	9	203	3	0.333333	6	0.666667
20	20	YA TREE HOM	Powders	7	86	3	0.428571	4	0.571429
21	21	YA MA HA NIL TANG THONG	Powders	-	-	-	-	-	-
22	22	YA PRA SA PRAO YAI	Powders	19	175	11	0.578947	8	0.421053
23	23	YA PRA SA KA PRAO	Powders	6	161	4	0.666667	2	0.333333
24	24	YA PRA SA PLAI	Powders	7	105	6	0.857143	1	0.142857
25	33	YA CAPSULE PRA SA PLAI	Capsule	7	129	6	0.857143	1	0.142857
26	34	YA PLUK FAI TAD	Capsule	5	193	3	0.6	2	0.4
27	35	YA UM MA RUE KA VA TEE	Powders	5	115	5	1	0	0
28	36	YA PRAB CHOM PU TA VEEP	Capsule	4	226	2	0.5	2	0.5
29	37	YA PRA SA KAN PLU	Capsule	23	192	8	0.347826	15	0.652174
30	38	YA WAN CHAK MOD LUK	Capsule	-	-	-	-	-	-
31	39	YA SA HAT SA THA RA	Capsule	4	113	3	0.75	1	0.25
32	40	KRA CHAI DAM	Capsule	1	65	1	1	0	0
33	41	CORDYCEPS & GINSENG	Capsule	1	66	1	1	0	0
34	42	YA BAN TAO RID SEE DUANG TA WARN	Tablets	4	126	0	0	4	1
35	43	ANTIPYRETIC TABLETS (1)	Tablets	7	102	6	0.857143	1	0.142857
36	44	ANTIPYRETIC TABLETS (2)	Tablets	7	106	5	0.714286	2	0.285714
37	45	YA TRI PA LA	Capsule	-	-	-	-	-	-
38	46	INDIA SENNA CAPSULES	Tablets	1	127	1	1	0	0
39	47	YA HA RAK SA KAD	Tablets	-	-	-	-	-	-
