# Supplementary material for: DNA metabarcoding to unravel plant species composition in selected herbal medicines on the National List of Essential Medicines (NLEM) of Thailand
Source: Sci Rep. 2020 Oct 26;10:18259. doi: 10.1038/s41598-020-75305-0 (PMC7588419; doi:10.1038/s41598-020-75305-0)
Supplement: Supplementary file 4 — Supplementary Information 4. [file 41598_2020_75305_MOESM4_ESM.xlsx]

## Sheet: ITS
Tittle	DNA metabarcoding to unravel plant species composition in selected herbal medicines on the National List of Essential Medicines (NLEM) of Thailand
Authors	Santhosh Kumar J. Urumarudappa1, Chayapol Tungphatthong1, Pinidphon Prombutara2, 3, and Suchada Sukrong1, *
Affiliation	1Research Unit of DNA Barcoding of Thai Medicinal Plants, Department of Pharmacognosy and Pharmaceutical Botany, Faculty of Pharmaceutical Sciences, Chulalongkorn University, Bangkok 10330, Thailand
	2Omics Sciences and Bioinformatics Center, Faculty of Science, Chulalongkorn University, Bangkok 10330, Thailand
	3Microbiome Research Unit for Probiotics in Food and Cosmetics, Faculty of Science, Chulalongkorn University, Bangkok 10330, Thailand
*Corresponding author	Professor Suchada Sukrong, Ph.D.
	Research Unit of DNA Barcoding of Thai Medicinal Plants,
	Department of Pharmacognosy and Pharmaceutical Botany,
	Faculty of Pharmaceutical Sciences, Chulalongkorn University,
	Bangkok 10330, Thailand
	Phone: +6681-819-6742, Fax: +6622-558-227
	Email: suchada.su@chula.ac.th
Table S4: DNA metabarcoding results of detected, identified and undeclared species obtained using ITS2 and rbcL regions.
Sample Code	Sample Number	Herbal product name	Total no. of ingredients mentioned in labels	Sourec of collection	Dosage form	Names of ingredients mentioned in labels		Names of family mentioned in labels		Names of genus mentioned in labels		NGS best match results		Family level identifications		Family level Unidentifications		Genus level identifications		Genus level Unidentifications		Identified by DNA metabarcoding		Not identified by DNA metabarcoding		Other species detected by DNA metabarcoding
1	1	YA HOM THEP PA JIT	48	Market	Powders	1	Alyxia reinwardtii	1	Apiaceae	1	Alyxia	1	Anethum graveolens	1	Apiaceae	1	Combretaceae	1	Alyxia	1	Aquilaria	1	Anethum graveolens	1	Alyxia reinwardtii	1	Artemisia keiskeana
						2	Amomum testaceum	2	Apocynaceae	2	Amomum	2	Artemisia keiskeana	2	Apocynaceae	2	Crusiaceae	2	Amomum	2	Chrysopogon	2	Angelica sinensis	2	Amomum testaceum	2	Camellia leptophylla
						3	Anethum graveolens	3	Asteraceae	3	Anethum	3	Camellia leptophylla	3	Asteraceae	3	Myristicaceae	3	Anethum	3	Cinnamomum	3	Carum carvi	3	Angelica dahurica	3	Camellia ptilophylla
						4	Angelica dahurica	4	Brassicaceae	4	Angelica	4	Camellia ptilophylla	4	Brassicaceae	4	Myrtaceae	4	Angelica	4	Kaempferia	4	Citrus maxima	4	Aquilaria crassna	4	Camellia sinensis
						5	Angelica sinensis	5	Calophyllaceae	5	Aquilaria	5	Camellia sinensis	5	Calophyllaceae	5	Poaceae	5	Artemisia	5	Mammea	5	Cuminum cyminum	5	Artemisia annua	5	Cyclospermum leptophyllum
						6	Aquilaria crassna	6	Caprifoliaceae	6	Artemisia	6	Cuminum cyminum	6	Caprifoliaceae	6	Lythraceae	6	Atractylodes	6	Mimusops	6	Foeniculum vulgare	6	Atractylodes lancea	6	Cyphocardamum aretioides
						7	Artemisia annua	7	Combretaceae	7	Atractylodes	7	Cyclospermum leptophyllum	7	Euphorbiaceae	7	Sapotaceae	7	Carum	7	Lagerstroemia	7	Jasminum sambac	7	Chrysopogon zizanioides	7	Ferula coskunii
						8	Atractylodes lancea	8	Crusiaceae	8	Carum	8	Cyphocardamum aretioides	8	Fabaceae	8	Thymelaeaceae	8	Citrus	8	Myristica	8	Lepidium sativum	8	Cinnamomum spp.	8	Komarovia anisosperma
						9	Carum carvi	9	Euphorbiaceae	9	Chrysopogon	9	Ferula coskunii	9	Lauraceae			9	Cuminum	9	Nardostachys	9	Mesua ferrea	9	Citrus ×aurantium	9	Lepidium apetalum
						10	Chrysopogon zizanioides	10	Fabaceae	10	Cinnamomum	10	Foeniculum vulgare	10	Nelumbonaceae			10	Euphorbia	10	Neopicrorhiza	10	Nelumbo nucifera	10	Citrus aurantifolia	10	Lepidium aucheri
						11	Cinnamomum spp.	11	‎Lauraceae	11	Citrus	11	Jasminum sambac	11	Nymphaeaceae			11	Foeniculum	11	Pterocarpus	11	Nigella sativa	11	Citrus hystrix	11	Lepidium solandri
						12	Citrus ×aurantium	12	Myristicaceae	12	Cuminum	12	Komarovia anisosperma	12	Oleaceae			12	Jasminum	12	Santalum			12	Citrus medica	12	Melilotus indicus
						13	Citrus aurantifolia	13	Myrtaceae	13	Euphorbia	13	Lepidium apetalum	13	Plantaginaceae			13	Lepidium	13	Syzygium			13	Citrus reticulata	13	Nelumbo sp. YCH-2007
						14	Citrus hystrix	14	Nelumbonaceae	14	Foeniculum	14	Lepidium aucheri	14	Ranunculaceae			14	Ligusticum	14	Terminalia			14	Citrus reticulata	14	Plantago afra
						15	Citrus maxima	15	Nymphaeaceae	15	Jasminum	15	Lepidium solandri	15	Rutaceae			15	Mesua	15	Trachyspermum			15	Citrus sinensis	15	Plantago obconica
						16	Citrus medica	16	Oleaceae	16	Kaempferia	16	Melilotus indicus	16	Santalaceae			16	Nelumbo					16	Euphorbia antiquorum	16	Pseudoridolfia fennanei
						17	Citrus reticulata	17	Plantaginaceae	17	Lepidium	17	Nelumbo nucifera	17	Zingiberaceae			17	Nigella					17	Kaempferia galanga	17	Ridolfia segetum
						18	Citrus reticulata	18	Poaceae	18	Ligusticum	18	Nelumbo sp. YCH-2007					18	Nymphaea					18	Lagerstroemia floribunda	18	Sinapis arvensis
						19	Citrus sinensis	19	Ranunculaceae	19	Mammea	19	Nigella sativa					19	Pimpinella					19	Ligusticum sinense	19	Thapsia gymnesica
						20	Cuminum cyminum	20	Rutaceae	20	Mesua	20	Plantago afra					20	Plantago					20	Mammea siamensis	20	Tribulus terrestris
						21	Euphorbia antiquorum	21	Lythraceae	21	Mimusops	21	Plantago obconica					21	Saussurea					21	Mimusops elengi	21	Ziziphora clinopodioides
						22	Foeniculum vulgare	22	Santalaceae	22	Lagerstroemia	22	Pseudoridolfia fennanei											22	Myristica fragrans
						23	Jasminum sambac	23	Sapotaceae	23	Myristica	23	Ridolfia segetum											23	Myristica fragrans
						24	Kaempferia galanga	24	Thymelaeaceae	24	Nardostachys	24	Sinapis arvensis											24	Nardostachys jatamansi
						25	Lagerstroemia floribunda	25	Zingiberaceae	25	Nelumbo	25	Thapsia gymnesica											25	Neopicrorhiza scrophulariiflora
						26	Lepidium sativum			26	Neopicrorhiza	26	Tribulus terrestris											26	Nymphaea nouchali
						27	Ligusticum sinense			27	Nigella	27	Ziziphora clinopodioides											27	Nymphaea pubescens
						28	Mammea siamensis			28	Nymphaea													28	Pimpinella anisum
						29	Mesua ferrea			29	Pimpinella													29	Plantago ovata
						30	Mimusops elengi			30	Plantago													30	Pterocarpus santalinus
						31	Myristica fragrans			31	Pterocarpus													31	Santalum album
						32	Myristica fragrans			32	Santalum													32	Saussurea costus
						33	Nardostachys jatamansi			33	Saussurea													33	Syzygium aromaticum
						34	Nelumbo nucifera			34	Syzygium													34	Terminalia chebula
						35	Neopicrorhiza scrophulariiflora			35	Terminalia													35	Trachyspermum ammi
						36	Nigella sativa			36	Trachyspermum
						37	Nymphaea nouchali
						38	Nymphaea pubescens
						39	Pimpinella anisum
						40	Plantago ovata
						41	Pterocarpus santalinus
						42	Santalum album
						43	Saussurea costus
						44	Syzygium aromaticum
						45	Terminalia chebula
						46	Trachyspermum ammi
						47	Camphor (การบูร)
						48	Borneol (พิมเสน)
2	2	YA HOM TIP O SOT	48	Market	Powders	1	Acorus calamus	1	Acoraceae	1	Acorus	1	Agalinis maritima	1	Apiaceae	1	Acoraceae	1	Alyxia	1	Acorus	1	Anethum graveolens	1	Acorus calamus	1	Agalinis maritima
						2	Alyxia reinwardtii	2	Annonaceae	2	Alyxia	2	Alyxia balansae	2	Apocynaceae	2	Annonaceae	2	Anethum	2	Aquilaria	2	Angelica sinensis	2	Alyxia reinwardtii	2	Alyxia balansae
						3	Anethum graveolens	3	Apiaceae	3	Anethum	3	Anethum graveolens	3	Asteraceae	3	Bixaceae	3	Angelica	3	Bixa	3	Caesalpinia sappan	3	Angelica dahurica	3	Artemisia keiskeana
						4	Angelica dahurica	4	Apocynaceae	4	Angelica	4	Artemisia keiskeana	4	Brassicaceae	4	Combretaceae	4	Artemisia	4	Boesenbergia	4	Cuminum cyminum	4	Aquilaria crassna	4	Camellia leptophylla
						5	Angelica sinensis	5	Asteraceae	5	Aquilaria	5	Camellia leptophylla	5	Calophyllaceae	5	Crusiaceae	5	Atractylodes	5	Cananga	5	Foeniculum vulgare	5	Artemisia annua	5	Camellia sinensis
						6	Aquilaria crassna	6	Bixaceae	6	Artemisia	6	Camellia sinensis	6	Caprifoliaceae	6	Cupressaceae	6	Caesalpinia	6	Carum	6	Glycyrrhiza glabra	6	Atractylodes lancea	6	Chenopodium ficifolium
						7	Artemisia annua	7	Brassicaceae	7	Atractylodes	7	Chenopodium ficifolium	7	Fabaceae	7	Cyperaceae	7	Cuminum	7	Cinnamomum	7	Jasminum sambac	7	Bixa orellana	7	Coptosperma graveolens
						8	Atractylodes lancea	8	Calophyllaceae	8	Bixa	8	Coptosperma graveolens	8	Lauraceae	8	Lythraceae	8	Foeniculum	8	Cyperus	8	Lepidium sativum	8	Boesenbergia rotunda	8	Coriandrum sativum
						9	Bixa orellana	9	Caprifoliaceae	9	Boesenbergia	9	Coriandrum sativum	9	Nelumbonaceae	9	Magnoliaceae	9	Glycyrrhiza	9	Kaempferia	9	Mammea siamensis	9	Cananga odorata	9	Cyclospermum leptophyllum
						10	Boesenbergia rotunda	10	Combretaceae	10	Caesalpinia	10	Cuminum cyminum	10	Oleaceae	10	Myristicaceae	10	Jasminum	10	Magnolia	10	Mesua ferrea	10	Carum carvi	10	Cyphocardamum aretioides
						11	Caesalpinia sappan	11	Crusiaceae	11	Cananga	11	Cyclospermum leptophyllum	11	Plantaginaceae	11	Nymphaeaceae	11	Lepidium	11	Mimusops	11	Nelumbo nucifera	11	Cinnamomum bejolghota	11	Ferula coskunii
						12	Cananga odorata	12	Cupressaceae	12	Carum	12	Cyphocardamum aretioides	12	Ranunculaceae	12	Santalaceae	12	Ligusticum	12	Myristica	12	Nigella sativa	12	Cinnamomum spp.	12	Glycyrrhiza sp. Shihezi
						13	Carum carvi	13	Cyperaceae	13	Cinnamomum	13	Ferula coskunii			13	Sapotaceae	13	Mammea	13	Nardostachys			13	Cinnamomum spp.	13	Glycyrrhiza uralensis
						14	Cinnamomum bejolghota	14	Fabaceae	14	Cuminum	14	Foeniculum vulgare			14	Thymelaeaceae	14	Mesua	14	Neopicrorhiza			14	Cyperus esculentus	14	Komarovia anisosperma
						15	Cinnamomum spp.	15	Lauraceae	15	Cyperus	15	Glycyrrhiza glabra			15	Zingiberaceae	15	Nelumbo	15	Nymphaea			15	Kaempferia galanga	15	Lallemantia peltata
						16	Cinnamomum spp.	16	Lythraceae	16	Foeniculum	16	Glycyrrhiza sp. Shihezi					16	Nigella	16	Pimpinella			16	Ligusticum sinense	16	Lepidium apetalum
						17	Cuminum cyminum	17	Magnoliaceae	17	Glycyrrhiza	17	Glycyrrhiza uralensis					17	Plantago	17	Platycladus			17	Magnolia champaca	17	Lepidium aucheri
						18	Cyperus esculentus	18	Myristicaceae	18	Jasminum	18	Komarovia anisosperma					18	Saussurea	18	Pterocarpus			18	Mimusops elengi	18	Ligusticum jeholense
						19	Foeniculum vulgare	19	Nelumbonaceae	19	Kaempferia	19	Lallemantia peltata							19	Santalum			19	Myristica fragrans	19	Melilotus indicus
						20	Glycyrrhiza glabra	20	Nymphaeaceae	20	Lepidium	20	Lepidium apetalum							20	Terminalia			20	Myristica fragrans	20	Nelumbo sp. YCH-2007
						21	Jasminum sambac	21	Oleaceae	21	Ligusticum	21	Lepidium aucheri							21	Trachyspermum			21	Myristica fragrans	21	Persea lingue
						22	Kaempferia galanga	22	Plantaginaceae	22	Magnolia	22	Ligusticum jeholense							22	Trapa			22	Nardostachys jatamansi	22	Plantago afra
						23	Lepidium sativum	23	Ranunculaceae	23	Mammea	23	Melilotus indicus							23	Polyalthia			23	Neopicrorhiza scrophulariiflora	23	Plantago obconica
						24	Ligusticum sinense	24	Santalaceae	24	Mesua	24	Mesua ferrea											24	Nymphaea spp.	24	Pseudoridolfia fennanei
						25	Magnolia champaca	25	Sapotaceae	25	Mimusops	25	Nelumbo nucifera											25	Pimpinella anisum	25	Ridolfia segetum
						26	Mammea siamensis	26	Thymelaeaceae	26	Myristica	26	Nelumbo sp. YCH-2007											26	Plantago ovata	26	Sinapis arvensis
						27	Mesua ferrea	27	Zingiberaceae	27	Nardostachys	27	Nigella sativa											27	Platycladus orientalis	27	Thapsia gymnesica
						28	Mimusops elengi			28	Nelumbo	28	Persea lingue											28	Polyalthia parviflora	28	Thymus quinquecostatus
						29	Myristica fragrans			29	Neopicrorhiza	29	Plantago afra											29	Pterocarpus santalinus	29	Tribulus terrestris
						30	Myristica fragrans			30	Nigella	30	Plantago obconica											30	Santalum album
						31	Myristica fragrans			31	Nymphaea	31	Pseudoridolfia fennanei											31	Saussurea costus
						32	Nardostachys jatamansi			32	Pimpinella	32	Ridolfia segetum											32	Terminalia chebula
						33	Nelumbo nucifera			33	Plantago	33	Sinapis arvensis											33	Trachyspermum ammi
						34	Neopicrorhiza scrophulariiflora			34	Platycladus	34	Thapsia gymnesica											34	Trapa natons
						35	Nigella sativa			35	Polyalthia	35	Thymus quinquecostatus
						36	Nymphaea spp.			36	Pterocarpus	36	Tribulus terrestris
						37	Pimpinella anisum			37	Santalum
						38	Plantago ovata			38	Saussurea
						39	Platycladus orientalis			39	Terminalia
						40	Polyalthia parviflora			40	Trachyspermum
						41	Pterocarpus santalinus			41	Trapa
						42	Santalum album
						43	Saussurea costus
						44	Terminalia chebula
						45	Trachyspermum ammi
						46	Trapa natons
						47	Camphor (การบูร)
						48	Borneol (พิมเสน)
3	3	YA HOM IN TA JAK	49	Market	Powders	1	Alyxia reinwardtii	1	Anacardiaceae	1	Alyxia	1	Anethum graveolens	1	Apiaceae	1	Anacardiaceae	1	Alyxia	1	Aquilaria	1	Coriandrum sativum	1	Alyxia reinwardtii	1	Anethum graveolens
						2	Amomum testaceum	2	Annonaceae	2	Amomum	2	Artemisia keiskeana	2	Apocynaceae	2	Annonaceae	2	Amomum	2	Bixa	2	Foeniculum vulgare	2	Amomum testaceum	2	Artemisia keiskeana
						3	Angelica dahurica	3	Apiaceae	3	Angelica	3	Camellia sinensis	3	Asteraceae	3	Bixaceae	3	Angelica	3	Caesalpinia	3	Jasminum sambac	3	Angelica dahurica	3	Camellia sinensis
						4	Angelica sinensis	4	Apocynaceae	4	Aquilaria	4	Chenopodium ficifolium	4	Brassicaceae	4	Combretaceae	4	Artemisia	4	Cananga	4	Lepidium sativum	4	Angelica sinensis	4	Chenopodium ficifolium
						5	Aquilaria crassna	5	Asteraceae	5	Artemisia	5	Cocculus pendulus	5	Calophyllaceae	5	Crusiaceae	5	Atractylodes	5	Cinnamomum	5	Mesua ferrea	5	Aquilaria crassna	5	Cocculus pendulus
						6	Artemisia annua	6	Bixaceae	6	Atractylodes	6	Coriandrum sativum	6	Cucurbitaceae	6	Hydrocharitaceae	6	Coriandrum	6	Enhalus	6	Nigella sativa	6	Artemisia annua	6	Cyclospermum leptophyllum
						7	Atractylodes lancea	7	Brassicaceae	7	Bixa	7	Cuminum cyminum	7	Euphorbiaceae	7	Magnoliaceae	7	Cuminum	7	Euphorbia	7	Piper retrofractum	7	Atractylodes lancea	7	Cyphocardamum aretioides
						8	Bixa orellana	8	Calophyllaceae	8	Caesalpinia	8	Cyclospermum leptophyllum	8	Fabaceae	8	Myristicaceae	8	Foeniculum	8	Hunteria	8	Tinospora crispa	8	Bixa orellana	8	Ferula coskunii
						9	Bos primigenius	9	Combretaceae	9	Cananga	9	Cyphocardamum aretioides	9	Lauraceae	9	Myrtaceae	9	Gymnopetalum	9	Magnolia			9	Caesalpinia sappan	9	Komarovia anisosperma
						10	Caesalpinia sappan	10	Crusiaceae	10	Cinnamomum	10	Ferula coskunii	10	Menispermaceae	10	Plumbaginaceae	10	Jasminum	10	Mammea			10	Cananga odorata	10	Lepidium apetalum
						11	Cananga odorata	11	Cucurbitaceae	11	Coriandrum	11	Foeniculum vulgare	11	Oleaceae	11	Sapotaceae	11	Lepidium	11	Mimusops			11	Cinnamomum bejolghota	11	Lepidium aucheri
						12	Cinnamomum bejolghota	12	Euphorbiaceae	12	Cuminum	12	Komarovia anisosperma	12	Piperaceae	12	Styracaceae	12	Mesua	12	Lagerstroemia			12	Cinnamomum spp.	12	Ligusticum jeholense
						13	Cinnamomum spp.	13	Fabaceae	13	Enhalus	13	Lepidium apetalum	13	Plantaginaceae	13	Thymelaeaceae	13	Nigella	13	Myristica			13	Cuminum cyminum	13	Melilotus indicus
						14	Coriandrum sativum	14	Hydrocharitaceae	14	Euphorbia	14	Lepidium aucheri	14	Polygonaceae	14	Lythraceae	14	Piper	14	Neopicrorhiza			14	Enhalus acoroides	14	Piper nigrum
						15	Cuminum cyminum	15	Lauraceae	15	Foeniculum	15	Ligusticum jeholense	15	Ranunculaceae			15	Rheum	15	Pistacia			15	Euphorbia antiquorum	15	Plantago afra
						16	Enhalus acoroides	16	Magnoliaceae	16	Gymnopetalum	16	Melilotus indicus	16	Zingiberaceae			16	Tinospora	16	Plumbago			16	Gymnopetalum chinense	16	Pseudoridolfia fennanei
						17	Euphorbia antiquorum	17	Menispermaceae	17	Hunteria	17	Nigella sativa					17	Zingiber	17	Pterocarpus			17	Hunteria zeylanica	17	Ridolfia segetum
						18	Foeniculum vulgare	18	Myristicaceae	18	Jasminum	18	Piper nigrum					18	Urceola	18	Saussurea			18	Lagerstroemia floribunda	18	Thapsia gymnesica
						19	Gymnopetalum chinense	19	Myrtaceae	19	Lagerstroemia	19	Piper retrofractum							19	Styrax			19	Magnolia champaca	19	Tinospora cordifolia
						20	Hunteria zeylanica	20	Oleaceae	20	Lepidium	20	Plantago afra							20	Syzygium			20	Mammea siamensis	20	Tribulus terrestris
						21	Jasminum sambac	21	Piperaceae	21	Magnolia	21	Pseudoridolfia fennanei							21	Terminalia			21	Mimusops elengi
						22	Lagerstroemia floribunda	22	Plantaginaceae	22	Mammea	22	Ridolfia segetum							22	Tiliacora			22	Myristica fragrans
						23	Lepidium sativum	23	Plumbaginaceae	23	Mesua	23	Thapsia gymnesica							23	Trachyspermum			23	Myristica fragrans
						24	Magnolia champaca	24	Polygonaceae	24	Mimusops	24	Tinospora cordifolia											24	Myristica fragrans
						25	Mammea siamensis	25	Ranunculaceae	25	Myristica	25	Tribulus terrestris											25	Neopicrorhiza scrophulariiflora
						26	Mesua ferrea	26	Sapotaceae	26	Neopicrorhiza													26	Piper sarmentosum
						27	Mimusops elengi	27	Styracaceae	27	Nigella													27	Piper wallichii
						28	Myristica fragrans	28	Thymelaeaceae	28	Piper													28	Pistacia integerrima
						29	Myristica fragrans	29	Zingiberaceae	29	Pistacia													29	Plumbago indica
						30	Myristica fragrans	30	Lythraceae	30	Plumbago													30	Pterocarpus santalinus
						31	Neopicrorhiza scrophulariiflora			31	Pterocarpus													31	Rheum officinale Rheum palmatum Rheum tanguticum
						32	Nigella sativa			32	Rheum													32	Saussurea costus
						33	Piper retrofractum			33	Saussurea													33	Styrax spp.
						34	Piper sarmentosum			34	Styrax													34	Syzygium aromaticum
						35	Piper wallichii			35	Syzygium													35	Terminalia chebula
						36	Pistacia integerrima			36	Terminalia													36	Tiliacora triandra
						37	Plumbago indica			37	Tiliacora													37	Trachyspermum ammi
						38	Pterocarpus santalinus			38	Tinospora													38	Urceola minutiflora
						39	Rheum officinale Rheum palmatum Rheum tanguticum			39	Trachyspermum													39	Zingiber officinale
						40	Saussurea costus			40	Urceola
						41	Styrax spp.			41	Zingiber
						42	Syzygium aromaticum
						43	Terminalia chebula
						44	Tiliacora triandra
						45	Tinospora crispa
						46	Trachyspermum ammi
						47	Urceola minutiflora
						48	Zingiber officinale
						49	Borneol (พิมเสน)
4	4	YA HOM NA VA KOT	55	Market	Powders	1	Alyxia reinwardtii	1	Apiaceae	1	Alyxia	1	Agalinis maritima	1	Apiaceae	1	Combretaceae	1	Alyxia	1	Amomum	1	Anethum graveolens	1	Alyxia reinwardtii	1	Agalinis maritima
						2	Amomum testaceum	2	Apocynaceae	2	Amomum	2	Anethum graveolens	2	Apocynaceae	2	Crusiaceae	2	Anethum	2	Aquilaria	2	Angelica sinensis	2	Amomum testaceum	2	Artemisia keiskeana
						3	Anethum graveolens	3	Asteraceae	3	Anethum	3	Artemisia keiskeana	3	Asteraceae	3	Cyperaceae	3	Angelica	3	Carum	3	Coriandrum sativum	3	Angelica dahurica	3	Brucea mollis
						4	Angelica dahurica	4	Brassicaceae	4	Angelica	4	Brucea mollis	4	Brassicaceae	4	Lauraceae	4	Artemisia	4	Chrysopogon	4	Cuminum cyminum	4	Aquilaria crassna	4	Cyclospermum leptophyllum
						5	Angelica sinensis	5	Calophyllaceae	5	Aquilaria	5	Coriandrum sativum	5	Calophyllaceae	5	Myristicaceae	5	Atractylodes	5	Cinnamomum	5	Foeniculum vulgare	5	Artemisia annua	5	Cyphocardamum aretioides
						6	Aquilaria crassna	6	Caprifoliaceae	6	Artemisia	6	Cuminum cyminum	6	Caprifoliaceae	6	Myrtaceae	6	Brucea	6	Cyperus	6	Glycyrrhiza glabra	6	Atractylodes lancea	6	Ferula coskunii
						7	Artemisia annua	7	Combretaceae	7	Atractylodes	7	Cyclospermum leptophyllum	7	Euphorbiaceae	7	Oleaceae	7	Coriandrum	7	Dalbergia	7	Gymnopetalum chinense	7	Brucea javanica	7	Komarovia anisosperma
						8	Atractylodes lancea	8	Crusiaceae	8	Brucea	8	Cyphocardamum aretioides	8	Fabaceae	8	Plumbaginaceae	8	Cuminum	8	Digitaria	8	Lepidium sativum	8	Carum carvi	8	Lepidium apetalum
						9	Brucea javanica	9	Cyperaceae	9	Carum	9	Ferula coskunii	9	Menispermaceae	9	Poaceae	9	Foeniculum	9	Euphorbia	9	Mesua ferrea	9	Chrysopogon zizanioides	9	Lepidium aucheri
						10	Carum carvi	10	Euphorbiaceae	10	Chrysopogon	10	Foeniculum vulgare	10	Nelumbonaceae	10	Sapotaceae	10	Glycyrrhiza	10	Jasminum	10	Nelumbo nucifera	10	Cinnamomum bejolghota	10	Mollugo stricta
						11	Chrysopogon zizanioides	11	Fabaceae	11	Cinnamomum	11	Komarovia anisosperma	11	Phyllanthaceae	11	Thymelaeaceae	11	Gymnopetalum	11	Kaempferia	11	Nigella sativa	11	Cinnamomum loureiroi	11	Nelumbo sp. YCH-2007
						12	Cinnamomum bejolghota	12	Lauraceae	12	Coriandrum	12	Lepidium apetalum	12	Piperaceae	12	Pinaceae	12	Lepidium	12	Mammea	12	Phyllanthus emblica	12	Cyperus rotundus	12	Plantago afra
						13	Cinnamomum loureiroi	13	Menispermaceae	13	Cuminum	13	Lepidium aucheri	13	Plantaginaceae			13	Ligusticum	13	Mimusops	13	Piper retrofractum	13	Dalbergia candenatensis	13	Plantago obconica
						14	Coriandrum sativum	14	Myristicaceae	14	Cyperus	14	Mollugo stricta	14	Ranunculaceae			14	Mesua	14	Myristica	14	Tinospora crispa	14	Digitaria ciliaris	14	Plantago raoulii
						15	Cuminum cyminum	15	Myrtaceae	15	Dalbergia	15	Nelumbo nucifera	15	Simaroubaceae			15	Nelumbo	15	Nardostachys			15	Euphorbia antiquorum	15	Pseudoridolfia fennanei
						16	Cyperus rotundus	16	Nelumbonaceae	16	Digitaria	16	Nelumbo sp. YCH-2007	16	Zingiberaceae			16	Nigella	16	Neopicrorhiza			16	Jasminum sambac	16	Ridolfia segetum
						17	Dalbergia candenatensis	17	Oleaceae	17	Euphorbia	17	Nigella sativa					17	Phyllanthus	17	Pimpinella			17	Kaempferia galanga	17	Sinapis arvensis
						18	Digitaria ciliaris	18	Phyllanthaceae	18	Foeniculum	18	Plantago afra					18	Piper	18	Plumbago			18	Ligusticum sinense	18	Thapsia gymnesica
						19	Euphorbia antiquorum	19	Piperaceae	19	Glycyrrhiza	19	Plantago obconica					19	Plantago	19	Pterocarpus			19	Mammea siamensis	19	Tribulus terrestris
						20	Foeniculum vulgare	20	Plantaginaceae	20	Gymnopetalum	20	Plantago raoulii					20	Saussurea	20	Sophora			20	Mimusops elengi
						21	Glycyrrhiza glabra	21	Plumbaginaceae	21	Jasminum	21	Pseudoridolfia fennanei					21	Tinospora	21	Syzygium			21	Lagerstroemia floribunda
						22	Gymnopetalum chinense	22	Poaceae	22	Kaempferia	22	Ridolfia segetum					22	Zingiber	22	Terminalia			22	Myristica fragrans
						23	Jasminum sambac	23	Ranunculaceae	23	Lepidium	23	Sinapis arvensis							23	Trachyspermum			23	Myristica fragrans
						24	Kaempferia galanga	24	Sapotaceae	24	Ligusticum	24	Thapsia gymnesica							24	Pinus			24	Myristica fragrans
						25	Lepidium sativum	25	Simaroubaceae	25	Mammea	25	Tribulus terrestris											25	Nardostachys jatamansi
						26	Ligusticum sinense	26	Zingiberaceae	26	Mesua													26	Neopicrorhiza scrophulariiflora
						27	Mammea siamensis	27	Thymelaeaceae	27	Mimusops													27	Pimpinella anisum
						28	Mesua ferrea	28	Pinaceae	28	Lagerstroemia													28	Pinus sp.
						29	Mimusops elengi			29	Myristica													29	Piper sarmentosum
						30	Lagerstroemia floribunda			30	Nardostachys													30	Piper wallichii
						31	Myristica fragrans			31	Nelumbo													31	Plantago ovata
						32	Myristica fragrans			32	Neopicrorhiza													32	Plumbago indica
						33	Myristica fragrans			33	Nigella													33	Pterocarpus santalinus
						34	Nardostachys jatamansi			34	Phyllanthus													34	Saussurea costus
						35	Nelumbo nucifera			35	Pimpinella													35	Sophora tomentosa
						36	Neopicrorhiza scrophulariiflora			36	Piper													36	Syzygium aromaticum
						37	Nigella sativa			37	Plantago													37	‎Terminalia bellirica
						38	Phyllanthus emblica			38	Plumbago													38	Terminalia chebula
						39	Pimpinella anisum			39	Pterocarpus													39	Trachyspermum ammi
						40	Pinus sp.			40	Saussurea													40	Zingiber officinale
						41	Piper retrofractum			41	Sophora
						42	Piper sarmentosum			42	Syzygium
						43	Piper wallichii			43	Terminalia
						44	Plantago ovata			44	Tinospora
						45	Plumbago indica			45	Trachyspermum
						46	Pterocarpus santalinus			46	Zingiber
						47	Saussurea costus
						48	Sophora tomentosa
						49	Syzygium aromaticum
						50	‎Terminalia bellirica
						51	Terminalia chebula
						52	Tinospora crispa
						53	Trachyspermum ammi
						54	Zingiber officinale
						55	Borneol (พิมเสน)
5	5	YA TAI	17	Market	Powders	1	Acacia concinna	1	Amaryllidaceae	1	Acacia
						2	Acacia concinna	2	Combretaceae	2	Allium
						3	Allium ascalonicum	3	Cucurbitaceae	3	Aloe
						4	Aloe vera	4	Euphorbiaceae	4	Baliospermum
						5	Baliospermum solanifolium	5	Fabaceae	5	Bambusa
						6	Bambusa bambos	6	Phyllanthaceae	6	Bridelia
						7	Bridelia ovata	7	Poaceae	7	Cassia
						8	Cassia fistula	8	Asphodelaceae	8	Gymnopetalum
						9	Gymnopetalum integrifolium			9	Leersia
						10	Leersia hexandra			10	Senna
						11	Senna siamea			11	Solori
						12	Solori scandens			12	Tamarindus
						13	Tamarindus indica			13	Terminalia
						14	Terminalia chebula			14	Trichosanthes
						15	Terminalia citrina
						16	Trichosanthes cordata
						17	Magnesium sulfate (ดีเกลือฝรั่ง)
6	6	YA TAD BAN JOB	22	Market	Powders	1	Amomum testaceum	1	Apiaceae	1	Amomum	1	Anethum graveolens	1	Apiaceae	1	Combretaceae	1	Atractylodes	1	Amomum	1	Coriandrum sativum	1	Amomum testaceum	1	Anethum graveolens
						2	Angelica dahurica	2	Asteraceae	2	Angelica	2	Atractylodes carlinoides	2	Asteraceae	2	Dipterocarpaceae	2	Coriandrum	2	Angelica	2	Cuminum cyminum	2	Angelica dahurica	2	Atractylodes carlinoides
						3	Angelica sinensis	3	Brassicaceae	3	Atractylodes	3	Coriandrum sativum	3	Brassicaceae	3	Lauraceae	3	Cuminum	3	Cinnamomum	3	Lepidium sativum	3	Angelica sinensis	3	Cyclospermum leptophyllum
						4	Atractylodes lancea	4	Combretaceae	4	Cinnamomum	4	Cuminum cyminum	4	Piperaceae	4	Myristicaceae	4	Lepidium	4	Dryobalanops	4	Nigella sativa	4	Atractylodes lancea	4	Cyphocardamum aretioides
						5	Cinnamomum bejolghota	5	Dipterocarpaceae	5	Coriandrum	5	Cyclospermum leptophyllum	5	Plantaginaceae	5	Myrtaceae	5	Nigella	5	Kaempferia	5	Piper retrofractum	5	Cinnamomum bejolghota	5	Ferula coskunii
						6	Coriandrum sativum	6	Lauraceae	6	Cuminum	6	Cyphocardamum aretioides	6	Ranunculaceae	6	Zingiberaceae	6	Pimpinella	6	Myristica			6	Dryobalanops aromatica	6	Foeniculum vulgare
						7	Cuminum cyminum	7	Myristicaceae	7	Dryobalanops	7	Ferula coskunii					7	Piper	7	Neopicrorhiza			7	Kaempferia galanga	7	Komarovia anisosperma
						8	Dryobalanops aromatica	8	Myrtaceae	8	Kaempferia	8	Foeniculum vulgare							8	Syzygium			8	Myristica fragrans	8	Lepidium apetalum
						9	Kaempferia galanga	9	Piperaceae	9	Lepidium	9	Komarovia anisosperma							9	Terminalia			9	Myristica fragrans	9	Piper nigrum
						10	Lepidium sativum	10	Plantaginaceae	10	Myristica	10	Lepidium apetalum							10	Trachyspermum			10	Neopicrorhiza scrophulariiflora	10	Plantago afra
						11	Myristica fragrans	11	Ranunculaceae	11	Neopicrorhiza	11	Nigella sativa							11	Zingiber			11	Pimpinella anisum	11	Pseudoridolfia fennanei
						12	Myristica fragrans	12	Zingiberaceae	12	Nigella	12	Piper nigrum											12	Syzygium aromaticum	12	Ridolfia segetum
						13	Neopicrorhiza scrophulariiflora			13	Pimpinella	13	Piper retrofractum											13	Terminalia chebula	13	Thapsia gymnesica
						14	Nigella sativa			14	Piper	14	Plantago afra											14	Terminalia chebula	14	Tribulus terrestris
						15	Pimpinella anisum			15	Syzygium	15	Pseudoridolfia fennanei											15	Trachyspermum ammi
						16	Piper retrofractum			16	Terminalia	16	Ridolfia segetum											16	Zingiber officinale
						17	Syzygium aromaticum			17	Trachyspermum	17	Thapsia gymnesica
						18	Terminalia chebula			18	Zingiber	18	Tribulus terrestris
						19	Terminalia chebula
						20	Trachyspermum ammi
						21	Zingiber officinale
						22	Camphor (การบูร)
7	7	YA MAN TA TAD	27	Market	Powders	1	Allium sativum	1	Amaryllidaceae	1	Allium	1	Anethum graveolens	1	Apiaceae	1	Amaryllidaceae	1	Anethum	1	Allium	1	Anethum graveolens	1	Allium sativum	1	Cnidium monnieri
						2	Anethum graveolens	2	Apiaceae	2	Anethum	2	Angelica sinensis	2	Apocynaceae	2	Fagaceae	2	Angelica	2	Atractylodes	2	Coriandrum sativum	2	Angelica dahurica	2	Convolvulus arvensis
						3	Angelica dahurica	3	Apocynaceae	3	Angelica	3	Cnidium monnieri	3	Asteraceae	3	Lauraceae	3	Artemisia	3	Cinnamomum	3	Cuminum cyminum	3	Angelica sinensis	3	Cyphocardamum aretioides
						4	Angelica sinensis	4	Asteraceae	4	Artemisia	4	Convolvulus arvensis	4	Brassicaceae	4	Myristicaceae	4	Coriandrum	4	Myristica	4	Foeniculum vulgare	4	Artemisia annua	4	Ferula coskunii
						5	Artemisia annua	5	Brassicaceae	5	Atractylodes	5	Coriandrum sativum	5	Fabaceae	5	Myrtaceae	5	Cuminum	5	Oenanthe	5	Lepidium sativum	5	Atractylodes lancea	5	Komarovia anisosperma
						6	Atractylodes lancea	6	Fabaceae	6	Cinnamomum	6	Cuminum cyminum	6	Piperaceae	6	Plumbaginaceae	6	Foeniculum	6	Plumbago	6	Nigella sativa	6	Cinnamomum bejolghota	6	Lepidium apetalum
						7	Cinnamomum bejolghota	7	Fagaceae	7	Coriandrum	7	Cyphocardamum aretioides	7	Ranunculaceae	7	Zingiberaceae	7	Lepidium	7	Pterocarpus	7	Piper nigrum	7	Ligusticum sinense	7	Rheum pumilum
						8	Coriandrum sativum	8	Lauraceae	8	Cuminum	8	Ferula coskunii					8	Ligusticum	8	Quercus	8	Piper retrofractum	8	Myristica fragrans	8	Ridolfia segetum
						9	Cuminum cyminum	9	Myristicaceae	9	Foeniculum	9	Foeniculum vulgare					9	Nigella	9	Syzygium			9	Myristica fragrans	9	Rumex hastatus
						10	Foeniculum vulgare	10	Myrtaceae	10	Lepidium	10	Komarovia anisosperma					10	Piper	10	Wrightia			10	Oenanthe javanica	10	Thapsia gymnesica
						11	Lepidium sativum	11	Piperaceae	11	Ligusticum	11	Lepidium apetalum							11	Zingiber			11	Piper sarmentosum
						12	Ligusticum sinense	12	Plumbaginaceae	12	Myristica	12	Nigella sativa											12	Piper wallichii
						13	Myristica fragrans	13	Ranunculaceae	13	Nigella	13	Piper nigrum											13	Plumbago indica
						14	Myristica fragrans	14	Zingiberaceae	14	Oenanthe	14	Piper retrofractum											14	Pterocarpus santalinus
						15	Nigella sativa			15	Piper	15	Rheum pumilum											15	Quercus infectoria
						16	Oenanthe javanica			16	Plumbago	16	Ridolfia segetum											16	Syzygium aromaticum
						17	Piper nigrum			17	Pterocarpus	17	Rumex hastatus											17	Wrightia arborea
						18	Piper retrofractum			18	Quercus	18	Thapsia gymnesica											18	Zingiber officinale
						19	Piper sarmentosum			19	Syzygium
						20	Piper wallichii			20	Wrightia
						21	Plumbago indica			21	Zingiber
						22	Pterocarpus santalinus
						23	Quercus infectoria
						24	Syzygium aromaticum
						25	Wrightia arborea
						26	Zingiber officinale
						27	Camphor (การบูร)
8	8	YA VI SUM PA YA YAI	19	Market	Powders	1	Acorus calamus	1	Acoraceae	1	Acorus	1	Artemisia keiskeana	1	Apiaceae	1	Acoraceae	1	Amomum	1	Albizia	1	Angelica sinensis	1	Acorus calamus	1	Artemisia keiskeana
						2	Albizia lucidior	2	Apiaceae	2	Albizia	2	Atractylodes carlinoides	2	Asteraceae	2	Combretaceae	2	Angelica	2	Acorus	2	Coriandrum sativum	2	Albizia lucidior	2	Atractylodes carlinoides
						3	Amomum testaceum	3	Asteraceae	3	Amomum	3	Coriandrum sativum	3	Lauraceae	3	Myristicaceae	3	Artemisia	3	Myristica	3	Piper retrofractum	3	Amomum testaceum	3	Cyphocardamum aretioides
						4	Angelica dahurica	4	Combretaceae	4	Angelica	4	Cyphocardamum aretioides	4	Menispermaceae			4	Atractylodes	4	Terminalia	4	Syzygium aromaticum	4	Angelica dahurica	4	Ligusticum jeholense
						5	Angelica sinensis	5	Fabaceae	5	Artemisia	5	Ligusticum jeholense	5	Myrtaceae			5	Cinnamomum			5	Tinospora crispa	5	Artemisia annua	5	Nelumbo nucifera
						6	Artemisia annua	6	Lauraceae	6	Atractylodes	6	Nelumbo nucifera	6	Piperaceae			6	Coriandrum			6	Zingiber officinale	6	Atractylodes lancea	6	Nigella sativa
						7	Atractylodes lancea	7	Menispermaceae	7	Cinnamomum	7	Nigella sativa	7	Zingiberaceae			7	Ligusticum					7	Cinnamomum bejolghota	7	Persea lingue
						8	Cinnamomum bejolghota	8	Myristicaceae	8	Coriandrum	8	Persea lingue	8	Fabaceae			8	Piper					8	Cinnamomum spp.	8	Piper nigrum
						9	Cinnamomum spp.	9	Myrtaceae	9	Ligusticum	9	Piper nigrum					9	Syzygium					9	Ligusticum sinense	9	Sinapis arvensis
						10	Coriandrum sativum	10	Piperaceae	10	Myristica	10	Piper retrofractum					10	Tinospora					10	Myristica fragrans
						11	Ligusticum sinense	11	Zingiberaceae	11	Piper	11	Sinapis arvensis					11	Zingiber					11	Myristica fragrans
						12	Myristica fragrans			12	Syzygium													12	Terminalia arjuna
						13	Myristica fragrans			13	Terminalia													13	Terminalia chebula
						14	Piper retrofractum			14	Tinospora
						15	Syzygium aromaticum			15	Zingiber
						16	Terminalia arjuna
						17	Terminalia chebula
						18	Tinospora crispa
						19	Zingiber officinale
9	9	YA PRA SA KAN PLU	30	Market	Powders	1	Acorus calamus	1	Acoraceae	1	Acorus
						2	Albizia lebbeck	2	Apiaceae	2	Albizia
						3	Amomum testaceum	3	Apocynaceae	3	Amomum
						4	Amomum testaceum	4	Asteraceae	4	Angelica
						5	Angelica dahurica	5	Bignoniaceae	5	Aquilaria
						6	Aquilaria crassna	6	Capparaceae	6	Boesenbergia
						7	Boesenbergia rotunda	7	Combretaceae	7	Chrysopogon
						8	Chrysopogon zizanioides	8	Fabaceae	8	Cissampelos
						9	Cissampelos pareira	9	Menispermaceae	9	Coriandrum
						10	Coriandrum sativum	10	Myristicaceae	10	Cuminum
						11	Cuminum cyminum	11	Myrtaceae	11	Curcuma
						12	Curcuma longa	12	Piperaceae	12	Kaempferia
						13	Kaempferia galanga	13	Plumbaginaceae	13	Maerua
						14	Maerua siamensis	14	Poaceae	14	Myristica
						15	Myristica fragrans	15	Ranunculaceae	15	Nigella
						16	Nigella sativa	16	Thymelaeaceae	16	Oroxylum
						17	Oroxylum indicum	17	Zingiberaceae	17	Piper
						18	Piper nigrum			18	Plumbago
						19	Piper retrofractum			19	Raphistemma
						20	Piper sarmentosum			20	Saussurea
						21	Piper wallichii			21	Syzygium
						22	Plumbago indica			22	Terminalia
						23	Raphistemma puchellum			23	Zingiber
						24	Saussurea costus
						25	Syzygium aromaticum
						26	Terminalia nigrovenulosa
						27	Zingiber montanum
						28	Zingiber officinale
						29	Sulfur (กำมะถันเหลือง)
						30	Camphor (การบูร)
10	10	YA CHAN TA LEE LA	9	Market	Powders	1	Angelica dahurica	1	Apiaceae	1	Angelica	1	Aceratium ledermannii	1	Apiaceae	1	Santalaceae	1	Angelica	1	Eurycoma	1	Atractylodes lancea	1	Angelica dahurica	1	Aceratium ledermannii
						2	Artemisia annua	2	Asteraceae	2	Artemisia	2	Ailanthus altissima	2	Asteraceae			2	Artemisia	2	Pterocarpus	2	Gymnopetalum chinense	2	Artemisia annua	2	Ailanthus altissima
						3	Atractylodes lancea	3	Santalaceae	3	Atractylodes	3	Angelica tianmuensis	3	Cucurbitaceae			3	Atractylodes	3	Santalum	3	Tinospora crispa	3	Eurycoma longifolia	3	Angelica tianmuensis
						4	Eurycoma longifolia	4	Fabaceae	4	Eurycoma	4	Arctium grandifolium	4	Fabaceae			4	Gymnopetalum					4	Pterocarpus santalinus	4	Arctium grandifolium
						5	Gymnopetalum chinense	5	Cucurbitaceae	5	Gymnopetalum	5	Arctium tomentosum	5	Menispermaceae			5	Tinospora					5	Santalum album	5	Arctium tomentosum
						6	Pterocarpus santalinus	6	Menispermaceae	6	Pterocarpus	6	Artemisia glomerata	6	Simaroubaceae											6	Artemisia glomerata
						7	Santalum album	7	Simaroubaceae	7	Santalum	7	Artemisia keiskeana													7	Artemisia keiskeana
						8	Tinospora crispa			8	Tinospora	8	Artemisia judaica													8	Artemisia judaica
						9	Borneol (พิมเสน)					9	Artemisia rupestris													9	Artemisia rupestris
												10	Atractylodes carlinoides													10	Atractylodes carlinoides
												11	Carlina lanata													11	Carlina lanata
												12	Chukrasia tabularis													12	Chukrasia tabularis
												13	Cirsium palustre													13	Cirsium palustre
												14	Commiphora myrrha													14	Commiphora myrrha
												15	Coriandrum sativum													15	Coriandrum sativum
												16	Cousinia polycephala													16	Cousinia polycephala
												17	Cucurbitaceae sp. MR-2013													17	Cucurbitaceae sp. MR-2013
												18	Cuminum cyminum													18	Cuminum cyminum
												19	Gymnopetalum chinense													19	Gymnopetalum orientale
												20	Gymnopetalum orientale													20	Lespedeza fasciculiflora
												21	Lespedeza fasciculiflora													21	Lespedeza fordii
												22	Lespedeza fordii													22	Lespedeza tomentosa
												23	Lespedeza tomentosa													23	Ligusticum jeholense
												24	Ligusticum jeholense													24	Nigella sativa
												25	Nigella sativa													25	Oldenburgia intermedia
												26	Oldenburgia intermedia													26	Paeonia intermedia
												27	Paeonia intermedia													27	Paeonia lactiflora
												28	Paeonia lactiflora													28	Parthenium hysterophorus
												29	Parthenium hysterophorus													29	Pedicularis rhinanthoides
												30	Pedicularis rhinanthoides													30	Persea lingue
												31	Persea lingue													31	Saussurea carduicephala
												32	Saussurea carduicephala													32	Saussurea gnaphalodes
												33	Saussurea gnaphalodes													33	Schischkinia albispina
												34	Schischkinia albispina													34	Senna alexandrina
												35	Senna alexandrina													35	Tarchonanthus camphoratus
												36	Tarchonanthus camphoratus													36	Tinospora cordifolia
												37	Tinospora cordifolia													37	Trichosanthes pentaphylla
												38	Tinospora crispa													38	Trichosanthes pilosa
												39	Trichosanthes pentaphylla													39	Trichosanthes sp. MR-2013
												40	Trichosanthes pilosa													40	Uraria picta
												41	Trichosanthes sp. MR-2013
												42	Uraria picta
11	11	YA PRA SA CHAN DAENG	12	Market	Powders	1	Bouea macrophylla	1	Anacardiaceae	1	Bouea	1	Aceratium ledermannii	1	Anacardiaceae	1	Myristicaceae	1	Citrus	1	Bouea	1	Jasminum sambac	1	Bouea macrophylla	1	Aceratium ledermannii
						2	Caesalpinia sappan	2	Apiaceae	2	Caesalpinia	2	Ailanthus altissima	2	Apiaceae	2	Proteaceae	2	Jasminum	2	Caesalpinia	2	Nelumbo nucifera	2	Caesalpinia sappan	2	Ailanthus altissima
						3	Citrus aurantifolia	3	Calophyllaceae	3	Citrus	3	Arctium grandifolium	3	Calophyllaceae	3	Zingiberaceae	3	Ligusticum	3	Helicia			3	Citrus aurantifolia	3	Arctium grandifolium
						4	Helicia robusta	4	Fabaceae	4	Helicia	4	Artemisia keiskeana	4	Fabaceae			4	Nelumbo	4	Kaempferia			4	Helicia robusta	4	Artemisia keiskeana
						5	Jasminum sambac	5	Myristicaceae	5	Jasminum	5	Atractylodes carlinoides	5	Nelumbonaceae			5	Pterocarpus	5	Mammea			5	Kaempferia galanga	5	Atractylodes carlinoides
						6	Kaempferia galanga	6	Nelumbonaceae	6	Kaempferia	6	Carlina lanata	6	Oleaceae					6	Mesua			6	Ligusticum sinense	6	Carlina lanata
						7	Ligusticum sinense	7	Oleaceae	7	Ligusticum	7	Chukrasia tabularis	7	Rutaceae					7	Myristica			7	Mammea siamensis	7	Chukrasia tabularis
						8	Mammea siamensis	8	Proteaceae	8	Mammea	8	Cirsium palustre											8	Mesua ferrea	8	Cirsium palustre
						9	Mesua ferrea	9	Rutaceae	9	Mesua	9	Commiphora myrrha											9	Myristica fragrans	9	Commiphora myrrha
						10	Myristica fragrans	10	Zingiberaceae	10	Myristica	10	Coriandrum sativum											10	Pterocarpus santalinus	10	Coriandrum sativum
						11	Nelumbo nucifera			11	Nelumbo	11	Cousinia polycephala													11	Cousinia polycephala
						12	Pterocarpus santalinus			12	Pterocarpus	12	Cucurbitaceae sp. MR-2013													12	Cucurbitaceae sp. MR-2013
												13	Gymnopetalum orientale													13	Gymnopetalum orientale
												14	Lespedeza fasciculiflora													14	Lespedeza fasciculiflora
												15	Lespedeza fordii													15	Lespedeza fordii
												16	Lespedeza tomentosa													16	Lespedeza tomentosa
												17	Ligusticum jeholense													17	Ligusticum jeholense
												18	Nigella sativa													18	Nigella sativa
												19	Oldenburgia intermedia													19	Oldenburgia intermedia
												20	Paeonia intermedia													20	Paeonia intermedia
												21	Paeonia lactiflora													21	Paeonia lactiflora
												22	Pedicularis rhinanthoides													22	Pedicularis rhinanthoides
												23	Saussurea carduicephala													23	Saussurea carduicephala
												24	Saussurea gnaphalodes													24	Saussurea gnaphalodes
												25	Schischkinia albispina													25	Schischkinia albispina
												26	Senna alexandrina													26	Senna alexandrina
												27	Tarchonanthus camphoratus													27	Tarchonanthus camphoratus
												28	Tinospora cordifolia													28	Tinospora cordifolia
												29	Tinospora crispa													29	Tinospora crispa
												30	Uraria picta													30	Uraria picta
12	12	YA PRA SA MA VAENG	7	Market	Powders	1	Caesalpinia bonduc	1	Asteraceae	1	Caesalpinia	1	Abutilon fruticosum	1	Asteraceae	0	N/A	1	Caesalpinia	1	Tarlmounia	0	N/A	1	Caesalpinia bonduc	1	Abutilon fruticosum
						2	Curcuma spp.	2	Fabaceae	2	Curcuma	2	Acacia doratoxylon	2	Fabaceae			2	Curcuma					2	Curcuma spp.	2	Acacia doratoxylon
						3	Ocimum tenuiflorum	3	Lamiaceae	3	Ocimum	3	Achyranthes aspera	3	Lamiaceae			3	Ocimum					3	Ocimum tenuiflorum	3	Achyranthes aspera
						4	Solanum spp.	4	Solanaceae	4	Solanum	4	Agalinis strictifolia	4	Solanaceae			4	Solanum					4	Solanum spp.	4	Agalinis strictifolia
						5	Solanum trilobatum	5	Zingiberaceae	5	Tarlmounia	5	Anethum graveolens	5	Zingiberaceae									5	Solanum trilobatum	5	Anethum graveolens
						6	Tarlmounia elliptica					6	Anthotroche pannosa											6	Tarlmounia elliptica	6	Anthotroche pannosa
						7	Alum (สารส้ม)					7	Aralia stipulata													7	Aralia stipulata
												8	Artemisia keiskeana													8	Artemisia keiskeana
												9	Astrotricha latifolia													9	Astrotricha latifolia
												10	Barleria trispinosa													10	Barleria trispinosa
												11	Brandisia hancei													11	Brandisia hancei
												12	Cajanus cajan													12	Cajanus cajan
												13	Carica papaya													13	Carica papaya
												14	Cathormion umbellatum													14	Cathormion umbellatum
												15	Centella asiatica													15	Centella asiatica
												16	Chromolaena odorata													16	Chromolaena odorata
												17	Cissus quadrangularis													17	Cissus quadrangularis
												18	Cleome fimbriata													18	Cleome fimbriata
												19	Cleome viscosa													19	Cleome viscosa
												20	Cocculus pendulus													20	Cocculus pendulus
												21	Coriandrum sativum													21	Coriandrum sativum
												22	Cuminum cyminum													22	Cuminum cyminum
												23	Curcuma amada													23	Curcuma amada
												24	Curcuma aromatica													24	Curcuma aromatica
												25	Curcuma elata													25	Curcuma elata
												26	Curcuma longa													26	Curcuma longa
												27	Curcuma parvula													27	Curcuma parvula
												28	Cyathula prostrata													28	Cyathula prostrata
												29	Cycloloma atriplicifolium													29	Cycloloma atriplicifolium
												30	Cyclospermum leptophyllum													30	Cyclospermum leptophyllum
												31	Cyphocardamum aretioides													31	Cyphocardamum aretioides
												32	Derris scandens													32	Derris scandens
												33	Ehretia dicksonii													33	Ehretia dicksonii
												34	Euphorbia hirta													34	Euphorbia hirta
												35	Ferula coskunii													35	Ferula coskunii
												36	Foeniculum vulgare													36	Foeniculum vulgare
												37	Galeopsis pubescens													37	Galeopsis pubescens
												38	Gnaphalium supinum													38	Gnaphalium supinum
												39	Gomphrena sonorae													39	Gomphrena sonorae
												40	Gossypianthus lanuginosus													40	Gossypianthus lanuginosus
												41	Griselinia lucida													41	Griselinia lucida
												42	Guilandina bonduc													42	Guilandina bonduc
												43	Gymnanthemum amygdalinum													43	Gymnanthemum amygdalinum
												44	Heliotropium indicum													44	Heliotropium indicum
												45	Hyoscyamus niger													45	Hyoscyamus niger
												46	Justicia brandegeana													46	Justicia brandegeana
												47	Komarovia anisosperma													47	Komarovia anisosperma
												48	Lablab purpureus													48	Lablab purpureus
												49	Lepidium apetalum													49	Lepidium apetalum
												50	Lycium elongatum													50	Lycium elongatum
												51	Mallotus philippensis													51	Mallotus philippensis
												52	Mallotus repandus													52	Mallotus repandus
												53	Malope trifida													53	Malope trifida
												54	Millettia peguensis													54	Millettia peguensis
												55	Millettia pinnata													55	Millettia pinnata
												56	Mimosa guatemalensis													56	Mimosa guatemalensis
												57	Nelumbo nucifera													57	Nelumbo nucifera
												58	Nelumbo sp. YCH-2007													58	Nelumbo sp. YCH-2007
												59	Nepeta deflersiana													59	Nepeta deflersiana
												60	Nepeta grandiflora													60	Nepeta grandiflora
												61	Nigella sativa													61	Nigella sativa
												62	Ocimum gratissimum													62	Ocimum gratissimum
												63	Orthosiphon aristatus													63	Orthosiphon aristatus
												64	Orthosiphon stamineus													64	Orthosiphon stamineus
												65	Phyllanthus niruri													65	Phyllanthus niruri
												66	Plantago afra													66	Plantago afra
												67	Plecostachys serpyllifolia													67	Plecostachys serpyllifolia
												68	Polyscias ornifolia													68	Polyscias ornifolia
												69	Pseudoridolfia fennanei													69	Pseudoridolfia fennanei
												70	Rhinacanthus gracilis													70	Rhinacanthus gracilis
												71	Ridolfia segetum													71	Ridolfia segetum
												72	Ruellia caroliniensis													72	Ruellia caroliniensis
												73	Ruellia runyonii													73	Ruellia runyonii
												74	Ruellia tuberosa													74	Ruellia tuberosa
												75	Schefflera vantsilana													75	Schefflera vantsilana
												76	Schefflera volkensii													76	Schefflera volkensii
												77	Senna alexandrina													77	Senna alexandrina
												78	Sida acuta													78	Sida acuta
												79	Sida cordata													79	Sida cordata
												80	Sida spinosa													80	Sida spinosa
												81	Solanum carduiforme													81	Solanum carduiforme
												82	Solanum heteropodium													82	Solanum heteropodium
												83	Solanum melongena													83	Solanum melongena
												84	Solanum violaceum													84	Solanum violaceum
												85	Solanum viridifolium													85	Solanum viridifolium
												86	Stahlianthus involucratus													86	Stahlianthus involucratus
												87	Thapsia gymnesica													87	Thapsia gymnesica
												88	Thunbergia coccinea													88	Thunbergia coccinea
												89	Tinadendron noumeanum													89	Tinadendron noumeanum
												90	Tribulus terrestris													90	Tribulus terrestris
												91	Uraria picta													91	Uraria picta
												92	Vasconcellea sprucei													92	Vasconcellea sprucei
												93	Vernonia sp. MR-2013													93	Vernonia sp. MR-2013
												94	Xanthium sibiricum													94	Xanthium sibiricum
												95	Zingiber oligophyllum													95	Zingiber oligophyllum
13	13	YA UM MA RUE KA VA TEE	6	Market	Powders	1	Coriandrum sativum	1	Apiaceae	1	Coriandrum	1	Aristolochia foveolata	1	Apiaceae	0	N/A	1	Coriandrum	0	N/A	1	Coriandrum sativum	1	Phyllanthus emblica	1	Aristolochia foveolata
						2	Cuminum cyminum	2	Combretaceae	2	Cuminum	2	Asphodelus tenuifolius	2	Combretaceae			2	Cuminum			2	Cuminum cyminum	2	Terminalia chebula	2	Asphodelus tenuifolius
						3	Glycyrrhiza glabra	3	Fabaceae	3	Glycyrrhiza	3	Azadirachta indica	3	Fabaceae			3	Glycyrrhiza			3	Glycyrrhiza glabra			3	Azadirachta indica
						4	Phyllanthus emblica	4	Phyllanthaceae	4	Phyllanthus	4	Balsamocitrus dawei	4	Phyllanthaceae			4	Phyllanthus			4	Terminalia bellirica			4	Balsamocitrus dawei
						5	Terminalia bellirica			5	Terminalia	5	Coccinia grandis					5	Terminalia							5	Coccinia grandis
						6	Terminalia chebula					6	Convolvulus arvensis													6	Convolvulus arvensis
												7	Coriandrum sativum													7	Cyphocardamum aretioides
												8	Cuminum cyminum													8	Ferula coskunii
												9	Cyphocardamum aretioides													9	Foeniculum vulgare
												10	Ferula coskunii													10	Glycyrrhiza sp. Shihezi
												11	Foeniculum vulgare													11	Glycyrrhiza uralensis
												12	Glycyrrhiza glabra													12	Gymnopetalum scabrum
												13	Glycyrrhiza sp. Shihezi													13	Komarovia anisosperma
												14	Glycyrrhiza uralensis													14	Melilotus indicus
												15	Gymnopetalum scabrum													15	Plantago afra
												16	Komarovia anisosperma													16	Sinapis arvensis
												17	Melilotus indicus													17	Thapsia gymnesica
												18	Plantago afra
												19	Sinapis arvensis
												20	Thapsia gymnesica
14	14	YA PRA SA JET TA PUNG KI	16	Market	Powders	1	Albizia lucidior	1	Apocynaceae	1	Albizia	1	Alpinia galanga	1	Apocynaceae	1	Myristicaceae	1	Alpinia	1	Albizia	1	Alpinia galanga	1	Albizia lucidior	1	Anethum graveolens
						2	Alpinia galanga	2	Euphorbiaceae	2	Alpinia	2	Anethum graveolens	2	Euphorbiaceae	2	Myrtaceae	2	Amomum	2	Cissampelos	2	Piper nigrum	2	Amomum testaceum	2	Croton crassifolius
						3	Amomum testaceum	3	Fabaceae	3	Amomum	3	Croton crassifolius	3	Fabaceae			3	Piper	3	Cladogynos	3	Rauvolfia serpentina	3	Amomum testaceum	3	Croton euryphyllus
						4	Amomum testaceum	4	Menispermaceae	4	Cissampelos	4	Croton euryphyllus	4	Menispermaceae			4	Rauvolfia	4	Myristica	4	Tinospora crispa	4	Cissampelos pareira	4	Croton louvelii
						5	Cissampelos pareira	5	Myristicaceae	5	Cladogynos	5	Croton louvelii	5	Piperaceae			5	Tinospora	5	Shirakiopsis			5	Cladogynos orientalis	5	Cuminum cyminum
						6	Cladogynos orientalis	6	Myrtaceae	6	Myristica	6	Cuminum cyminum	6	Zingiberaceae					6	Syzygium			6	Myristica fragrans	6	Cyclea tonkinensis
						7	Myristica fragrans	7	Piperaceae	7	Piper	7	Cyclea tonkinensis											7	Myristica fragrans	7	Cyphocardamum aretioides
						8	Myristica fragrans	8	Zingiberaceae	8	Rauvolfia	8	Cyphocardamum aretioides											8	Shirakiopsis indica	8	Foeniculum vulgare
						9	Piper nigrum			9	Shirakiopsis	9	Foeniculum vulgare											9	Syzygium aromaticum	9	Lepidium apetalum
						10	Rauvolfia serpentina			10	Syzygium	10	Lepidium apetalum											10	Syzygium cumini	10	Nelumbo nucifera
						11	Shirakiopsis indica			11	Tinospora	11	Nelumbo nucifera													11	Nigella sativa
						12	Syzygium aromaticum					12	Nigella sativa													12	Opuntia humifusa
						13	Syzygium cumini					13	Opuntia humifusa													13	Plantago afra
						14	Tinospora crispa					14	Plantago afra													14	Senna alexandrina
						15	Rock salt (เกลือสินเธาว์)					15	Senna alexandrina													15	Thunbergia coccinea
						16	Camphor (การบูร)					16	Thunbergia coccinea													16	Tinospora cordifolia
												17	Tinospora cordifolia													17	Zingiber oligophyllum
												18	Tinospora crispa
												19	Zingiber oligophyllum
15	15	YA THO RA NEE SAN TA KAT	26	Market	Powders	1	Alocasia macrorrhizos	1	Amaranthaceae	1	Alocasia	1	Anethum graveolens	1	Amaranthaceae	1	Araceae	1	Amomum	1	Alocasia	1	Cuminum cyminum	1	Alocasia macrorrhizos	1	Anethum graveolens
						2	Aloe vera	2	Apiaceae	2	Aloe	2	Argyreia sp. 3 MR-2013	2	Apiaceae	2	Asphodelaceae	2	Atractylodes	2	Aloe	2	Glycyrrhiza glabra	2	Aloe vera	2	Argyreia sp. 3 MR-2013
						3	Amomum testaceum	3	Araceae	3	Amomum	3	Atractylodes carlinoides	3	Asteraceae	3	Capparaceae	3	Cuminum	3	Amorphophallus	3	Nigella sativa	3	Amomum testaceum	3	Atractylodes carlinoides
						4	Amomum villosum	4	Asphodelaceae	4	Amorphophallus	4	Callistemon polandii	4	Combretaceae	4	Clusiaceae	4	Ferula	4	Capparis	4	Phyllanthus emblica	4	Amomum villosum	4	Callistemon polandii
						5	Amorphophallus konjac	5	Asteraceae	5	Atractylodes	5	Coriandrum sativum	5	Fabaceae	5	Colchicaceae	5	Glycyrrhiza	5	Dioscorea	5	Piper nigrum	5	Amorphophallus konjac	5	Coriandrum sativum
						6	Atractylodes lancea	6	Capparaceae	6	Capparis	6	Cuminum cyminum	6	Myrtaceae	6	Dioscoreaceae	6	Nigella	6	Garcinia	6	Terminalia chebula	6	Atractylodes lancea	6	Cyclospermum leptophyllum
						7	Capparis micracantha	7	Clusiaceae	7	Cuminum	7	Cyclospermum leptophyllum	7	Phyllanthaceae	7	Myristicaceae	7	Phyllanthus	7	Gloriosa			7	Capparis micracantha	7	Cyphocardamum aretioides
						8	Cuminum cyminum	8	Colchicaceae	8	Dioscorea	8	Cyphocardamum aretioides	8	Piperaceae	8	Plumbaginaceae	8	Piper	8	Iresine			8	Dioscorea hispida	8	Ferula coskunii
						9	Dioscorea hispida	9	Combretaceae	9	Ferula	9	Ferula coskunii	9	Polygonaceae			9	Rheum	9	Myristica			9	Ferula assa-foetida	9	Foeniculum vulgare
						10	Ferula assa-foetida	10	Dioscoreaceae	10	Garcinia	10	Foeniculum vulgare	10	Ranunculaceae			10	Saussurea	10	Plumbago			10	Garcinia hanburyi	10	Glycyrrhiza sp. Shihezi
						11	Garcinia hanburyi	11	Fabaceae	11	Gloriosa	11	Glycyrrhiza glabra	11	Zingiberaceae			11	Terminalia	11	Syzygium			11	Gloriosa superba	11	Glycyrrhiza uralensis
						12	Gloriosa superba	12	Myristicaceae	12	Glycyrrhiza	12	Glycyrrhiza sp. Shihezi							12	Zingiber			12	Iresine herbstii	12	Ipomoea lacunosa
						13	Glycyrrhiza glabra	13	Myrtaceae	13	Iresine	13	Glycyrrhiza uralensis											13	Myristica fragrans	13	Ipomoea nil
						14	Iresine herbstii	14	Phyllanthaceae	14	Myristica	14	Ipomoea lacunosa											14	Myristica fragrans	14	Komarovia anisosperma
						15	Myristica fragrans	15	Piperaceae	15	Nigella	15	Ipomoea nil											15	Plumbago indica	15	Moringa oleifera
						16	Myristica fragrans	16	Plumbaginaceae	16	Phyllanthus	16	Komarovia anisosperma											16	Rheum officinale Rheum palmatum Rheum tanguticum	16	Moringa peregrina
						17	Nigella sativa	17	Polygonaceae	17	Piper	17	Moringa oleifera											17	Saussurea costus	17	Plantago afra
						18	Phyllanthus emblica	18	Ranunculaceae	18	Plumbago	18	Moringa peregrina											18	Syzygium aromaticum	18	Rheum franzenbachii
						19	Piper nigrum	19	Zingiberaceae	19	Rheum	19	Nigella sativa											19	Zingiber officinale	19	Rheum pumilum
						20	Plumbago indica			20	Saussurea	20	Piper nigrum													20	Thapsia gymnesica
						21	Rheum officinale Rheum palmatum Rheum tanguticum			21	Syzygium	21	Plantago afra													21	Thunbergia coccinea
						22	Saussurea costus			22	Terminalia	22	Rheum franzenbachii
						23	Syzygium aromaticum			23	Zingiber	23	Rheum pumilum
						24	Terminalia chebula					24	Thapsia gymnesica
						25	Zingiber officinale					25	Thunbergia coccinea
						26	Camphor (การบูร)
16	16	YA LUENG PID SA MUT	13	Market	Powders	1	Allium sativum	1	Amaryllidaceae	1	Allium	1	Abutilon fruticosum	1	Amaryllidaceae	1	Cyperaceae	1	Allium	1	Cyperus	1	Allium sativum	1	Curcuma spp.	1	Abutilon fruticosum
						2	Curcuma longa	2	Balsaminaceae	2	Curcuma	2	Agalinis maritima	2	Bignoniaceae	2	Balsaminaceae	2	Curcuma	2	Uncaria	2	Curcuma longa	2	Cyperus rotundus	2	Agalinis maritima
						3	Curcuma spp.	3	Bignoniaceae	3	Cyperus	3	Agonandra racemosa	3	Fabaceae			3	Musa	3	Impatiens Lawsonia	3	Musa ABB group (triploid) cv. ‘teep’	3	Impatiens balsamina Lawsonia inermis	3	Agonandra racemosa
						4	Cyperus rotundus	4	Cyperaceae	4	Impatiens / Lawsonia	4	Allium ampeloprasum	4	Lythraceae			4	Oroxylum			4	Oroxylum indicum	4	Senegalia catechu	4	Allium ampeloprasum
						5	Impatiens balsamina Lawsonia inermis	5	Fabaceae	5	Musa	5	Allium sativum	5	Musaceae			5	Piper			5	Piper retrofractum	5	Uncaria gambir	5	Anethum graveolens
						6	Musa ABB group (triploid) cv. ‘teep’	6	Lythraceae	6	Oroxylum	6	Anethum graveolens	6	Piperaceae			6	Punica			6	Punica granatum			6	Artemisia keiskeana
						7	Oroxylum indicum	7	Musaceae	7	Piper	7	Artemisia keiskeana	7	Rubiaceae			7	Senegalia							7	Asphodelus tenuifolius
						8	Piper retrofractum	8	Piperaceae	8	Punica	8	Asphodelus tenuifolius	8	Zingiberaceae											8	Astragalus mongholicus
						9	Punica granatum	9	Rubiaceae	9	Senegalia	9	Astragalus mongholicus													9	Barleria trispinosa
						10	Senegalia catechu	10	Zingiberaceae	10	Uncaria	10	Barleria trispinosa													10	Carica papaya
						11	Uncaria gambir					11	Carica papaya													11	Cissus quadrangularis
						12	Lac (ครั่ง)					12	Cissus quadrangularis													12	Coccinia grandis
						13	Resin (ชันย้อย)					13	Coccinia grandis													13	Coriandrum sativum
												14	Coriandrum sativum													14	Cuminum cyminum
												15	Cuminum cyminum													15	Curcuma amada
												16	Curcuma amada													16	Curcuma aromatica
												17	Curcuma aromatica													17	Curcuma parvula
												18	Curcuma longa													18	Cyathula prostrata
												19	Curcuma parvula													19	Cyclospermum leptophyllum
												20	Cyathula prostrata													20	Cyphocardamum aretioides
												21	Cyclospermum leptophyllum													21	Duranta erecta
												22	Cyphocardamum aretioides													22	Ehretia dicksonii
												23	Duranta erecta													23	Ferula coskunii
												24	Ehretia dicksonii													24	Foeniculum vulgare
												25	Ferula coskunii													25	Glycyrrhiza glabra
												26	Foeniculum vulgare													26	Glycyrrhiza sp. Shihezi
												27	Glycyrrhiza glabra													27	Glycyrrhiza uralensis
												28	Glycyrrhiza sp. Shihezi													28	Gnaphalium supinum
												29	Glycyrrhiza uralensis													29	Gymnanthemum amygdalinum
												30	Gnaphalium supinum													30	Heliotropium indicum
												31	Gymnanthemum amygdalinum													31	Justicia brandegeana
												32	Heliotropium indicum													32	Justicia sp. Daniel 9010
												33	Justicia brandegeana													33	Justicieae sp. Daniel 6737
												34	Justicia sp. Daniel 9010													34	Komarovia anisosperma
												35	Justicieae sp. Daniel 6737													35	Lablab purpureus
												36	Komarovia anisosperma													36	Lepidium apetalum
												37	Lablab purpureus													37	Mallotus apelta
												38	Lepidium apetalum													38	Mallotus floribundus
												39	Mallotus apelta													39	Mallotus philippensis
												40	Mallotus floribundus													40	Mallotus repandus
												41	Mallotus philippensis													41	Millettia pinnata
												42	Mallotus repandus													42	Millettia sp. 3 MR-2013
												43	Millettia pinnata													43	Nelumbo nucifera
												44	Millettia sp. 3 MR-2013													44	Nelumbo sp. YCH-2007
												45	Nelumbo nucifera													45	Nigella sativa
												46	Nelumbo sp. YCH-2007													46	Phyllanthus niruri
												47	Nigella sativa													47	Piper nigrum
												48	Oroxylum indicum													48	Plantago afra
												49	Phyllanthus niruri													49	Plecostachys serpyllifolia
												50	Piper nigrum													50	Premna microphylla
												51	Piper retrofractum													51	Pseudoridolfia fennanei
												52	Plantago afra													52	Rhinacanthus gracilis
												53	Plecostachys serpyllifolia													53	Ridolfia segetum
												54	Premna microphylla													54	Ruellia jaliscana
												55	Pseudoridolfia fennanei													55	Ruellia marlothii
												56	Rhinacanthus gracilis													56	Ruellia tuberosa
												57	Ridolfia segetum													57	Samanea saman
												58	Ruellia jaliscana													58	Sauropus androgynus
												59	Ruellia marlothii													59	Schefflera pauciflora
												60	Ruellia tuberosa													60	Senna alexandrina
												61	Samanea saman													61	Sida spinosa
												62	Sauropus androgynus													62	Sinapis arvensis
												63	Schefflera pauciflora													63	Stahlianthus involucratus
												64	Senna alexandrina													64	Thapsia gymnesica
												65	Sida spinosa													65	Thunbergia coccinea
												66	Sinapis arvensis													66	Trichosanthes guizhouensis
												67	Stahlianthus involucratus													67	Vasconcellea sprucei
												68	Thapsia gymnesica													68	Vernonia sp. MR-2013
												69	Thunbergia coccinea													69	Zingiber oligophyllum
												70	Trichosanthes guizhouensis
												71	Vasconcellea sprucei
												72	Vernonia sp. MR-2013
												73	Zingiber oligophyllum
17	17	YA MA HA JAK YAI	25	Market	Powders	1	Allium sativum	1	Amaryllidaceae	1	Allium	1	Anethum graveolens	1	Apiaceae	1	Amaryllidaceae	1	Coriandrum	1	Allium	1	Coriandrum sativum	1	Allium sativum	1	Anethum graveolens
						2	Aloe vera	2	Apiaceae	2	Aloe	2	Coccinia grandis	2	Asteraceae	2	Asphodelaceae	2	Cuminum	2	Aloe	2	Foeniculum vulgare	2	Aloe vera	2	Coccinia grandis
						3	Amomum testaceum	3	Asphodelaceae	3	Amomum	3	Coriandrum sativum	3	Brassicaceae	3	Combretaceae	3	Foeniculum	3	Amomum	3	Glycyrrhiza glabra	3	Amomum testaceum	3	Cyclospermum leptophyllum
						4	Angelica dahurica	4	Asteraceae	4	Angelica	4	Cuminum cyminum	4	Fabaceae	4	Phyllanthaceae	4	Glycyrrhiza	4	Angelica	4	Lepidium sativum	4	Angelica dahurica	4	Cyphocardamum aretioides
						5	Atractylodes lancea	5	Brassicaceae	5	Atractylodes	5	Cyclospermum leptophyllum	5	Lamiaceae	5	Myristicaceae	5	Lepidium	5	Atractylodes	5	Nigella sativa	5	Atractylodes lancea	5	Ferula coskunii
						6	Coriandrum sativum	6	Combretaceae	6	Coriandrum	6	Cyphocardamum aretioides	6	Plantaginaceae	6	Myrtaceae	6	Nigella	6	Curcuma	6	Ocimum basilicum	6	Cuminum cyminum	6	Gymnopetalum scabrum
						7	Cuminum cyminum	7	Fabaceae	7	Cuminum	7	Ferula coskunii	7	Ranunculaceae	7	Zingiberaceae	7	Ocimum	7	Myristica			7	Curcuma spp.	7	Komarovia anisosperma
						8	Curcuma spp.	8	Lamiaceae	8	Curcuma	8	Foeniculum vulgare	8	Rubiaceae			8	Paederia	8	Neopicrorhiza			8	Myristica fragrans	8	Lepidium apetalum
						9	Foeniculum vulgare	9	Myristicaceae	9	Foeniculum	9	Gymnopetalum scabrum							9	Phyllanthus			9	Myristica fragrans	9	Plantago afra
						10	Glycyrrhiza glabra	10	Myrtaceae	10	Glycyrrhiza	10	Komarovia anisosperma							10	Saussurea			10	Neopicrorhiza scrophulariiflora	10	Pseudoridolfia fennanei
						11	Lepidium sativum	11	Phyllanthaceae	11	Lepidium	11	Lepidium apetalum							11	Syzygium			11	Paederia linearis	11	Ridolfia segetum
						12	Myristica fragrans	12	Plantaginaceae	12	Myristica	12	Nigella sativa							12	Terminalia			12	Phyllanthus emblica	12	Thapsia gymnesica
						13	Myristica fragrans	13	Ranunculaceae	13	Neopicrorhiza	13	Plantago afra							13	Trachyspermum			13	Saussurea costus	13	Tribulus terrestris
						14	Neopicrorhiza scrophulariiflora	14	Rubiaceae	14	Nigella	14	Pseudoridolfia fennanei											14	Syzygium aromaticum
						15	Nigella sativa	15	Zingiberaceae	15	Ocimum	15	Ridolfia segetum											15	Terminalia bellirica
						16	Ocimum basilicum			16	Paederia	16	Thapsia gymnesica											16	Terminalia chebula (Fruit)
						17	Paederia linearis			17	Phyllanthus	17	Tribulus terrestris											17	Terminalia chebula (Gal)
						18	Phyllanthus emblica			18	Saussurea													18	Trachyspermum ammi
						19	Saussurea costus			19	Syzygium
						20	Syzygium aromaticum			20	Terminalia
						21	Terminalia bellirica			21	Trachyspermum
						22	Terminalia chebula (Fruit)
						23	Terminalia chebula (Gal)
						24	Trachyspermum ammi
						25	Alum (สารส้ม)
18	18	YA KHAEW HOM	18	Market	Powders	1	Angiopteris evecta	1	Asteraceae	1	Angiopteris	1	Agalinis maritima	1	Asteraceae	1	Cyatheaceae	1	Eupatorium	1	Angiopteris	1	Mammea siamensis	1	Angiopteris evecta	1	Agalinis maritima
						2	Chrysopogon zizanioides	2	Calophyllaceae	2	Chrysopogon	2	Anisophyllea pomifera	2	Calophyllaceae	2	Dioscoreaceae	2	Mammea	2	Chrysopogon	2	Mesua ferrea	2	Chrysopogon zizanioides	2	Anisophyllea pomifera
						3	Cordyline fruticosa	3	Cyatheaceae	3	Cordyline	3	Aristolochia foveolata	3	Dipterocarpaceae	3	Dracaenaceae	3	Mesua	3	Cordyline	3	Nelumbo nucifera	3	Cordyline fruticosa	3	Aristolochia foveolata
						4	Cordyline fruticosa	4	Dioscoreaceae	4	Cyathea	4	Billardiera fraseri	4	Fabaceae	4	Marattiaceae	4	Nelumbo	4	Cyathea			4	Cordyline fruticosa	4	Billardiera fraseri
						5	Cyathea spp.	5	Dipterocarpaceae	5	Dryobalanops	5	Columnea rileyi	5	Nelumbonaceae	5	Myristicaceae	5	Sophora	5	Dryobalanops			5	Cyathea spp.	5	Columnea rileyi
						6	Dryobalanops aromatica	6	Dracaenaceae	6	Eupatorium	6	Coriandrum sativum	6	Plantaginaceae	6	Orchidaceae			6	Kaempferia			6	Dryobalanops aromatica	6	Coriandrum sativum
						7	Eupatorium chinense	7	Fabaceae	7	Kaempferia	7	Cuminum cyminum	7	Zingiberaceae	7	Poaceae			7	Limnophila			7	Eupatorium chinense	7	Cuminum cyminum
						8	Kaempferia galanga	8	Marattiaceae	8	Limnophila	8	Cyclospermum leptophyllum			8	Sapotaceae			8	Ludisia			8	Kaempferia galanga	8	Cyclospermum leptophyllum
						9	Limnophila rugosa	9	Myristicaceae	9	Ludisia	9	Cyphocardamum aretioides							9	Mimusops			9	Limnophila rugosa	9	Cyphocardamum aretioides
						10	Ludisia discolor	10	Nelumbonaceae	10	Mammea	10	Foeniculum vulgare							10	Myristica			10	Ludisia discolor	10	Foeniculum vulgare
						11	Mammea siamensis	11	Orchidaceae	11	Mesua	11	Maianthemum canadense							11	Pterocarpus			11	Mimusops elengi	11	Maianthemum canadense
						12	Mesua ferrea	12	Plantaginaceae	12	Mimusops	12	Mesua ferrea							12	Tacca			12	Myristica fragrans	12	Nelumbo lutea
						13	Mimusops elengi	13	Poaceae	13	Myristica	13	Nelumbo lutea											13	Pterocarpus santalinus	13	Nelumbo sp. YCH-2007
						14	Myristica fragrans	14	Sapotaceae	14	Nelumbo	14	Nelumbo nucifera											14	Sophora exigua	14	Nigella sativa
						15	Nelumbo nucifera	15	Zingiberaceae	15	Pterocarpus	15	Nelumbo sp. YCH-2007											15	Tacca chantrieri	15	Opuntia humifusa
						16	Pterocarpus santalinus			16	Sophora	16	Nigella sativa													16	Pogostemon cablin
						17	Sophora exigua			17	Tacca	17	Opuntia humifusa													17	Pogostemon heyneanus
						18	Tacca chantrieri					18	Pogostemon cablin													18	Sophora flavescens
												19	Pogostemon heyneanus													19	Stachys palustris
												20	Sophora flavescens													20	Talipariti macrophyllum
												21	Stachys palustris													21	Thymus quinquecostatus
												22	Talipariti macrophyllum													22	Valeriana scandens
												23	Thymus quinquecostatus
												24	Valeriana scandens
19	19	YA SAENG MUEK	12	Market	Powders	1	Allium ascalonicum	1	Amaryllidaceae	1	Allium	1	Anethum graveolens	1	Asteraceae	1	Amaryllidaceae	0	N/A	1	Allium	0	N/A	1	Allium ascalonicum	1	Anethum graveolens
						2	Amomum testaceum	2	Asteraceae	2	Amomum	2	Coriandrum sativum	2	Malvaceae	2	Dipterocarpaceae			2	Amomum			2	Amomum testaceum	2	Coriandrum sativum
						3	Dryobalanops aromatica	3	Dipterocarpaceae	3	Dryobalanops	3	Cuminum cyminum			3	Lamiaceae			3	Dryobalanops			3	Dryobalanops aromatica	3	Cuminum cyminum
						4	Eupatorium chinense	4	Lamiaceae	4	Eupatorium	4	Cyclospermum leptophyllum			4	Loliginidae			4	Eupatorium			4	Eupatorium chinense	4	Cyclospermum leptophyllum
						5	Mansonia gagei	5	Loliginidae	5	Mansonia	5	Cyphocardamum aretioides			5	Myristicaceae			5	Mansonia Aglaia			5	Mansonia gagei	5	Cyphocardamum aretioides
						6	Myristica fragrans	6	Malvaceae	6	Myristica	6	Foeniculum vulgare			6	Myrtaceae			6	Myristica			6	Myristica fragrans	6	Foeniculum vulgare
						7	Myristica fragrans	7	Myristicaceae	7	Ocimum	7	Glycyrrhiza glabra			7	Zingiberaceae			7	Ocimum			7	Myristica fragrans	7	Glycyrrhiza glabra
						8	Myristica fragrans	8	Myrtaceae	8	Sepioteuthis	8	Glycyrrhiza sp. Shihezi							8	Sepioteuthis			8	Myristica fragrans	8	Glycyrrhiza sp. Shihezi
						9	Ocimum tenuiflorum	9	Zingiberaceae	9	Syzygium	9	Glycyrrhiza uralensis							9	Syzygium			9	Ocimum tenuiflorum	9	Glycyrrhiza uralensis
						10	Sepioteuthis lessoniana					10	Lepidium apetalum											10	Sepioteuthis lessoniana	10	Lepidium apetalum
						11	Syzygium aromaticum					11	Nigella sativa											11	Syzygium aromaticum	11	Nigella sativa
						12	Borneol (พิมเสน)					12	Plantago afra													12	Plantago afra
												13	Rheum alexandrae													13	Rheum alexandrae
												14	Rheum franzenbachii													14	Rheum franzenbachii
												15	Rheum pumilum													15	Rheum pumilum
												16	Trigonella foenum-graecum													16	Trigonella foenum-graecum
20	20	YA TREE HOM	9	Market	Powders	1	Angelica dahurica	1	Apiaceae	1	Angelica	1	Anethum graveolens	1	Apiaceae	1	Phyllanthaceae	1	Coriandrum	1	Angelica	1	Coriandrum sativum	1	Angelica dahurica	1	Anethum graveolens
						2	Coriandrum sativum	2	Combretaceae	2	Coriandrum	2	Coriandrum sativum	2	Combretaceae			2	Glycyrrhiza	2	Phyllanthus	2	Glycyrrhiza glabra	2	Phyllanthus emblica	2	Cuminum cyminum
						3	Glycyrrhiza glabra	3	Fabaceae	3	Glycyrrhiza	3	Cuminum cyminum	3	Fabaceae			3	Rheum			3	Terminalia bellirica	3	Rheum officinale Rheum palmatum Rheum tanguticum	3	Cyclospermum leptophyllum
						4	Phyllanthus emblica	4	Phyllanthaceae	4	Phyllanthus	4	Cyclospermum leptophyllum	4	Polygonaceae			4	Terminalia			4	Terminalia chebula	4	Terminalia spp.	4	Cyphocardamum aretioides
						5	Rheum officinale Rheum palmatum Rheum tanguticum	5	Polygonaceae	5	Rheum	5	Cyphocardamum aretioides					5	Trigonella			5	Trigonella foenum-graecum			5	Foeniculum vulgare
						6	Terminalia bellirica			6	Terminalia	6	Foeniculum vulgare													6	Glycyrrhiza sp. Shihezi
						7	Terminalia chebula			7	Trigonella	7	Glycyrrhiza glabra													7	Glycyrrhiza uralensis
						8	Terminalia spp.					8	Glycyrrhiza sp. Shihezi													8	Lepidium apetalum
						9	Trigonella foenum-graecum					9	Glycyrrhiza uralensis													9	Nigella sativa
												10	Lepidium apetalum													10	Plantago afra
												11	Nigella sativa													11	Rheum alexandrae
												12	Plantago afra													12	Rheum franzenbachii
												13	Rheum alexandrae													13	Rheum pumilum
												14	Rheum franzenbachii
												15	Rheum pumilum
												16	Trigonella foenum-graecum
21	21	YA MA HA NIL TANG THONG	11	Market	Powders	1	Calamus spp.	1	Anacardiaceae	1	Calamus
						2	Entada spp.	2	Arecaceae	2	Entada
						3	Monetaria moneta	3	Cypraeidae	3	Monetaria
						4	Myristica fragrans	4	Fabaceae	4	Myristica
						5	Pogostemon cablin	5	Lamiaceae	5	Pogostemon
						6	Pterocarpus santalinus	6	Loliginidae	6	Pterocarpus
						7	Sapindus rarak	7	Menispermaceae	7	Sapindus
						8	Sepioteuthis lessoniana	8	Myristicaceae	8	Sepioteuthis
						9	Spondias pinnata	9	Sapindaceae	9	Spondias
						10	Tectona grandis			10	Tectona
						11	Tiliacora triandra			11	Tiliacora
22	22	YA PRA SA PRAO YAI	21	Market	Powders	1	Amomum testaceum	1	Apiaceae	1	Amomum	1	Anethum graveolens	1	Apiaceae	1	Myristicaceae	1	Anethum	1	Amomum	1	Anethum graveolens	1	Amomum testaceum	1	Artemisia keiskeana
						2	Anethum graveolens	2	Asteraceae	2	Anethum	2	Artemisia keiskeana	2	Asteraceae	2	Myrtaceae	2	Angelica	2	Kaempferia	2	Cuminum cyminum	2	Angelica dahurica	2	Cyphocardamum aretioides
						3	Angelica dahurica	3	Brassicaceae	3	Angelica	3	Cuminum cyminum	3	Brassicaceae	3	Santalaceae	3	Artemisia	3	Mammea	3	Foeniculum vulgare	3	Angelica sinensis	3	Ferula coskunii
						4	Angelica sinensis	4	Calophyllaceae	4	Artemisia	4	Cyphocardamum aretioides	4	Calophyllaceae	4	Sapotaceae	4	Atractylodes	4	Mimusops	4	Lepidium sativum	4	Artemisia annua	4	Komarovia anisosperma
						5	Artemisia annua	5	Fabaceae	5	Atractylodes	5	Ferula coskunii	5	Fabaceae	5	Zingiberaceae	5	Cuminum	5	Myristica	5	Mesua ferrea	5	Atractylodes lancea	5	Lepidium apetalum
						6	Atractylodes lancea	6	Myristicaceae	6	Cuminum	6	Foeniculum vulgare	6	Nelumbonaceae			6	Foeniculum	6	Pterocarpus	6	Nelumbo nucifera	6	Kaempferia galanga	6	Nelumbo sp. YCH-2007
						7	Cuminum cyminum	7	Myrtaceae	7	Foeniculum	7	Komarovia anisosperma	7	Ranunculaceae			7	Lepidium	7	Santalum	7	Nigella sativa	7	Ligusticum sinense	7	Pseudoridolfia fennanei
						8	Foeniculum vulgare	8	Nelumbonaceae	8	Kaempferia	8	Lepidium apetalum					8	Ligusticum	8	Syzygium			8	Mammea siamensis	8	Ridolfia segetum
						9	Kaempferia galanga	9	Ranunculaceae	9	Lepidium	9	Nelumbo nucifera					9	Mesua					9	Mimusops elengi	9	Thapsia gymnesica
						10	Lepidium sativum	10	Santalaceae	10	Ligusticum	10	Nelumbo sp. YCH-2007					10	Nelumbo					10	Myristica fragrans
						11	Ligusticum sinense	11	Sapotaceae	11	Mammea	11	Nigella sativa					11	Nigella					11	Myristica fragrans
						12	Mammea siamensis	12	Zingiberaceae	12	Mesua	12	Pseudoridolfia fennanei											12	Pterocarpus santalinus
						13	Mesua ferrea			13	Mimusops	13	Ridolfia segetum											13	Santalum album
						14	Mimusops elengi			14	Myristica	14	Thapsia gymnesica											14	Syzygium aromaticum
						15	Myristica fragrans			15	Nelumbo
						16	Myristica fragrans			16	Nigella
						17	Nelumbo nucifera			17	Pterocarpus
						18	Nigella sativa			18	Santalum
						19	Pterocarpus santalinus			19	Syzygium
						20	Santalum album
						21	Syzygium aromaticum
23	23	YA PRA SA KA PRAO	9	Market	Powders	1	Allium sativum	1	Amaryllidaceae	1	Allium	1	Acunaeanthus tinifolius	1	Amaryllidaceae	0	N/A	0	N/A	1	Allium	1	Allium sativum	1	Citrus hystrix	1	Acunaeanthus tinifolius
						2	Citrus hystrix	2	Apiaceae	2	Citrus	2	Allium sativum	2	Apiaceae					2	Citrus	2	Glycyrrhiza glabra	2	Citrus hystrix	2	Anethum graveolens
						3	Citrus hystrix	3	Fabaceae	3	Ferula	3	Anethum graveolens	3	Fabaceae					3	Ferula	3	Piper nigrum	3	Ferula assa-foetida	3	Aralia elata
						4	Ferula assa-foetida	4	Piperaceae	4	Glycyrrhiza	4	Aralia elata	4	Piperaceae					4	Glycyrrhiza	4	Piper retrofractum	4	Zingiber officinale	4	Chomelia tenuiflora
						5	Glycyrrhiza glabra	5	Rutaceae	5	Piper	5	Chomelia tenuiflora	5	Rutaceae					5	Piper					5	Cleome rutidosperma
						6	Piper nigrum	6	Zingiberaceae	6	Zingiber	6	Cleome rutidosperma	6	Zingiberaceae					6	Zingiber					6	Clymenia polyandra
						7	Piper retrofractum					7	Clymenia polyandra													7	Corchorus aestuans
						8	Zingiber officinale					8	Corchorus aestuans													8	Coriandrum sativum
						9	Rock salt (เกลือสินเธาว์)					9	Coriandrum sativum													9	Cuminum cyminum
												10	Cuminum cyminum													10	Cyathostegia mathewsii
												11	Cyathostegia mathewsii													11	Cyclospermum leptophyllum
												12	Cyclospermum leptophyllum													12	Cyphocardamum aretioides
												13	Cyphocardamum aretioides													13	Euphorbia heterophylla
												14	Euphorbia heterophylla													14	Foeniculum vulgare
												15	Foeniculum vulgare													15	Glycyrrhiza sp. Shihezi
												16	Glycyrrhiza glabra													16	Glycyrrhiza uralensis
												17	Glycyrrhiza sp. Shihezi													17	Gymnopetalum scabrum
												18	Glycyrrhiza uralensis													18	Lepidium apetalum
												19	Gymnopetalum scabrum													19	Lycium elongatum
												20	Lepidium apetalum													20	Mentha arvensis
												21	Lycium elongatum													21	Nelumbo nucifera
												22	Mentha arvensis													22	Nigella sativa
												23	Nelumbo nucifera													23	Ocimum gratissimum
												24	Nigella sativa													24	Orthosiphon aristatus
												25	Ocimum gratissimum													25	Plantago afra
												26	Orthosiphon aristatus													26	Rhynchosia minima
												27	Piper nigrum													27	Senna alexandrina
												28	Piper retrofractum													28	Sesbania grandiflora
												29	Plantago afra													29	Sida spinosa
												30	Rhynchosia minima													30	Sophora moorcroftiana
												31	Senna alexandrina													31	Synedrella nodiflora
												32	Sesbania grandiflora													32	Tinadendron noumeanum
												33	Sida spinosa													33	Trichosanthes sp. MR-2013
												34	Sophora moorcroftiana													34	Trigonella foenum-graecum
												35	Synedrella nodiflora													35	Uraria picta
												36	Tinadendron noumeanum
												37	Trichosanthes sp. MR-2013
												38	Trigonella foenum-graecum
												39	Uraria picta
24	24	YA PRA SA PLAI	12	Market	Powders	1	Acorus calamus	1	Acoraceae	1	Acorus	1	Allium sativum	1	Amaryllidaceae	1	Acoraceae	1	Allium	1	Acorus	1	Allium sativum	1	Acorus calamus	0	N/A
						2	Allium ascalonicum	2	Amaryllidaceae	2	Allium	2	Nigella sativa	2	Piperaceae			2	Citrus			2	Nigella sativa	2	Allium ascalonicum
						3	Allium sativum	3	Piperaceae	3	Citrus	3	Piper nigrum	3	Ranunculaceae			3	Curcuma			3	Piper nigrum	3	Citrus hystrix
						4	Citrus hystrix	4	Ranunculaceae	4	Curcuma	4	Piper retrofractum	4	Rutaceae			4	Nigella			4	Piper retrofractum	4	Curcuma spp.
						5	Curcuma spp.	5	Rutaceae	5	Nigella			5	Zingiberaceae			5	Piper					5	Zingiber montanum
						6	Nigella sativa	6	Zingiberaceae	6	Piper							6	Zingiber					6	Zingiber officinale
						7	Piper nigrum			7	Zingiber
						8	Piper retrofractum
						9	Zingiber montanum
						10	Zingiber officinale
						11	Rock salt (เกลือสินเธาว์)
						12	Camphor (การบูร)
25	33	YA CAPSULE PRA SA PLAI	12	Hospital	Capsule	1	Acorus calamus	1	Acoraceae	1	Acorus	1	Allium sativum	1	Amaryllidaceae	1	Acoraceae	1	Allium	1	Acorus	1	Allium sativum	1	Acorus calamus	0	N/A
						2	Allium ascalonicum	2	Amaryllidaceae	2	Allium	2	Nigella sativa	2	Piperaceae			2	Citrus	2	Curcuma	2	Nigella sativa	2	Allium ascalonicum
						3	Allium sativum	3	Piperaceae	3	Citrus			3	Ranunculaceae			3	Nigella			3	Piper nigrum	3	Citrus hystrix
						4	Citrus hystrix	4	Ranunculaceae	4	Curcuma			4	Rutaceae			4	Piper			4	Piper retrofractum	4	Curcuma spp.
						5	Curcuma spp.	5	Rutaceae	5	Nigella			5	Zingiberaceae			5	Zingiber					5	Zingiber montanum
						6	Nigella sativa	6	Zingiberaceae	6	Piper													6	Zingiber officinale
						7	Piper nigrum			7	Zingiber
						8	Piper retrofractum
						9	Zingiber montanum
						10	Zingiber officinale
						11	Rock salt (เกลือสินเธาว์)
						12	Camphor (การบูร)
26	34	YA PLUK FAI TAD	8	Hospital	Capsule	1	Acorus calamus	1	Acoraceae	1	Acorus	1	Angelica acutiloba	1	Acoraceae	0	N/A	1	Acorus	1	Iresine	1	Acorus calamus	1	Iresine herbstii	1	Angelica acutiloba
						2	Iresine herbstii	2	Amaranthaceae	2	Iresine	2	Ardisia guianensis	2	Amaranthaceae			2	Piper	2	Oenanthe	2	Piper nigrum	2	Oenanthe javanica	2	Ardisia guianensis
						3	Oenanthe javanica	3	Apiaceae	3	Oenanthe	3	Arnebia euchroma	3	Apiaceae			3	Zingiber			3	Piper retrofractum	3	Piper wallichii	3	Arnebia euchroma
						4	Piper nigrum	4	Piperaceae	4	Piper	4	Bassia angustifolia	4	Piperaceae							4	Piper sarmentosum	4	Zingiber officinale	4	Bassia angustifolia
						5	Piper retrofractum	5	Zingiberaceae	5	Zingiber	5	Bassia arabica	5	Zingiberaceae											5	Bassia arabica
						6	Piper sarmentosum					6	Bassia hyssopifolia													6	Bassia hyssopifolia
						7	Piper wallichii					7	Bassia scoparia													7	Bassia scoparia
						8	Zingiber officinale					8	Chenopodium ficifolium													8	Chenopodium ficifolium
												9	Citrus latipes													9	Citrus latipes
												10	Citrus limon													10	Citrus limon
												11	Citrus maxima													11	Citrus maxima
												12	Clymenia polyandra													12	Clymenia polyandra
												13	Cnidium monnieri													13	Cnidium monnieri
												14	Conyza canadensis													14	Conyza canadensis
												15	Coriandrum sativum													15	Coriandrum sativum
												16	Cuminum cyminum													16	Cuminum cyminum
												17	Eupatorium formosanum													17	Eupatorium formosanum
												18	Geranium aculeolatum													18	Geranium aculeolatum
												19	Geranium aff. brevicaule CHR 505532													19	Geranium aff. brevicaule CHR 505532
												20	Geranium brycei													20	Geranium brycei
												21	Geranium carolinianum													21	Geranium carolinianum
												22	Oncostemum cf. neriifolium Fritsch 1727													22	Oncostemum cf. neriifolium Fritsch 1727
												23	Oncostemum palmiforme													23	Oncostemum palmiforme
												24	Piper nigrum													24	Pogostemon cablin
												25	Piper retrofractum													25	Stellaria media
												26	Pogostemon cablin													26	Vesper multinervatus
												27	Stellaria media
												28	Vesper multinervatus
27	35	YA UM MA RUE KA VA TEE	6	Hospital	Powders	1	Coriandrum sativum	1	Apiaceae	1	Coriandrum	1	Amaranthus viridis	1	Apiaceae	0	N/A	1	Cuminum	0	N/A	1	Coriandrum sativum	0	N/A	1	Amaranthus viridis
						2	Cuminum cyminum	2	Combretaceae	2	Cuminum	2	Anethum graveolens	2	Combretaceae			2	Coriandrum			2	Cuminum cyminum			2	Anethum graveolens
						3	Glycyrrhiza glabra	3	Fabaceae	3	Glycyrrhiza	3	Anthotroche pannosa	3	Fabaceae			3	Terminalia			3	Glycyrrhiza glabra			3	Anthotroche pannosa
						4	Phyllanthus emblica	4	Phyllanthaceae	4	Phyllanthus	4	Aralia finlaysoniana	4	Phyllanthaceae			4	Glycyrrhiza			4	Phyllanthus emblica			4	Aralia finlaysoniana
						5	Terminalia bellirica			5	Terminalia	5	Aralia stipulata					5	Phyllanthus			5	Terminalia bellirica			5	Aralia stipulata
						6	Terminalia chebula					6	Artemisia keiskeana									6	Terminalia chebula			6	Artemisia keiskeana
												7	Asphodelus tenuifolius													7	Asphodelus tenuifolius
												8	Galium aparine													8	Galium aparine
												9	Glycyrrhiza glabra													9	Isodon parvifolius
												10	Isodon parvifolius													10	Komarovia anisosperma
												11	Komarovia anisosperma													11	Lathyrus tuberosus
												12	Lathyrus tuberosus													12	Pimpinella puberula
												13	Pimpinella puberula													13	Pittosporum flocculosum
												14	Pittosporum flocculosum													14	Pittosporum ligustrifolium
												15	Pittosporum ligustrifolium
28	36	YA PRAB CHOM PU TA VEEP	4	Hospital	Capsule	1	Acanthus ebracteatus	1	Acanthaceae	1	Acanthus	1	Acanthus pubescens	1	Acanthaceae	1	Myrtaceae	1	Acanthus	1	Clausena	1	Piper nigrum	1	Acanthus ebracteatus	1	Acanthus pubescens
						2	Clausena excavata	2	Myrtaceae	2	Clausena	2	Anethum graveolens	2	Piperaceae	2	Rutaceae	2	Piper	2	Syzygium			2	Clausena excavata	2	Anethum graveolens
						3	Piper nigrum	3	Piperaceae	3	Piper	3	Ardisia guianensis											3	Syzygium aromaticum	3	Ardisia guianensis
						4	Syzygium aromaticum	4	Rutaceae	4	Syzygium	4	Artemisia keiskeana													4	Artemisia keiskeana
												5	Blepharis natalensis													5	Blepharis natalensis
												6	Croton louvelii													6	Croton louvelii
												7	Cyphocardamum aretioides													7	Cyphocardamum aretioides
												8	Dolichandrone spathacea													8	Dolichandrone spathacea
												9	Eriogonum abertianum													9	Eriogonum abertianum
												10	Foeniculum vulgare													10	Foeniculum vulgare
												11	Humulus scandens													11	Humulus scandens
												12	Leonurus chaituroides													12	Leonurus chaituroides
												13	Lepidium apetalum													13	Lepidium apetalum
												14	Lepidium aucheri													14	Lepidium aucheri
												15	Lepidium solandri													15	Lepidium solandri
												16	Melilotus indicus													16	Melilotus indicus
												17	Nigella sativa													17	Nigella sativa
												18	Paraphlomis hispida													18	Paraphlomis hispida
												19	Phlomis ruptilis													19	Phlomis ruptilis
												20	Swietenia macrophylla													20	Swietenia macrophylla
												21	Terminalia chebula													21	Terminalia chebula
29	37	YA PRA SA KAN PLU	30	Hospital	Capsule	1	Acorus calamus	1	Acoraceae	1	Acorus	1	Coriandrum sativum	1	Apiaceae	1	Acoraceae	1	Amomum	1	Acorus	1	Coriandrum sativum	1	Acorus calamus	1	Cyphocardamum aretioides
						2	Albizia lebbeck	2	Apiaceae	2	Albizia	2	Cuminum cyminum	2	Apocynaceae	2	Bignoniaceae	2	Coriandrum	2	Albizia	2	Cuminum cyminum	2	Albizia lebbeck	2	Ferula coskunii
						3	Amomum testaceum	3	Apocynaceae	3	Amomum	3	Cyphocardamum aretioides	3	Asteraceae	3	Capparaceae	3	Cuminum	3	Angelica	3	Nigella sativa	3	Amomum testaceum	3	Foeniculum vulgare
						4	Amomum testaceum	4	Asteraceae	4	Angelica	4	Ferula coskunii	4	Fabaceae	4	Combretaceae	4	Nigella	4	Aquilaria	4	Syzygium aromaticum	4	Amomum testaceum	4	Komarovia anisosperma
						5	Angelica dahurica	5	Bignoniaceae	5	Aquilaria	5	Foeniculum vulgare	5	Myrtaceae	5	Menispermaceae	5	Plumbago	5	Boesenbergia			5	Angelica dahurica	5	Thapsia gymnesica
						6	Aquilaria crassna	6	Capparaceae	6	Boesenbergia	6	Komarovia anisosperma	6	Plumbaginaceae	6	Myristicaceae	6	Syzygium	6	Chrysopogon			6	Aquilaria crassna
						7	Boesenbergia rotunda	7	Combretaceae	7	Chrysopogon	7	Nigella sativa	7	Ranunculaceae	7	Piperaceae			7	Cissampelos			7	Boesenbergia rotunda
						8	Chrysopogon zizanioides	8	Fabaceae	8	Cissampelos	8	Thapsia gymnesica	8	Zingiberaceae	8	Poaceae			8	Curcuma			8	Chrysopogon zizanioides
						9	Cissampelos pareira	9	Menispermaceae	9	Coriandrum					9	Thymelaeaceae			9	Kaempferia			9	Cissampelos pareira
						10	Coriandrum sativum	10	Myristicaceae	10	Cuminum									10	Maerua			10	Curcuma longa
						11	Cuminum cyminum	11	Myrtaceae	11	Curcuma									11	Myristica			11	Kaempferia galanga
						12	Curcuma longa	12	Piperaceae	12	Kaempferia									12	Oroxylum			12	Maerua siamensis
						13	Kaempferia galanga	13	Plumbaginaceae	13	Maerua									13	Piper			13	Myristica fragrans
						14	Maerua siamensis	14	Poaceae	14	Myristica									14	Raphistemma			14	Oroxylum indicum
						15	Myristica fragrans	15	Ranunculaceae	15	Nigella									15	Saussurea			15	Piper nigrum
						16	Nigella sativa	16	Thymelaeaceae	16	Oroxylum									16	Terminalia			16	Piper retrofractum
						17	Oroxylum indicum	17	Zingiberaceae	17	Piper									17	Zingiber			17	Piper sarmentosum
						18	Piper nigrum			18	Plumbago													18	Piper wallichii
						19	Piper retrofractum			19	Raphistemma													19	Plumbago indica
						20	Piper sarmentosum			20	Saussurea													20	Raphistemma puchellum
						21	Piper wallichii			21	Syzygium													21	Saussurea costus
						22	Plumbago indica			22	Terminalia													22	Terminalia nigrovenulosa
						23	Raphistemma puchellum			23	Zingiber													23	Zingiber montanum
						24	Saussurea costus																	24	Zingiber officinale
						25	Syzygium aromaticum
						26	Terminalia nigrovenulosa
						27	Zingiber montanum
						28	Zingiber officinale
						29	Sulfur (การบูร)
						30	Camphor (การบูร)
30	38	YA WAN CHAK MOD LUK	4	Hospital	Capsule	1	Angelica sinensis	1	Apiaceae	1	Angelica
						2	Curcuma aromatica	2	Hypoxidaceae	2	Curcuma
						3	Curcuma comosa Curcuma latifolia	3	Zingiberaceae	3	Molineria
						4	Molineria latifolia
31	39	YA SA HAT SA THA RA	5	Hospital	Capsule	1	Clausena excavata	1	Combretaceae	1	Clausena	1	Anacyclus pyrethrum	1	Combretaceae	1	Rutaceae	1	Piper	1	Clausena	1	Piper nigrum	1	Clausena excavata	1	Anacyclus pyrethrum
						2	Piper nigrum	2	Piperaceae	2	Piper	2	Anethum graveolens	2	Piperaceae			2	Plumbago			2	Piper retrofractum	2	Plumbago indica	2	Anethum graveolens
						3	Piper retrofractum	3	Plumbaginaceae	3	Plumbago	3	Baliospermum calycinum	3	Plumbaginaceae			3	Terminalia			3	Terminalia chebula			3	Baliospermum calycinum
						4	Plumbago indica	4	Rutaceae	4	Terminalia	4	Coriandrum sativum													4	Coriandrum sativum
						5	Terminalia chebula					5	Croton louvelii													5	Croton louvelii
												6	Cuminum cyminum													6	Cuminum cyminum
												7	Cyphocardamum aretioides													7	Cyphocardamum aretioides
												8	Ferula coskunii													8	Ferula coskunii
												9	Foeniculum vulgare													9	Foeniculum vulgare
												10	Komarovia anisosperma													10	Komarovia anisosperma
												11	Lepidium apetalum													11	Lepidium apetalum
												12	Lepidium aucheri													12	Lepidium aucheri
												13	Nigella sativa													13	Nigella sativa
												14	Piper nigrum													14	Plumbago auriculata
												15	Piper retrofractum													15	Pseudoridolfia fennanei
												16	Plumbago auriculata													16	Ridolfia segetum
												17	Pseudoridolfia fennanei													17	Thapsia gymnesica
												18	Ridolfia segetum
												19	Thapsia gymnesica
32	40	KRA CHAI DAM	1	Hospital	Capsule	1	Kaempferia parviflora	1	Zingiberaceae	1	Kaempferia	1	Anethum graveolens	1	Zingiberaceae	0	N/A	1	Kaempferia	0	N/A	1	Kaempferia parviflora	0	N/A	1	Anethum graveolens
												2	Baliospermum calycinum													2	Baliospermum calycinum
												3	Bauhinia variegata													3	Bauhinia variegata
												4	Blumea sinuata													4	Blumea sinuata
												5	Carum carvi													5	Carum carvi
												6	Conyza sumatrensis													6	Conyza sumatrensis
												7	Coriandrum sativum													7	Coriandrum sativum
												8	Croton louvelii													8	Croton louvelii
												9	Cuminum cyminum													9	Cuminum cyminum
												10	Cyphocardamum aretioides													10	Cyphocardamum aretioides
												11	Ferula coskunii													11	Ferula coskunii
												12	Foeniculum vulgare													12	Foeniculum vulgare
												13	Glycyrrhiza sp. Shihezi													13	Glycyrrhiza sp. Shihezi
												14	Inga sp. 55 TP-2009													14	Inga sp. 55 TP-2009
												15	Kaempferia parviflora													15	Komarovia anisosperma
												16	Komarovia anisosperma													16	Leonurus chaituroides
												17	Leonurus chaituroides													17	Lepidium apetalum
												18	Lepidium apetalum													18	Ludwigia hyssopifolia
												19	Ludwigia hyssopifolia													19	Mallotus repandus
												20	Mallotus repandus													20	Millettia sp. 2 MR-2013
												21	Millettia sp. 2 MR-2013													21	Momordica charantia
												22	Momordica charantia													22	Moringa oleifera
												23	Moringa oleifera													23	Moringa peregrina
												24	Moringa peregrina													24	Nigella sativa
												25	Nigella sativa													25	Panax ginseng
												26	Panax ginseng													26	Phyllanthus niruri
												27	Phyllanthus niruri													27	Pisum sativum
												28	Pisum sativum													28	Plumbago auriculata
												29	Plumbago auriculata													29	Pouzolzia sp. RC1682
												30	Pouzolzia sp. RC1682													30	Pseudoridolfia fennanei
												31	Pseudoridolfia fennanei													31	Pueraria candollei
												32	Pueraria candollei													32	Pueraria montana
												33	Pueraria montana													33	Ridolfia segetum
												34	Ridolfia segetum													34	Ruellia runyonii
												35	Ruellia runyonii													35	Sachsia divaricata
												36	Sachsia divaricata													36	Sachsia polycephala
												37	Sachsia polycephala													37	Senna alexandrina
												38	Senna alexandrina													38	Synedrella nodiflora
												39	Synedrella nodiflora													39	Thapsia gymnesica
												40	Thapsia gymnesica													40	Trema tomentosa
												41	Trema tomentosa													41	Vitex altissima
												42	Vitex altissima													42	Zingiber oligophyllum
												43	Zingiber oligophyllum
33	41	CORDYCEPS & GINSENG	2	Hospital	Capsule	1	Ophiocordycep sinensis	1	Araliaceae	1	Panax	1	Cyphocardamum aretioides	1	Araliaceae	0	N/A	1	Panax	0	N/A	1	Panax ginseng	0	N/A	1	Cyphocardamum aretioides
						2	Panax ginseng					2	Glycine max													2	Glycine max
												3	Panax ginseng													3	Panax japonicus
												4	Panax japonicus
34	42	YA BAN TAO RID SEE DUANG TA WARN	4	Hospital	Tablets	1	Cissus quadrangularis	1	Anacardiaceae	1	Cissus	1	Aralia stipulata	0	N/A	1	Anacardiaceae	0	N/A	1	Cissus	0	N/A	1	Cissus quadrangularis	1	Aralia stipulata
						2	Clerodendrum serratum	2	Lamiaceae	2	Clerodendrum	2	Callistemon polandii			2	Lamiaceae			2	Clerodendrum			2	Clerodendrum serratum	2	Callistemon polandii
						3	Pistacia integerrima	3	Polygonaceae	3	Pistacia	3	Centella asiatica			3	Polygonaceae			3	Pistacia			3	Pistacia integerrima	3	Centella asiatica
						4	Rheum officinale Rheum palmatum Rheum tanguticum	4	Vitaceae	4	Rheum	4	Hyoscyamus niger			4	Vitaceae			4	Rheum			4	Rheum officinale Rheum palmatum Rheum tanguticum	4	Hyoscyamus niger
												5	Mallotus philippensis													5	Mallotus philippensis
												6	Mallotus repandus													6	Mallotus repandus
												7	Millettia pinnata													7	Millettia pinnata
												8	Millettia sp. 2 MR-2013													8	Millettia sp. 2 MR-2013
												9	Nelumbo nucifera													9	Nelumbo nucifera
												10	Nigella sativa													10	Nigella sativa
												11	Phaseolus coccineus													11	Phaseolus coccineus
												12	Polyscias ornifolia													12	Polyscias ornifolia
												13	Pueraria candollei													13	Pueraria candollei
												14	Senna alexandrina													14	Senna alexandrina
												15	Senna italica													15	Senna italica
												16	Solanum carduiforme													16	Solanum carduiforme
35	43	ANTIPYRETIC TABLETS (1)	7	Hospital	Tablets	1	Angelica dahurica	1	Apiaceae	1	Angelica	1	Aceratium ledermannii	1	Apiaceae	0	N/A	1	Artemisia	1	Angelica	1	Gymnopetalum chinense	1	Angelica dahurica	1	Aceratium ledermannii
						2	Artemisia annua	2	Asteraceae	2	Artemisia	2	Ailanthus altissima	2	Asteraceae			2	Atractylodes	2	Eurycoma	2	Tinospora crispa	2	Artemisia annua	2	Ailanthus altissima
						3	Atractylodes lancea	3	Cucurbitaceae	3	Atractylodes	3	Artemisia keiskeana	3	Cucurbitaceae			3	Gymnopetalum	3	Pterocarpus			3	Atractylodes lancea	3	Artemisia keiskeana
						4	Eurycoma longifolia	4	Fabaceae	4	Eurycoma	4	Casasia calophylla	4	Fabaceae			4	Tinospora					4	Eurycoma longifolia	4	Casasia calophylla
						5	Gymnopetalum chinense	5	Menispermaceae	5	Gymnopetalum	5	Chukrasia tabularis	5	Menispermaceae									5	Pterocarpus santalinus	5	Chukrasia tabularis
						6	Pterocarpus santalinus	6	Simaroubaceae	6	Pterocarpus	6	Combretum grandiflorum	6	Simaroubaceae											6	Combretum grandiflorum
						7	Tinospora crispa			7	Tinospora	7	Combretum indicum													7	Combretum indicum
												8	Commiphora myrrha													8	Commiphora myrrha
												9	Coriandrum sativum													9	Coriandrum sativum
												10	Cucurbitaceae sp. MR-2013													10	Cucurbitaceae sp. MR-2013
												11	Cuminum cyminum													11	Cuminum cyminum
												12	Cyphocardamum aretioides													12	Cyphocardamum aretioides
												13	Dolichandrone spathacea													13	Dolichandrone spathacea
												14	Gardenia jasminoides													14	Gardenia jasminoides
												15	Gymnopetalum chinense													15	Gymnopetalum orientale
												16	Gymnopetalum orientale													16	Millettia peguensis
												17	Millettia peguensis													17	Millettia pinnata
												18	Millettia pinnata													18	Nama rothrockii
												19	Nama rothrockii													19	Phyllanthus niruri
												20	Phyllanthus niruri													20	Premna serratifolia
												21	Premna serratifolia													21	Randia nelsonii
												22	Randia nelsonii													22	Randia wigginsii
												23	Randia wigginsii													23	Senna alexandrina
												24	Senna alexandrina													24	Sphinctanthus striiflorus
												25	Sphinctanthus striiflorus													25	Tinospora cordifolia
												26	Tinospora cordifolia													26	Trichosanthes dioica
												27	Tinospora crispa													27	Trichosanthes guizhouensis
												28	Trichosanthes dioica													28	Trichosanthes lepiniana
												29	Trichosanthes guizhouensis													29	Trichosanthes pentaphylla
												30	Trichosanthes lepiniana													30	Trichosanthes pilosa
												31	Trichosanthes pentaphylla													31	Trichosanthes pubera
												32	Trichosanthes pilosa													32	Trichosanthes sp. MR-2013
												33	Trichosanthes pubera													33	Trichosanthes tricuspidata
												34	Trichosanthes sp. MR-2013													34	Villaria rolfei
												35	Trichosanthes tricuspidata													35	Ziziphus oenopolia
												36	Villaria rolfei
												37	Ziziphus oenopolia
36	44	ANTIPYRETIC TABLETS (2)	7	Hospital	Tablets	1	Angelica dahurica	1	Apiaceae	1	Angelica	1	Aceratium ledermannii	1	Apiaceae	0	N/A	1	Angelica	1	Eurycoma	1	Gymnopetalum chinense	1	Angelica dahurica	1	Aceratium ledermannii
						2	Artemisia annua	2	Asteraceae	2	Artemisia	2	Ailanthus altissima	2	Asteraceae			2	Artemisia	2	Pterocarpus	2	Tinospora crispa	2	Artemisia annua	2	Ailanthus altissima
						3	Atractylodes lancea	3	Cucurbitaceae	3	Atractylodes	3	Artemisia keiskeana	3	Cucurbitaceae			3	Atractylodes					3	Atractylodes lancea	3	Artemisia keiskeana
						4	Eurycoma longifolia	4	Fabaceae	4	Eurycoma	4	Atractylodes carlinoides	4	Fabaceae			4	Gymnopetalum					4	Eurycoma longifolia	4	Atractylodes carlinoides
						5	Gymnopetalum chinense	5	Menispermaceae	5	Gymnopetalum	5	Casasia calophylla	5	Menispermaceae			5	Tinospora					5	Pterocarpus santalinus	5	Casasia calophylla
						6	Pterocarpus santalinus	6	Simaroubaceae	6	Pterocarpus	6	Chukrasia tabularis	6	Simaroubaceae											6	Chukrasia tabularis
						7	Tinospora crispa			7	Tinospora	7	Combretum indicum													7	Combretum indicum
												8	Commiphora myrrha													8	Commiphora myrrha
												9	Coptosperma graveolens													9	Coptosperma graveolens
												10	Cucurbitaceae sp. MR-2013													10	Cucurbitaceae sp. MR-2013
												11	Dolichandrone spathacea													11	Dolichandrone spathacea
												12	Dracaena angustifolia													12	Dracaena angustifolia
												13	Gardenia jasminoides													13	Gardenia jasminoides
												14	Gymnopetalum chinense													14	Gymnopetalum orientale
												15	Gymnopetalum orientale													15	Millettia peguensis
												16	Millettia peguensis													16	Millettia pinnata
												17	Millettia pinnata													17	Nama rothrockii
												18	Nama rothrockii													18	Phyllanthus niruri
												19	Phyllanthus niruri													19	Randia nelsonii
												20	Randia nelsonii													20	Randia wigginsii
												21	Randia wigginsii													21	Senna alexandrina
												22	Senna alexandrina													22	Sphinctanthus striiflorus
												23	Sphinctanthus striiflorus													23	Tinospora cordifolia
												24	Tinospora cordifolia													24	Trichosanthes dioica
												25	Tinospora crispa													25	Trichosanthes guizhouensis
												26	Trichosanthes dioica													26	Trichosanthes lepiniana
												27	Trichosanthes guizhouensis													27	Trichosanthes pentaphylla
												28	Trichosanthes lepiniana													28	Trichosanthes pilosa
												29	Trichosanthes pentaphylla													29	Trichosanthes pubera
												30	Trichosanthes pilosa													30	Trichosanthes sp. MR-2013
												31	Trichosanthes pubera													31	Trichosanthes tricuspidata
												32	Trichosanthes sp. MR-2013													32	Villaria rolfei
												33	Trichosanthes tricuspidata
												34	Villaria rolfei
37	45	YA TRI PA LA	3	Hospital	Capsule	1	Phyllanthus emblica	1	Combretaceae	1	Phyllanthus
						2	Terminalia bellirica	2	Phyllanthaceae	2	Terminalia
						3	Terminalia chebula
38	46	INDIA SENNA CAPSULES	1	Hospital	Tablets	1	Senna alexandrina	1	Fabaceae	1	Senna	1	Senna alexandrina	1	Fabaceae	0	N/A	1	Senna	0	N/A	1	Senna alexandrina	0	N/A	1	Senna italica
												2	Senna italica													2	Tephrosia vogelii
												3	Tephrosia vogelii
39	47	YA HA RAK SA KAD	5	Hospital	Tablets	1	Capparis micracantha	1	Capparaceae	1	Capparis
						2	Clerodendrum indicum	2	Lamiaceae	2	Clerodendrum
						3	Ficus racemosa	3	Menispermaceae	3	Ficus
						4	Harrisonia perforata	4	Moraceae	4	Harrisonia
						5	Tiliacora triandra	5	Simaroubaceae	5	Tiliacora

## Sheet: ITS summary
Tittle	DNA metabarcoding to unravel plant species composition in selected herbal medicines on the National List of Essential Medicines (NLEM) of Thailand
Authors	Santhosh Kumar J. Urumarudappa1, Chayapol Tungphatthong1, Pinidphon Prombutara2, 3, and Suchada Sukrong1, *
Affiliation	1Research Unit of DNA Barcoding of Thai Medicinal Plants, Department of Pharmacognosy and Pharmaceutical Botany, Faculty of Pharmaceutical Sciences, Chulalongkorn University, Bangkok 10330, Thailand
	2Omics Sciences and Bioinformatics Center, Faculty of Science, Chulalongkorn University, Bangkok 10330, Thailand
	3Microbiome Research Unit for Probiotics in Food and Cosmetics, Faculty of Science, Chulalongkorn University, Bangkok 10330, Thailand
*Corresponding author	Professor Suchada Sukrong, Ph.D.
	Research Unit of DNA Barcoding of Thai Medicinal Plants,
	Department of Pharmacognosy and Pharmaceutical Botany,
	Faculty of Pharmaceutical Sciences, Chulalongkorn University,
	Bangkok 10330, Thailand
	Phone: +6681-819-6742, Fax: +6622-558-227
	Email: suchada.su@chula.ac.th
Table S4: DNA metabarcoding results of detected, identified and undeclared species obtained using ITS2 and rbcL regions.
Sample Code	Sample Number	Herbal product name	Total no. of ingredients mentioned in labels	Dosage form	Total number of genus mentioned in labels	Total number of family mentioned in labels	NGS best match results-ITS (1000:1)	Family level identifications	Family level Unidentifications	Genus level identifications	Genus level Unidentifications	Identified by DNA metabarcoding	Not identified by DNA metabarcoding	Other species identified by DNA metabarcoding
1	1	YA HOM THEP PA JIT	48	Powders	36	25	27	17	8	21	15	11	35	21
2	2	YA HOM TIP O SOT	48	Powders	41	27	36	12	15	18	23	12	34	29
3	3	YA HOM IN TA JAK	49	Powders	41	30	25	16	14	18	23	8	39	20
4	4	YA HOM NA VA KOT	55	Powders	46	28	25	16	12	22	24	14	40	19
5	5	YA TAI	17	Powders	-	-	-	-	-	-	-	-	-	-
6	6	YA TAD BAN JOB	22	Powders	18	12	18	6	6	7	11	5	16	14
7	7	YA MAN TA TAD	27	Powders	21	14	18	7	7	10	11	8	18	10
8	8	YA VI SUM PA YA YAI	19	Powders	15	11	11	8	3	11	4	6	13	9
9	9	YA PRA SA KAN PLU	30	Powders	-	-	-	-	-	-	-	-	-	-
10	10	YA CHAN TA LEE LA	9	Powders	8	7	42	6	1	5	3	3	5	40
11	11	YA PRA SA CHAN DAENG	12	Powders	12	10	30	7	3	5	7	2	10	30
12	12	YA PRA SA MA VAENG	7	Powders	5	5	95	5	0	4	1	0	6	95
13	13	YA UM MA RUE KA VA TEE	6	Powders	5	4	20	4	0	5	0	4	2	17
14	14	YA PRA SA JET TA PUNG KI	16	Powders	11	8	19	6	2	5	6	4	10	17
15	15	YA THO RA NEE SAN TA KAT	26	Powders	23	19	25	11	8	11	12	6	19	21
16	16	YA LUENG PID SA MUT	13	Powders	10	10	73	8	2	7	3	6	5	69
17	17	YA MA HA JAK YAI	25	Powders	21	15	17	8	7	8	13	6	18	13
18	18	YA KHAEW HOM	18	Powders	17	15	24	7	8	5	12	3	15	22
19	19	YA SAENG MUEK	12	Powders	9	9	16	2	7	0	9	0	11	16
20	20	YA TREE HOM	9	Powders	7	5	16	4	1	5	2	5	4	13
21	21	YA MA HA NIL TANG THONG	11	Powders	-	-	-	-	-	-	-	-	-	-
22	22	YA PRA SA PRAO YAI	21	Powders	19	12	14	7	5	11	8	7	14	9
23	23	YA PRA SA KA PRAO	9	Powders	6	6	39	6	0	0	6	4	4	35
24	24	YA PRA SA PLAI	12	Powders	7	6	4	5	1	6	1	4	6	0
25	33	YA CAPSULE PRA SA PLAI	12	Capsule	7	6	2	5	1	5	2	4	6	0
26	34	YA PLUK FAI TAD	8	Capsule	5	5	28	5	0	3	2	4	4	26
27	35	YA UM MA RUE KA VA TEE	6	Powders	5	4	15	4	0	5	0	6	0	14
28	36	YA PRAB CHOM PU TA VEEP	4	Capsule	4	4	21	2	2	2	2	1	3	21
29	37	YA PRA SA KAN PLU	30	Capsule	23	17	8	8	9	6	17	4	24	5
30	38	YA WAN CHAK MOD LUK	4	Capsule	-	-	-	-	-	-	-	-	-	-
31	39	YA SA HAT SA THA RA	5	Capsule	4	4	19	3	1	3	1	3	2	17
32	40	KRA CHAI DAM	1	Capsule	1	1	43	1	0	1	0	1	0	42
33	41	CORDYCEPS & GINSENG	2	Capsule	1	1	4	1	0	1	0	1	0	3
34	42	YA BAN TAO RID SEE DUANG TA WARN	4	Tablets	4	4	16	0	4	0	4	0	4	16
35	43	ANTIPYRETIC TABLETS (1)	7	Tablets	7	6	37	6	0	4	3	2	5	35
36	44	ANTIPYRETIC TABLETS (2)	7	Tablets	7	6	34	6	0	5	2	2	5	32
37	45	YA TRI PA LA	3	Capsule	-	-	-	-	-	-	-	-	-	-
38	46	INDIA SENNA CAPSULES	1	Tablets	1	1	3	1	0	1	0	1	0	2
39	47	YA HA RAK SA KAD	5	Tablets	-	-	-	-	-	-	-	-	-	-

## Sheet: rbcL
Tittle	DNA metabarcoding to unravel plant species composition in selected herbal medicines on the National List of Essential Medicines (NLEM) of Thailand
Authors	Santhosh Kumar J. Urumarudappa1, Chayapol Tungphatthong1, Pinidphon Prombutara2, 3, and Suchada Sukrong1, *
Affiliation	1Research Unit of DNA Barcoding of Thai Medicinal Plants, Department of Pharmacognosy and Pharmaceutical Botany, Faculty of Pharmaceutical Sciences, Chulalongkorn University, Bangkok 10330, Thailand
	2Omics Sciences and Bioinformatics Center, Faculty of Science, Chulalongkorn University, Bangkok 10330, Thailand
	3Microbiome Research Unit for Probiotics in Food and Cosmetics, Faculty of Science, Chulalongkorn University, Bangkok 10330, Thailand
*Corresponding author	Professor Suchada Sukrong, Ph.D.
	Research Unit of DNA Barcoding of Thai Medicinal Plants,
	Department of Pharmacognosy and Pharmaceutical Botany,
	Faculty of Pharmaceutical Sciences, Chulalongkorn University,
	Bangkok 10330, Thailand
	Phone: +6681-819-6742, Fax: +6622-558-227
	Email: suchada.su@chula.ac.th
Table S4: DNA metabarcoding results of detected, identified and undeclared species obtained using ITS2 and rbcL regions.
Sample Code	Sample Number	Herbal product name	Total no. of ingredients mentioned in labels	Sourec of collection	Dosage form	Names of ingredients mentioned in labels		Names of family mentioned in labels		Names of genus mentioned in labels		NGS best match results		Family level identifications		Family level Unidentifications		Genus level identifications		Genus level Unidentifications		Identified by DNA metabarcoding		Not identified by DNA metabarcoding		Other species detected by DNA metabarcoding
1	1	YA HOM THEP PA JIT	48	Market	Powders	1	Alyxia reinwardtii	1	Apiaceae	1	Alyxia	1	Aegopodium podagraria	1	Apiaceae	1	Asteraceae	1	Alyxia	1	Aquilaria	1	Anethum graveolens	1	Alyxia reinwardtii	1	Aegopodium podagraria
						2	Amomum testaceum	2	Apocynaceae	2	Amomum	2	Anethum graveolens	2	Apocynaceae	2	Combretaceae	2	Amomum	2	Artemisia	2	Angelica dahurica	2	Amomum testaceum	2	Angelica sylvestris
						3	Anethum graveolens	3	Asteraceae	3	Anethum	3	Angelica dahurica	3	Brassicaceae	3	Crusiaceae	3	Anethum	3	Atractylodes	3	Citrus aurantifolia	3	Angelica sinensis	3	Arabidopsis arenosa
						4	Angelica dahurica	4	Brassicaceae	4	Angelica	4	Angelica sylvestris	4	Calophyllaceae	4	Euphorbiaceae	4	Angelica	4	Carum	4	Citrus maxima	4	Aquilaria crassna	4	Barbarea intermedia
						5	Angelica sinensis	5	Calophyllaceae	5	Aquilaria	5	Arabidopsis arenosa	5	Caprifoliaceae	5	Myrtaceae	5	Cinnamomum	5	Chrysopogon	5	Cuminum cyminum	5	Artemisia annua	5	Brassica rapa
						6	Aquilaria crassna	6	Caprifoliaceae	6	Artemisia	6	Barbarea intermedia	6	Fabaceae	6	Nymphaeaceae	6	Citrus	6	Euphorbia	6	Foeniculum vulgare	6	Atractylodes lancea	6	Braya humilis
						7	Artemisia annua	7	Combretaceae	7	Atractylodes	7	Brassica rapa	7	‎Lauraceae	7	Poaceae	7	Cuminum	7	Kaempferia	7	Jasminum sambac	7	Carum carvi	7	Bunium bulbocastanum
						8	Atractylodes lancea	8	Crusiaceae	8	Carum	8	Braya humilis	8	Myristicaceae	8	Lythraceae	8	Foeniculum	8	Ligusticum	8	Lepidium sativum	8	Chrysopogon zizanioides	8	Camellia sinensis
						9	Carum carvi	9	Euphorbiaceae	9	Chrysopogon	9	Bunium bulbocastanum	9	Nelumbonaceae	9	Santalaceae	9	Jasminum	9	Mammea	9	Mesua ferrea	9	Cinnamomum spp.	9	Chaenorhinum minus
						10	Chrysopogon zizanioides	10	Fabaceae	10	Cinnamomum	10	Camellia sinensis	10	Oleaceae	10	Sapotaceae	10	Lepidium	10	Mimusops	10	Nelumbo nucifera	10	Citrus ×aurantium	10	Cryptotaenia canadensis
						11	Cinnamomum spp.	11	‎Lauraceae	11	Citrus	11	Chaenorhinum minus	11	Plantaginaceae	11	Thymelaeaceae	11	Mesua	11	Lagerstroemia	11	Pimpinella anisum	11	Citrus hystrix	11	Daucus carota
						12	Citrus ×aurantium	12	Myristicaceae	12	Cuminum	12	Cryptotaenia canadensis	12	Ranunculaceae			12	Nelumbo	12	Myristica	12	Plantago ovata	12	Citrus medica	12	Digitalis purpurea
						13	Citrus aurantifolia	13	Myrtaceae	13	Euphorbia	13	Cuminum cyminum	13	Rutaceae			13	Nigella	13	Nardostachys	13	Trachyspermum ammi	13	Citrus reticulata	13	Draba lanceolata
						14	Citrus hystrix	14	Nelumbonaceae	14	Foeniculum	14	Daucus carota	14	Zingiberaceae			14	Pimpinella	14	Neopicrorhiza			14	Citrus reticulata	14	Jasminum abyssinicum
						15	Citrus maxima	15	Nymphaeaceae	15	Jasminum	15	Digitalis purpurea					15	Plantago	15	Nymphaea			15	Citrus sinensis	15	Jasminum didymum
						16	Citrus medica	16	Oleaceae	16	Kaempferia	16	Draba lanceolata					16	Trachyspermum	16	Pterocarpus			16	Euphorbia antiquorum	16	Jasminum humile
						17	Citrus reticulata	17	Plantaginaceae	17	Lepidium	17	Foeniculum vulgare							17	Santalum			17	Kaempferia galanga	17	Jasminum lanceolarium
						18	Citrus reticulata	18	Poaceae	18	Ligusticum	18	Jasminum abyssinicum							18	Saussurea			18	Lagerstroemia floribunda	18	Lepidium africanum
						19	Citrus sinensis	19	Ranunculaceae	19	Mammea	19	Jasminum didymum							19	Syzygium			19	Ligusticum sinense	19	Lepidium latifolium
						20	Cuminum cyminum	20	Rutaceae	20	Mesua	20	Jasminum humile							20	Terminalia			20	Mammea siamensis	20	Lepidium squamatum
						21	Euphorbia antiquorum	21	Lythraceae	21	Mimusops	21	Jasminum lanceolarium											21	Mimusops elengi	21	Lepidium virginicum
						22	Foeniculum vulgare	22	Santalaceae	22	Lagerstroemia	22	Jasminum sambac											22	Myristica fragrans	22	Lichtensteinia lacera
						23	Jasminum sambac	23	Sapotaceae	23	Myristica	23	Lepidium africanum											23	Myristica fragrans	23	Lilaeopsis carolinensis
						24	Kaempferia galanga	24	Thymelaeaceae	24	Nardostachys	24	Lepidium latifolium											24	Nardostachys jatamansi	24	Lilaeopsis mauritiana
						25	Lagerstroemia floribunda	25	Zingiberaceae	25	Nelumbo	25	Lepidium squamatum											25	Neopicrorhiza scrophulariiflora	25	Lindernia antipoda
						26	Lepidium sativum			26	Neopicrorhiza	26	Lepidium virginicum											26	Nigella sativa	26	Lobularia maritima
						27	Ligusticum sinense			27	Nigella	27	Lichtensteinia lacera											27	Nymphaea nouchali	27	Nigella arvensis
						28	Mammea siamensis			28	Nymphaea	28	Lilaeopsis carolinensis											28	Nymphaea pubescens	28	Oenanthe javanica
						29	Mesua ferrea			29	Pimpinella	29	Lilaeopsis mauritiana											29	Pterocarpus santalinus	29	Pimpinella saxifraga
						30	Mimusops elengi			30	Plantago	30	Lindernia antipoda											30	Santalum album	30	Plantago afra
						31	Myristica fragrans			31	Pterocarpus	31	Lobularia maritima											31	Saussurea costus	31	Plantago atrata
						32	Myristica fragrans			32	Santalum	32	Nelumbo nucifera											32	Syzygium aromaticum	32	Platysace ericoides
						33	Nardostachys jatamansi			33	Saussurea	33	Nigella arvensis											33	Terminalia chebula	33	Raukaua simplex
						34	Nelumbo nucifera			34	Syzygium	34	Oenanthe javanica													34	Scandix pecten-veneris
						35	Neopicrorhiza scrophulariiflora			35	Terminalia	35	Pimpinella saxifraga													35	Sison amomum
						36	Nigella sativa			36	Trachyspermum	36	Plantago afra													36	Sium latifolium
						37	Nymphaea nouchali					37	Plantago atrata													37	Smyrnium perfoliatum
						38	Nymphaea pubescens					38	Plantago ovata													38	Tiedemannia filiformis
						39	Pimpinella anisum					39	Platysace ericoides
						40	Plantago ovata					40	Raukaua simplex
						41	Pterocarpus santalinus					41	Scandix pecten-veneris
						42	Santalum album					42	Sison amomum
						43	Saussurea costus					43	Sium latifolium
						44	Syzygium aromaticum					44	Smyrnium perfoliatum
						45	Terminalia chebula					45	Tiedemannia filiformis
						46	Trachyspermum ammi
						47	Camphor (การบูร)
						48	Borneol (พิมเสน)
2	2	YA HOM TIP O SOT	48	Market	Powders	1	Acorus calamus	1	Acoraceae	1	Acorus	1	Abrus precatorius	1	Acoraceae	1	Combretaceae	1	Acorus	1	Aquilaria	1	Acorus calamus	1	Alyxia reinwardtii	1	Abrus precatorius
						2	Alyxia reinwardtii	2	Annonaceae	2	Alyxia	2	Aextoxicon punctatum	2	Annonaceae	2	Crusiaceae	2	Alyxia	2	Artemisia	2	Anethum graveolens	2	Angelica sinensis	2	Aextoxicon punctatum
						3	Anethum graveolens	3	Apiaceae	3	Anethum	3	Alibertia edulis	3	Apiaceae	3	Cupressaceae	3	Anethum	3	Atractylodes	3	Angelica dahurica	3	Aquilaria crassna	3	Alibertia edulis
						4	Angelica dahurica	4	Apocynaceae	4	Angelica	4	Alyxia balansae	4	Apocynaceae	4	Lythraceae	4	Angelica	4	Boesenbergia	4	Bixa orellana	4	Artemisia annua	4	Alyxia balansae
						5	Angelica sinensis	5	Asteraceae	5	Aquilaria	5	Alyxia ruscifolia	5	Asteraceae	5	Nymphaeaceae	5	Bixa	5	Cananga	5	Cinnamomum bejolghota	5	Atractylodes lancea	5	Alyxia ruscifolia
						6	Aquilaria crassna	6	Bixaceae	6	Artemisia	6	Alyxia sinensis	6	Bixaceae	6	Santalaceae	6	Caesalpinia	6	Carum	6	Cuminum cyminum	6	Boesenbergia rotunda	6	Alyxia sinensis
						7	Artemisia annua	7	Brassicaceae	7	Atractylodes	7	Anethum graveolens	7	Brassicaceae	7	Sapotaceae	7	Cinnamomum	7	Kaempferia	7	Foeniculum vulgare	7	Caesalpinia sappan	7	Angelica sylvestris
						8	Atractylodes lancea	8	Calophyllaceae	8	Bixa	8	Angelica dahurica	8	Calophyllaceae	8	Thymelaeaceae	8	Cuminum	8	Mimusops	8	Glycyrrhiza glabra	8	Cananga odorata	8	Arabidopsis arenosa
						9	Bixa orellana	9	Caprifoliaceae	9	Boesenbergia	9	Angelica sylvestris	9	Caprifoliaceae			9	Cyperus	9	Myristica	9	Jasminum sambac	9	Carum carvi	9	Barbarea intermedia
						10	Boesenbergia rotunda	10	Combretaceae	10	Caesalpinia	10	Arabidopsis arenosa	10	Cyperaceae			10	Foeniculum	10	Nardostachys	10	Lepidium sativum	10	Cinnamomum spp.	10	Boechera laevigata
						11	Caesalpinia sappan	11	Crusiaceae	11	Cananga	11	Barbarea intermedia	11	Fabaceae			11	Glycyrrhiza	11	Neopicrorhiza	11	Mammea siamensis	11	Cinnamomum spp.	11	Braya humilis
						12	Cananga odorata	12	Cupressaceae	12	Carum	12	Bixa orellana	12	Lauraceae			12	Jasminum	12	Nymphaea	12	Mesua ferrea	12	Cyperus esculentus	12	Bunium bulbocastanum
						13	Carum carvi	13	Cyperaceae	13	Cinnamomum	13	Boechera laevigata	13	Magnoliaceae			13	Lepidium	13	Platycladus	13	Nelumbo nucifera	13	Kaempferia galanga	13	Camellia sinensis
						14	Cinnamomum bejolghota	14	Fabaceae	14	Cuminum	14	Braya humilis	14	Myristicaceae			14	Ligusticum	14	Polyalthia	14	Plantago ovata	14	Ligusticum sinense	14	Chaenorhinum minus
						15	Cinnamomum spp.	15	Lauraceae	15	Cyperus	15	Bunium bulbocastanum	15	Nelumbonaceae			15	Magnolia	15	Pterocarpus	15	Trachyspermum ammi	15	Magnolia champaca	15	Coptosperma sp. Razafimandimbison 525
						16	Cinnamomum spp.	16	Lythraceae	16	Foeniculum	16	Camellia sinensis	16	Oleaceae			16	Mammea	16	Santalum			16	Mimusops elengi	16	Coptosperma supra-axillare
						17	Cuminum cyminum	17	Magnoliaceae	17	Glycyrrhiza	17	Chaenorhinum minus	17	Plantaginaceae			17	Mesua	17	Saussurea			17	Myristica fragrans	17	Daucus carota
						18	Cyperus esculentus	18	Myristicaceae	18	Jasminum	18	Coptosperma sp. Razafimandimbison 525	18	Ranunculaceae			18	Nelumbo	18	Terminalia			18	Myristica fragrans	18	Digitalis purpurea
						19	Foeniculum vulgare	19	Nelumbonaceae	19	Kaempferia	19	Coptosperma supra-axillare	19	Zingiberaceae			19	Nigella	19	Trapa			19	Myristica fragrans	19	Dioecrescis erythroclada
						20	Glycyrrhiza glabra	20	Nymphaeaceae	20	Lepidium	20	Cuminum cyminum					20	Pimpinella					20	Nardostachys jatamansi	20	Draba lanceolata
						21	Jasminum sambac	21	Oleaceae	21	Ligusticum	21	Daucus carota					21	Plantago					21	Neopicrorhiza scrophulariiflora	21	Glycyrrhiza pallidiflora
						22	Kaempferia galanga	22	Plantaginaceae	22	Magnolia	22	Digitalis purpurea					22	Trachyspermum					22	Nigella sativa	22	Heteromorpha arborescens
						23	Lepidium sativum	23	Ranunculaceae	23	Mammea	23	Dioecrescis erythroclada											23	Nymphaea spp.	23	Horsfieldia amygdalina
						24	Ligusticum sinense	24	Santalaceae	24	Mesua	24	Draba lanceolata											24	Pimpinella anisum	24	Jasminum didymum
						25	Magnolia champaca	25	Sapotaceae	25	Mimusops	25	Foeniculum vulgare											25	Platycladus orientalis	25	Kyllinga flava
						26	Mammea siamensis	26	Thymelaeaceae	26	Myristica	26	Glycyrrhiza pallidiflora											26	Polyalthia parviflora	26	Lepidium africanum
						27	Mesua ferrea	27	Zingiberaceae	27	Nardostachys	27	Heteromorpha arborescens											27	Pterocarpus santalinus	27	Lepidium apetalum
						28	Mimusops elengi			28	Nelumbo	28	Horsfieldia amygdalina											28	Santalum album	28	Lepidium latifolium
						29	Myristica fragrans			29	Neopicrorhiza	29	Jasminum didymum											29	Saussurea costus	29	Lepidium squamatum
						30	Myristica fragrans			30	Nigella	30	Jasminum sambac											30	Terminalia chebula	30	Lepidium virginicum
						31	Myristica fragrans			31	Nymphaea	31	Kyllinga flava											31	Trapa natons	31	Leptactina platyphylla
						32	Nardostachys jatamansi			32	Pimpinella	32	Lepidium africanum													32	Lilaeopsis carolinensis
						33	Nelumbo nucifera			33	Plantago	33	Lepidium apetalum													33	Lilaeopsis mauritiana
						34	Neopicrorhiza scrophulariiflora			34	Platycladus	34	Lepidium latifolium													34	Lobularia maritima
						35	Nigella sativa			35	Polyalthia	35	Lepidium sativum													35	Morelia senegalensis
						36	Nymphaea spp.			36	Pterocarpus	36	Lepidium squamatum													36	Nelumbo lutea
						37	Pimpinella anisum			37	Santalum	37	Lepidium virginicum													37	Nigella arvensis
						38	Plantago ovata			38	Saussurea	38	Leptactina platyphylla													38	Oenanthe javanica
						39	Platycladus orientalis			39	Terminalia	39	Lilaeopsis carolinensis													39	Paracephaelis sp. De Block 1174
						40	Polyalthia parviflora			40	Trachyspermum	40	Lilaeopsis mauritiana													40	Pimpinella saxifraga
						41	Pterocarpus santalinus			41	Trapa	41	Lobularia maritima													41	Plantago afra
						42	Santalum album					42	Morelia senegalensis													42	Platysace ericoides
						43	Saussurea costus					43	Nelumbo lutea													43	Queenslandiella hyalina
						44	Terminalia chebula					44	Nelumbo nucifera													44	Scandix pecten-veneris
						45	Trachyspermum ammi					45	Nigella arvensis													45	Schizenterospermum sp. Davis 2580
						46	Trapa natons					46	Oenanthe javanica													46	Sison amomum
						47	Camphor (การบูร)					47	Paracephaelis sp. De Block 1174													47	Smyrnium perfoliatum
						48	Borneol (พิมเสน)					48	Pimpinella saxifraga													48	Veronicastrum sibiricum
												49	Plantago afra
												50	Plantago ovata
												51	Platysace ericoides
												52	Queenslandiella hyalina
												53	Scandix pecten-veneris
												54	Schizenterospermum sp. Davis 2580
												55	Sison amomum
												56	Smyrnium perfoliatum
												57	Veronicastrum sibiricum
3	3	YA HOM IN TA JAK	49	Market	Powders	1	Alyxia reinwardtii	1	Anacardiaceae	1	Alyxia	1	Acanthus ebracteatus	1	Annonaceae	1	Anacardiaceae	1	Alyxia	1	Caesalpinia	1	Alyxia reinwardtii	1	Amomum testaceum	1	Acanthus ebracteatus
						2	Amomum testaceum	2	Annonaceae	2	Amomum	2	Aethusa cynapium	2	Apiaceae	2	Combretaceae	2	Amomum	2	Cananga	2	Angelica dahurica	2	Angelica sinensis	2	Aethusa cynapium
						3	Angelica dahurica	3	Apiaceae	3	Angelica	3	Albertisia papuana	3	Apocynaceae	3	Crusiaceae	3	Angelica	3	Enhalus	3	Atractylodes lancea	3	Aquilaria crassna	3	Albertisia papuana
						4	Angelica sinensis	4	Apocynaceae	4	Aquilaria	4	Alocasia macrorrhizos	4	Asteraceae	4	Myrtaceae	4	Aquilaria	4	Hunteria	4	Bixa orellana	4	Artemisia annua	4	Alocasia macrorrhizos
						5	Aquilaria crassna	5	Asteraceae	5	Artemisia	5	Alpinia arundelliana	5	Bixaceae	5	Plumbaginaceae	5	Artemisia	5	Lagerstroemia	5	Cinnamomum bejolghota	5	Caesalpinia sappan	5	Alpinia arundelliana
						6	Artemisia annua	6	Bixaceae	6	Atractylodes	6	Alyxia balansae	6	Brassicaceae	6	Sapotaceae	6	Atractylodes	6	Mimusops	6	Coriandrum sativum	6	Cananga odorata	6	Alyxia balansae
						7	Atractylodes lancea	7	Brassicaceae	7	Bixa	7	Alyxia ruscifolia	7	Calophyllaceae	7	Lythraceae	7	Bixa	7	Neopicrorhiza	7	Cuminum cyminum	7	Cinnamomum spp.	7	Alyxia ruscifolia
						8	Bixa orellana	8	Calophyllaceae	8	Caesalpinia	8	Alyxia sinensis	8	Cucurbitaceae			8	Cinnamomum	8	Pistacia	8	Foeniculum vulgare	8	Enhalus acoroides	8	Alyxia sinensis
						9	Bos primigenius	9	Combretaceae	9	Cananga	9	Amomum sp. ZSB03	9	Euphorbiaceae			9	Coriandrum	9	Plumbago	9	Gymnopetalum chinense	9	Euphorbia antiquorum	9	Amomum sp. ZSB03
						10	Caesalpinia sappan	10	Crusiaceae	10	Cinnamomum	10	Anethum graveolens	10	Fabaceae			10	Cuminum	10	Rheum	10	Jasminum sambac	10	Hunteria zeylanica	10	Anethum graveolens
						11	Cananga odorata	11	Cucurbitaceae	11	Coriandrum	11	Angelica archangelica	11	Hydrocharitaceae			11	Euphorbia	11	Saussurea	11	Lepidium sativum	11	Lagerstroemia floribunda	11	Angelica archangelica
						12	Cinnamomum bejolghota	12	Euphorbiaceae	12	Cuminum	12	Angelica dahurica	12	Lauraceae			12	Foeniculum	12	Styrax	12	Mammea siamensis	12	Magnolia champaca	12	Apiaceae sp. SNP
						13	Cinnamomum spp.	13	Fabaceae	13	Enhalus	13	Apiaceae sp. SNP	13	Magnoliaceae			13	Gymnopetalum	13	Syzygium	13	Mesua ferrea	13	Mimusops elengi	13	Arabidopsis arenosa
						14	Coriandrum sativum	14	Hydrocharitaceae	14	Euphorbia	14	Arabidopsis arenosa	14	Menispermaceae			14	Jasminum	14	Terminalia	14	Trachyspermum ammi	14	Myristica fragrans	14	Aristolochia pistolochia
						15	Cuminum cyminum	15	Lauraceae	15	Foeniculum	15	Aristolochia pistolochia	15	Myristicaceae			15	Lepidium			15	Zingiber officinale	15	Myristica fragrans	15	Aristolochia tagala
						16	Enhalus acoroides	16	Magnoliaceae	16	Gymnopetalum	16	Aristolochia tagala	16	Oleaceae			16	Magnolia					16	Myristica fragrans	16	Barbarea intermedia
						17	Euphorbia antiquorum	17	Menispermaceae	17	Hunteria	17	Barbarea intermedia	17	Piperaceae			17	Mammea					17	Neopicrorhiza scrophulariiflora	17	Berula erecta
						18	Foeniculum vulgare	18	Myristicaceae	18	Jasminum	18	Berula erecta	18	Plantaginaceae			18	Mesua					18	Nigella sativa	18	Brassica rapa
						19	Gymnopetalum chinense	19	Myrtaceae	19	Lagerstroemia	19	Bixa orellana	19	Polygonaceae			19	Myristica					19	Piper retrofractum	19	Braya humilis
						20	Hunteria zeylanica	20	Oleaceae	20	Lepidium	20	Brassica rapa	20	Ranunculaceae			20	Nigella					20	Piper sarmentosum	20	Bunium bulbocastanum
						21	Jasminum sambac	21	Piperaceae	21	Magnolia	21	Braya humilis	21	Styracaceae			21	Piper					21	Piper wallichii	21	Camellia sinensis
						22	Lagerstroemia floribunda	22	Plantaginaceae	22	Mammea	22	Bunium bulbocastanum	22	Thymelaeaceae			22	Pterocarpus					22	Pistacia integerrima	22	Cassia abbreviata
						23	Lepidium sativum	23	Plumbaginaceae	23	Mesua	23	Camellia sinensis	23	Zingiberaceae			23	Tiliacora					23	Plumbago indica	23	Cinnamomum loureiroi
						24	Magnolia champaca	24	Polygonaceae	24	Mimusops	24	Cassia abbreviata					24	Tinospora					24	Pterocarpus santalinus	24	Cissus quadrangularis
						25	Mammea siamensis	25	Ranunculaceae	25	Myristica	25	Cinnamomum bejolghota					25	Trachyspermum					25	Rheum officinale Rheum palmatum Rheum tanguticum	25	Corynandra viscosa
						26	Mesua ferrea	26	Sapotaceae	26	Neopicrorhiza	26	Cinnamomum loureiroi					26	Urceola					26	Saussurea costus	26	Cuminum cyminum
						27	Mimusops elengi	27	Styracaceae	27	Nigella	27	Cissus quadrangularis					27	Zingiber					27	Styrax spp.	27	Curcuma amada
						28	Myristica fragrans	28	Thymelaeaceae	28	Piper	28	Coriandrum sativum											28	Syzygium aromaticum	28	Curcuma aromatica
						29	Myristica fragrans	29	Zingiberaceae	29	Pistacia	29	Corynandra viscosa											29	Terminalia chebula	29	Daucus carota
						30	Myristica fragrans	30	Lythraceae	30	Plumbago	30	Cuminum cyminum											30	Tiliacora triandra	30	Donnellsmithia cordata
						31	Neopicrorhiza scrophulariiflora			31	Pterocarpus	31	Curcuma amada											31	Tinospora crispa	31	Draba lanceolata
						32	Nigella sativa			32	Rheum	32	Curcuma aromatica											32	Urceola minutiflora	32	Dracaena draco
						33	Piper retrofractum			33	Saussurea	33	Daucus carota													33	Echinocystis lobata
						34	Piper sarmentosum			34	Styrax	34	Donnellsmithia cordata													34	Excoecaria agallocha
						35	Piper wallichii			35	Syzygium	35	Draba lanceolata													35	Fibraurea tinctoria
						36	Pistacia integerrima			36	Terminalia	36	Dracaena draco													36	Globba atrosanguinea
						37	Plumbago indica			37	Tiliacora	37	Echinocystis lobata													37	Horsfieldia amygdalina
						38	Pterocarpus santalinus			38	Tinospora	38	Excoecaria agallocha													38	Jasminum didymum
						39	Rheum officinale Rheum palmatum Rheum tanguticum			39	Trachyspermum	39	Fibraurea tinctoria													39	Lepidium africanum
						40	Saussurea costus			40	Urceola	40	Foeniculum vulgare													40	Lepidium latifolium
						41	Styrax spp.			41	Zingiber	41	Globba atrosanguinea													41	Lepidium squamatum
						42	Syzygium aromaticum					42	Gymnopetalum chinense													42	Lepidium virginicum
						43	Terminalia chebula					43	Horsfieldia amygdalina													43	Lobularia maritima
						44	Tiliacora triandra					44	Jasminum didymum													44	Melilotus albus
						45	Tinospora crispa					45	Jasminum sambac													45	Morus notabilis
						46	Trachyspermum ammi					46	Lepidium africanum													46	Nigella arvensis
						47	Urceola minutiflora					47	Lepidium latifolium													47	Oenanthe javanica
						48	Zingiber officinale					48	Lepidium sativum													48	Orchidantha fimbriata
						49	Borneol (พิมเสน)					49	Lepidium squamatum													49	Pachygone dasycarpa
												50	Lepidium virginicum													50	Pachygone ovata
												51	Lobularia maritima													51	Parameria laevigata
												52	Melilotus albus													52	Parsonsia heterophylla
												53	Mesua ferrea													53	Pastinaca sativa
												54	Morus notabilis													54	Peltophorum africanum
												55	Nigella arvensis													55	Pimpinella saxifraga
												56	Oenanthe javanica													56	Plantago ovata
												57	Orchidantha fimbriata													57	Scandix pecten-veneris
												58	Pachygone dasycarpa													58	Senna sp. RP-2014
												59	Pachygone ovata													59	Sison amomum
												60	Parameria laevigata													60	Sium latifolium
												61	Parsonsia heterophylla													61	Smyrnium olusatrum
												62	Pastinaca sativa													62	Smyrnium perfoliatum
												63	Peltophorum africanum													63	Spermolepis divaricata
												64	Pimpinella saxifraga													64	Tiedemannia filiformis
												65	Plantago ovata													65	Tiliacora acuminata
												66	Scandix pecten-veneris													66	Tiliacora australiana
												67	Senna sp. RP-2014													67	Tinospora cordifolia
												68	Sison amomum													68	Tinospora sinensis
												69	Sium latifolium													69	Tinospora smilacina
												70	Smyrnium olusatrum													70	Tordyliopsis brunonis
												71	Smyrnium perfoliatum													71	Trichosanthes amara
												72	Spermolepis divaricata													72	Zingiber gramineum
												73	Tiedemannia filiformis
												74	Tiliacora acuminata
												75	Tiliacora australiana
												76	Tinospora cordifolia
												77	Tinospora sinensis
												78	Tinospora smilacina
												79	Tordyliopsis brunonis
												80	Trachyspermum ammi
												81	Trichosanthes amara
												82	Zingiber gramineum
												83	Zingiber officinale
4	4	YA HOM NA VA KOT	55	Market	Powders	1	Alyxia reinwardtii	1	Apiaceae	1	Alyxia	1	Aegopodium podagraria	1	Apiaceae	1	Crusiaceae	1	Alyxia	1	Artemisia	1	Anethum graveolens	1	Alyxia reinwardtii	1	Aegopodium podagraria
						2	Amomum testaceum	2	Apocynaceae	2	Amomum	2	Aethusa cynapium	2	Apocynaceae	2	Myrtaceae	2	Amomum	2	Chrysopogon	2	Angelica dahurica	2	Amomum testaceum	2	Aethusa cynapium
						3	Anethum graveolens	3	Asteraceae	3	Anethum	3	Aextoxicon punctatum	3	Asteraceae	3	Phyllanthaceae	3	Anethum	3	Cinnamomum	3	Atractylodes lancea	3	Angelica sinensis	3	Aextoxicon punctatum
						4	Angelica dahurica	4	Brassicaceae	4	Angelica	4	Alyxia sinensis	4	Brassicaceae	4	Pinaceae	4	Angelica	4	Dalbergia	4	Brucea javanica	4	Aquilaria crassna	4	Alyxia sinensis
						5	Angelica sinensis	5	Calophyllaceae	5	Aquilaria	5	Anethum graveolens	5	Calophyllaceae	5	Sapotaceae	5	Aquilaria	5	Digitaria	5	Carum carvi	5	Artemisia annua	5	Angelica archangelica
						6	Aquilaria crassna	6	Caprifoliaceae	6	Artemisia	6	Angelica archangelica	6	Caprifoliaceae	6	Thymelaeaceae	6	Atractylodes	6	Euphorbia	6	Coriandrum sativum	6	Chrysopogon zizanioides	6	Angelica sylvestris
						7	Artemisia annua	7	Combretaceae	7	Atractylodes	7	Angelica dahurica	7	Combretaceae			7	Brucea	7	Kaempferia	7	Cuminum cyminum	7	Cinnamomum bejolghota	7	Arabidopsis arenosa
						8	Atractylodes lancea	8	Crusiaceae	8	Brucea	8	Angelica sylvestris	8	Cyperaceae			8	Carum	8	Mimusops	8	Foeniculum vulgare	8	Cinnamomum loureiroi	8	Aristolochia tagala
						9	Brucea javanica	9	Cyperaceae	9	Carum	9	Arabidopsis arenosa	9	Euphorbiaceae			9	Coriandrum	9	Myristica	9	Glycyrrhiza glabra	9	Cyperus rotundus	9	Barbarea intermedia
						10	Carum carvi	10	Euphorbiaceae	10	Chrysopogon	10	Aristolochia tagala	10	Fabaceae			10	Cuminum	10	Nardostachys	10	Gymnopetalum chinense	10	Dalbergia candenatensis	10	Brassica rapa
						11	Chrysopogon zizanioides	11	Fabaceae	11	Cinnamomum	11	Barbarea intermedia	11	Lauraceae			11	Cyperus	11	Neopicrorhiza	11	Jasminum sambac	11	Digitaria ciliaris	11	Braya humilis
						12	Cinnamomum bejolghota	12	Lauraceae	12	Coriandrum	12	Brassica rapa	12	Menispermaceae			12	Foeniculum	12	Phyllanthus	12	Lepidium sativum	12	Euphorbia antiquorum	12	Bunium bulbocastanum
						13	Cinnamomum loureiroi	13	Menispermaceae	13	Cuminum	13	Braya humilis	13	Myristicaceae			13	Glycyrrhiza	13	Plumbago	13	Ligusticum sinense	13	Kaempferia galanga	13	Camellia sinensis
						14	Coriandrum sativum	14	Myristicaceae	14	Cyperus	14	Bunium bulbocastanum	14	Nelumbonaceae			14	Gymnopetalum	14	Pterocarpus	14	Mammea siamensis	14	Mimusops elengi	14	Chaenorhinum minus
						15	Cuminum cyminum	15	Myrtaceae	15	Dalbergia	15	Camellia sinensis	15	Oleaceae			15	Jasminum	15	Saussurea	15	Mesua ferrea	15	Lagerstroemia floribunda	15	Daucus carota
						16	Cyperus rotundus	16	Nelumbonaceae	16	Digitaria	16	Chaenorhinum minus	16	Piperaceae			16	Lepidium	16	Syzygium	16	Nelumbo nucifera	16	Myristica fragrans	16	Digitalis purpurea
						17	Dalbergia candenatensis	17	Oleaceae	17	Euphorbia	17	Coriandrum sativum	17	Plantaginaceae			17	Ligusticum	17	Pinus	17	Pimpinella anisum	17	Myristica fragrans	17	Donnellsmithia cordata
						18	Digitaria ciliaris	18	Phyllanthaceae	18	Foeniculum	18	Cuminum cyminum	18	Plumbaginaceae			18	Mammea			18	Plantago ovata	18	Myristica fragrans	18	Draba lanceolata
						19	Euphorbia antiquorum	19	Piperaceae	19	Glycyrrhiza	19	Daucus carota	19	Poaceae			19	Mesua			19	Terminalia chebula	19	Nardostachys jatamansi	19	Echinocystis lobata
						20	Foeniculum vulgare	20	Plantaginaceae	20	Gymnopetalum	20	Digitalis purpurea	20	Ranunculaceae			20	Nelumbo			20	Trachyspermum ammi	20	Neopicrorhiza scrophulariiflora	20	Glycyrrhiza pallidiflora
						21	Glycyrrhiza glabra	21	Plumbaginaceae	21	Jasminum	21	Donnellsmithia cordata	21	Simaroubaceae			21	Nigella			21	Zingiber officinale	21	Nigella sativa	21	Heteromorpha arborescens
						22	Gymnopetalum chinense	22	Poaceae	22	Kaempferia	22	Draba lanceolata	22	Zingiberaceae			22	Pimpinella					22	Phyllanthus emblica	22	Lepidium africanum
						23	Jasminum sambac	23	Ranunculaceae	23	Lepidium	23	Echinocystis lobata					23	Piper					23	Pinus sp.	23	Lepidium apetalum
						24	Kaempferia galanga	24	Sapotaceae	24	Ligusticum	24	Foeniculum vulgare					24	Plantago					24	Piper retrofractum	24	Lepidium latifolium
						25	Lepidium sativum	25	Simaroubaceae	25	Mammea	25	Glycyrrhiza pallidiflora					25	Sophora					25	Piper sarmentosum	25	Lepidium squamatum
						26	Ligusticum sinense	26	Zingiberaceae	26	Mesua	26	Gymnopetalum chinense					26	Terminalia					26	Piper wallichii	26	Lepidium virginicum
						27	Mammea siamensis	27	Thymelaeaceae	27	Mimusops	27	Heteromorpha arborescens					27	Tinospora					27	Plumbago indica	27	Lilaeopsis carolinensis
						28	Mesua ferrea	28	Pinaceae	28	Lagerstroemia	28	Jasminum sambac					28	Trachyspermum					28	Pterocarpus santalinus	28	Lilaeopsis mauritiana
						29	Mimusops elengi			29	Myristica	29	Lepidium africanum					29	Zingiber					29	Saussurea costus	29	Lobularia maritima
						30	Lagerstroemia floribunda			30	Nardostachys	30	Lepidium apetalum											30	Sophora tomentosa	30	Mollugo molluginea
						31	Myristica fragrans			31	Nelumbo	31	Lepidium latifolium											31	Syzygium aromaticum	31	Mollugo pentaphylla
						32	Myristica fragrans			32	Neopicrorhiza	32	Lepidium sativum											32	‎Terminalia bellirica	32	Nelumbo lutea
						33	Myristica fragrans			33	Nigella	33	Lepidium squamatum											33	Tinospora crispa	33	Nigella arvensis
						34	Nardostachys jatamansi			34	Phyllanthus	34	Lepidium virginicum													34	Oenanthe javanica
						35	Nelumbo nucifera			35	Pimpinella	35	Lilaeopsis carolinensis													35	Pimpinella saxifraga
						36	Neopicrorhiza scrophulariiflora			36	Piper	36	Lilaeopsis mauritiana													36	Plantago afra
						37	Nigella sativa			37	Plantago	37	Lobularia maritima													37	Plantago atrata
						38	Phyllanthus emblica			38	Plumbago	38	Mollugo molluginea													38	Raukaua simplex
						39	Pimpinella anisum			39	Pterocarpus	39	Mollugo pentaphylla													39	Scandix pecten-veneris
						40	Pinus sp.			40	Saussurea	40	Nelumbo lutea													40	Sison amomum
						41	Piper retrofractum			41	Sophora	41	Nelumbo nucifera													41	Smyrnium perfoliatum
						42	Piper sarmentosum			42	Syzygium	42	Nigella arvensis													42	Spermolepis divaricata
						43	Piper wallichii			43	Terminalia	43	Oenanthe javanica													43	Tordyliopsis brunonis
						44	Plantago ovata			44	Tinospora	44	Pimpinella saxifraga													44	Veronicastrum sibiricum
						45	Plumbago indica			45	Trachyspermum	45	Plantago afra
						46	Pterocarpus santalinus			46	Zingiber	46	Plantago atrata
						47	Saussurea costus					47	Plantago ovata
						48	Sophora tomentosa					48	Raukaua simplex
						49	Syzygium aromaticum					49	Scandix pecten-veneris
						50	‎Terminalia bellirica					50	Sison amomum
						51	Terminalia chebula					51	Smyrnium perfoliatum
						52	Tinospora crispa					52	Spermolepis divaricata
						53	Trachyspermum ammi					53	Tordyliopsis brunonis
						54	Zingiber officinale					54	Veronicastrum sibiricum
						55	Borneol (พิมเสน)					55	Zingiber officinale
5	5	YA TAI	17	Market	Powders	1	Acacia concinna	1	Amaryllidaceae	1	Acacia
						2	Acacia concinna	2	Combretaceae	2	Allium
						3	Allium ascalonicum	3	Cucurbitaceae	3	Aloe
						4	Aloe vera	4	Euphorbiaceae	4	Baliospermum
						5	Baliospermum solanifolium	5	Fabaceae	5	Bambusa
						6	Bambusa bambos	6	Phyllanthaceae	6	Bridelia
						7	Bridelia ovata	7	Poaceae	7	Cassia
						8	Cassia fistula	8	Asphodelaceae	8	Gymnopetalum
						9	Gymnopetalum integrifolium			9	Leersia
						10	Leersia hexandra			10	Senna
						11	Senna siamea			11	Solori
						12	Solori scandens			12	Tamarindus
						13	Tamarindus indica			13	Terminalia
						14	Terminalia chebula			14	Trichosanthes
						15	Terminalia citrina
						16	Trichosanthes cordata
						17	Magnesium sulfate (ดีเกลือฝรั่ง)
6	6	YA TAD BAN JOB	22	Market	Powders	1	Amomum testaceum	1	Apiaceae	1	Amomum	1	Aciphylla glacialis	1	Apiaceae	1	Combretaceae	1	Amomum	1	Cinnamomum	1	Angelica dahurica	1	Amomum testaceum	1	Aciphylla glacialis
						2	Angelica dahurica	2	Asteraceae	2	Angelica	2	Aegopodium podagraria	2	Asteraceae	2	Dipterocarpaceae	2	Angelica	2	Dryobalanops	2	Atractylodes lancea	2	Angelica sinensis	2	Aegopodium podagraria
						3	Angelica sinensis	3	Brassicaceae	3	Atractylodes	3	Aethusa cynapium	3	Brassicaceae	3	Lauraceae	3	Atractylodes	3	Kaempferia	3	Coriandrum sativum	3	Cinnamomum bejolghota	3	Aethusa cynapium
						4	Atractylodes lancea	4	Combretaceae	4	Cinnamomum	4	Amaryllis belladonna	4	Myristicaceae	4	Myrtaceae	4	Coriandrum	4	Neopicrorhiza	4	Cuminum cyminum	4	Dryobalanops aromatica	4	Amaryllis belladonna
						5	Cinnamomum bejolghota	5	Dipterocarpaceae	5	Coriandrum	5	Anethum graveolens	5	Piperaceae			5	Cuminum	5	Syzygium	5	Lepidium sativum	5	Kaempferia galanga	5	Anethum graveolens
						6	Coriandrum sativum	6	Lauraceae	6	Cuminum	6	Angelica archangelica	6	Plantaginaceae			6	Lepidium	6	Terminalia	6	Pimpinella anisum	6	Myristica fragrans	6	Angelica archangelica
						7	Cuminum cyminum	7	Myristicaceae	7	Dryobalanops	7	Angelica dahurica	7	Ranunculaceae			7	Myristica	7	Zingiber	7	Trachyspermum ammi	7	Myristica fragrans	7	Angelica sylvestris
						8	Dryobalanops aromatica	8	Myrtaceae	8	Kaempferia	8	Angelica sylvestris	8	Zingiberaceae			8	Nigella					8	Neopicrorhiza scrophulariiflora	8	Anisotome haastii
						9	Kaempferia galanga	9	Piperaceae	9	Lepidium	9	Anisotome haastii					9	Pimpinella					9	Nigella sativa	9	Anthriscus cerefolium
						10	Lepidium sativum	10	Plantaginaceae	10	Myristica	10	Anthriscus cerefolium					10	Piper					10	Piper retrofractum	10	Anthriscus sylvestris
						11	Myristica fragrans	11	Ranunculaceae	11	Neopicrorhiza	11	Anthriscus sylvestris					11	Trachyspermum					11	Syzygium aromaticum	11	Apiaceae sp. SNP
						12	Myristica fragrans	12	Zingiberaceae	12	Nigella	12	Apiaceae sp. SNP											12	Terminalia chebula	12	Athamanta sicula
						13	Neopicrorhiza scrophulariiflora			13	Pimpinella	13	Athamanta sicula											13	Terminalia chebula	13	Bunium bulbocastanum
						14	Nigella sativa			14	Piper	14	Bunium bulbocastanum											14	Zingiber officinale	14	Conium maculatum
						15	Pimpinella anisum			15	Syzygium	15	Conium maculatum													15	Cortiella cortioides
						16	Piper retrofractum			16	Terminalia	16	Coriandrum sativum													16	Crinum asiaticum
						17	Syzygium aromaticum			17	Trachyspermum	17	Cortiella cortioides													17	Crithmum maritimum
						18	Terminalia chebula			18	Zingiber	18	Crinum asiaticum													18	Daucus carota
						19	Terminalia chebula					19	Crithmum maritimum													19	Donnellsmithia cordata
						20	Trachyspermum ammi					20	Cuminum cyminum													20	Foeniculum vulgare
						21	Zingiber officinale					21	Daucus carota													21	Lignocarpa diversifolia
						22	Camphor (การบูร)					22	Donnellsmithia cordata													22	Ligusticum scoticum
												23	Foeniculum vulgare													23	Lilaeopsis carolinensis
												24	Lignocarpa diversifolia													24	Mackinlaya confusa
												25	Ligusticum scoticum													25	Meum athamanticum
												26	Lilaeopsis carolinensis													26	Mezzettia parviflora
												27	Mackinlaya confusa													27	Nerine bowdenii
												28	Meum athamanticum													28	Notobubon galbanum
												29	Mezzettia parviflora													29	Oenanthe javanica
												30	Nerine bowdenii													30	Pastinaca sativa
												31	Notobubon galbanum													31	Petroselinum crispum
												32	Oenanthe javanica													32	Peucedanum ostruthium
												33	Pastinaca sativa													33	Peucedanum palustre
												34	Petroselinum crispum													34	Peucedanum terebinthaceum
												35	Peucedanum ostruthium													35	Physospermopsis obtusiuscula
												36	Peucedanum palustre													36	Pimpinella saxifraga
												37	Peucedanum terebinthaceum													37	Pimpinella tirupatiensis
												38	Physospermopsis obtusiuscula													38	Piptostigma pilosum
												39	Pimpinella anisum													39	Platysace ericoides
												40	Pimpinella saxifraga													40	Pleurospermum giraldii
												41	Pimpinella tirupatiensis													41	Pseuduvaria mulgraveana
												42	Piptostigma pilosum													42	Ridolfia segetum
												43	Platysace ericoides													43	Sapranthus microcarpus
												44	Pleurospermum giraldii													44	Scandix pecten-veneris
												45	Pseuduvaria mulgraveana													45	Sinocarum wolffianum
												46	Ridolfia segetum													46	Sison amomum
												47	Sapranthus microcarpus													47	Sium latifolium
												48	Scandix pecten-veneris													48	Smyrnium olusatrum
												49	Sinocarum wolffianum													49	Smyrnium perfoliatum
												50	Sison amomum													50	Spermolepis divaricata
												51	Sium latifolium													51	Tiedemannia filiformis
												52	Smyrnium olusatrum													52	Tongoloa gracilis
												53	Smyrnium perfoliatum													53	Tordyliopsis brunonis
												54	Spermolepis divaricata													54	Zizia aurea
												55	Tiedemannia filiformis
												56	Tongoloa gracilis
												57	Tordyliopsis brunonis
												58	Trachyspermum ammi
												59	Zizia aurea
7	7	YA MAN TA TAD	27	Market	Powders	1	Allium sativum	1	Amaryllidaceae	1	Allium	1	Aethusa cynapium	1	Amaryllidaceae	1	Apocynaceae	1	Anethum	1	Allium	1	Anethum graveolens	1	Allium sativum	1	Aethusa cynapium
						2	Anethum graveolens	2	Apiaceae	2	Anethum	2	Andrographis paniculata	2	Apiaceae	2	Asteraceae	2	Angelica	2	Artemisia	2	Angelica dahurica	2	Angelica sinensis	2	Andrographis paniculata
						3	Angelica dahurica	3	Apocynaceae	3	Angelica	3	Anethum graveolens	3	Brassicaceae	3	Fagaceae	3	Coriandrum	3	Atractylodes	3	Coriandrum sativum	3	Artemisia annua	3	Angelica archangelica
						4	Angelica sinensis	4	Asteraceae	4	Artemisia	4	Angelica archangelica	4	Fabaceae	4	Lauraceae	4	Cuminum	4	Cinnamomum	4	Cuminum cyminum	4	Atractylodes lancea	4	Apiaceae sp. SNP
						5	Artemisia annua	5	Brassicaceae	5	Atractylodes	5	Angelica dahurica	5	Myristicaceae	5	Myrtaceae	5	Foeniculum	5	Ligusticum	5	Foeniculum vulgare	5	Cinnamomum bejolghota	5	Barbarea intermedia
						6	Atractylodes lancea	6	Fabaceae	6	Cinnamomum	6	Apiaceae sp. SNP	6	Piperaceae			6	Lepidium	6	Plumbago	6	Lepidium sativum	6	Ligusticum sinense	6	Brassica rapa
						7	Cinnamomum bejolghota	7	Fagaceae	7	Coriandrum	7	Barbarea intermedia	7	Plumbaginaceae			7	Myristica	7	Pterocarpus	7	Oenanthe javanica	7	Myristica fragrans	7	Bunium bulbocastanum
						8	Coriandrum sativum	8	Lauraceae	8	Cuminum	8	Brassica rapa	8	Ranunculaceae			8	Nigella	8	Quercus	8	Zingiber officinale	8	Myristica fragrans	8	Camellia sinensis
						9	Cuminum cyminum	9	Myristicaceae	9	Foeniculum	9	Bunium bulbocastanum	9	Zingiberaceae			9	Oenanthe	9	Syzygium			9	Nigella sativa	9	Cassia abbreviata
						10	Foeniculum vulgare	10	Myrtaceae	10	Lepidium	10	Camellia sinensis					10	Piper	10	Wrightia			10	Piper nigrum	10	Convallaria majalis
						11	Lepidium sativum	11	Piperaceae	11	Ligusticum	11	Cassia abbreviata					11	Zingiber					11	Piper retrofractum	11	Craibia brevicaudata
						12	Ligusticum sinense	12	Plumbaginaceae	12	Myristica	12	Convallaria majalis											12	Piper sarmentosum	12	Crinum asiaticum
						13	Myristica fragrans	13	Ranunculaceae	13	Nigella	13	Coriandrum sativum											13	Piper wallichii	13	Curcuma amada
						14	Myristica fragrans	14	Zingiberaceae	14	Oenanthe	14	Craibia brevicaudata											14	Plumbago indica	14	Curcuma neilgherrensis
						15	Nigella sativa			15	Piper	15	Crinum asiaticum											15	Pterocarpus santalinus	15	Datura inoxia
						16	Oenanthe javanica			16	Plumbago	16	Cuminum cyminum											16	Quercus infectoria	16	Daucus carota
						17	Piper nigrum			17	Pterocarpus	17	Curcuma amada											17	Syzygium aromaticum	17	Donnellsmithia cordata
						18	Piper retrofractum			18	Quercus	18	Curcuma neilgherrensis											18	Wrightia arborea	18	Draba lanceolata
						19	Piper sarmentosum			19	Syzygium	19	Datura inoxia													19	Dracaena draco
						20	Piper wallichii			20	Wrightia	20	Daucus carota													20	Dracaena schizantha
						21	Plumbago indica			21	Zingiber	21	Donnellsmithia cordata													21	Globba atrosanguinea
						22	Pterocarpus santalinus					22	Draba lanceolata													22	Horsfieldia amygdalina
						23	Quercus infectoria					23	Dracaena draco													23	Iryanthera hostmannii
						24	Syzygium aromaticum					24	Dracaena schizantha													24	Jaltomata repandidentata
						25	Wrightia arborea					25	Foeniculum vulgare													25	Lepidium africanum
						26	Zingiber officinale					26	Globba atrosanguinea													26	Lepidium latifolium
						27	Camphor (การบูร)					27	Horsfieldia amygdalina													27	Lepidium squamatum
												28	Iryanthera hostmannii													28	Lepidium virginicum
												29	Jaltomata repandidentata													29	Lotononis galpinii
												30	Lepidium africanum													30	Lycianthes sp. Wen et al. 2111
												31	Lepidium latifolium													31	Melilotus officinalis
												32	Lepidium sativum													32	Morinda citrifolia
												33	Lepidium squamatum													33	Nelumbo nucifera
												34	Lepidium virginicum													34	Nerine bowdenii
												35	Lotononis galpinii													35	Nigella arvensis
												36	Lycianthes sp. Wen et al. 2111													36	Peltophorum africanum
												37	Melilotus officinalis													37	Peucedanum palustre
												38	Morinda citrifolia													38	Peucedanum terebinthaceum
												39	Nelumbo nucifera													39	Pimpinella saxifraga
												40	Nerine bowdenii													40	Pimpinella tirupatiensis
												41	Nigella arvensis													41	Piper amalago
												42	Oenanthe javanica													42	Piper austrosinense
												43	Peltophorum africanum													43	Piper kadsura
												44	Peucedanum palustre													44	Plagiopteron suaveolens
												45	Peucedanum terebinthaceum													45	Plantago afra
												46	Pimpinella saxifraga													46	Platysace ericoides
												47	Pimpinella tirupatiensis													47	Primula poissonii
												48	Piper amalago													48	Pseuduvaria mulgraveana
												49	Piper austrosinense													49	Rohdea aurantiaca
												50	Piper kadsura													50	Sansevieria roxburghiana
												51	Plagiopteron suaveolens													51	Sapranthus microcarpus
												52	Plantago afra													52	Scandix pecten-veneris
												53	Platysace ericoides													53	Senna sp. RP-2014
												54	Primula poissonii													54	Sison amomum
												55	Pseuduvaria mulgraveana													55	Smyrnium perfoliatum
												56	Rohdea aurantiaca													56	Solanum nobile
												57	Sansevieria roxburghiana													57	Solanum stelligerum
												58	Sapranthus microcarpus													58	Solanum torvum
												59	Scandix pecten-veneris													59	Spermolepis divaricata
												60	Senna sp. RP-2014													60	Swartzia oblanceolata
												61	Sison amomum													61	Tordyliopsis brunonis
												62	Smyrnium perfoliatum													62	Vachellia karroo
												63	Solanum nobile													63	Virola multicostata
												64	Solanum stelligerum													64	Xeroderris stuhlmannii
												65	Solanum torvum
												66	Spermolepis divaricata
												67	Swartzia oblanceolata
												68	Tordyliopsis brunonis
												69	Vachellia karroo
												70	Virola multicostata
												71	Xeroderris stuhlmannii
												72	Zingiber officinale
8	8	YA VI SUM PA YA YAI	19	Market	Powders	1	Acorus calamus	1	Acoraceae	1	Acorus	1	Aethusa cynapium	1	Apiaceae	1	Acoraceae	1	Amomum	1	Acorus	1	Angelica dahurica	1	Acorus calamus	1	Aethusa cynapium
						2	Albizia lucidior	2	Apiaceae	2	Albizia	2	Alpinia arundelliana	2	Asteraceae	2	Combretaceae	2	Angelica	2	Albizia	2	Atractylodes lancea	2	Albizia lucidior	2	Alpinia arundelliana
						3	Amomum testaceum	3	Asteraceae	3	Amomum	3	Amomum sp. ZSB03	3	Fabaceae	3	Myrtaceae	3	Atractylodes	3	Artemisia	3	Cinnamomum bejolghota	3	Amomum testaceum	3	Amomum sp. ZSB03
						4	Angelica dahurica	4	Combretaceae	4	Angelica	4	Anethum graveolens	4	Lauraceae			4	Cinnamomum	4	Myristica	4	Coriandrum sativum	4	Angelica sinensis	4	Anethum graveolens
						5	Angelica sinensis	5	Fabaceae	5	Artemisia	5	Angelica archangelica	5	Menispermaceae			5	Coriandrum	5	Syzygium	5	Ligusticum sinense	5	Artemisia annua	5	Angelica archangelica
						6	Artemisia annua	6	Lauraceae	6	Atractylodes	6	Cassia abbreviata	6	Myristicaceae			6	Ligusticum	6	Terminalia	6	Zingiber officinale	6	Cinnamomum spp.	6	Cassia abbreviata
						7	Atractylodes lancea	7	Menispermaceae	7	Cinnamomum	7	Cinnamomum bejolghota	7	Piperaceae			7	Piper					7	Myristica fragrans	7	Cinnamomum loureiroi
						8	Cinnamomum bejolghota	8	Myristicaceae	8	Coriandrum	8	Cinnamomum loureiroi	8	Zingiberaceae			8	Tinospora					8	Myristica fragrans	8	Cuminum cyminum
						9	Cinnamomum spp.	9	Myrtaceae	9	Ligusticum	9	Coriandrum sativum					9	Zingiber					9	Piper retrofractum	9	Curcuma amada
						10	Coriandrum sativum	10	Piperaceae	10	Myristica	10	Cuminum cyminum											10	Syzygium aromaticum	10	Curcuma aromatica
						11	Ligusticum sinense	11	Zingiberaceae	11	Piper	11	Curcuma amada											11	Terminalia arjuna	11	Donnellsmithia cordata
						12	Myristica fragrans			12	Syzygium	12	Curcuma aromatica											12	Terminalia chebula	12	Draba lanceolata
						13	Myristica fragrans			13	Terminalia	13	Donnellsmithia cordata											13	Tinospora crispa	13	Foeniculum vulgare
						14	Piper retrofractum			14	Tinospora	14	Draba lanceolata													14	Globba atrosanguinea
						15	Syzygium aromaticum			15	Zingiber	15	Foeniculum vulgare													15	Horsfieldia amygdalina
						16	Terminalia arjuna					16	Globba atrosanguinea													16	Lepidium latifolium
						17	Terminalia chebula					17	Horsfieldia amygdalina													17	Nelumbo nucifera
						18	Tinospora crispa					18	Lepidium latifolium													18	Peltophorum africanum
						19	Zingiber officinale					19	Nelumbo nucifera													19	Pimpinella saxifraga
												20	Peltophorum africanum													20	Piper amalago
												21	Pimpinella saxifraga													21	Piper austrosinense
												22	Piper amalago													22	Piper kadsura
												23	Piper austrosinense													23	Plantago ovata
												24	Piper kadsura													24	Sapranthus microcarpus
												25	Plantago ovata													25	Scandix pecten-veneris
												26	Sapranthus microcarpus													26	Senna sp. RP-2014
												27	Scandix pecten-veneris													27	Sison amomum
												28	Senna sp. RP-2014													28	Spermolepis divaricata
												29	Sison amomum													29	Tinospora cordifolia
												30	Spermolepis divaricata													30	Tinospora sinensis
												31	Tinospora cordifolia													31	Tinospora smilacina
												32	Tinospora sinensis													32	Tordyliopsis brunonis
												33	Tinospora smilacina													33	Zingiber gramineum
												34	Tordyliopsis brunonis
												35	Zingiber gramineum
												36	Zingiber officinale
9	9	YA PRA SA KAN PLU	30	Market	Powders	1	Acorus calamus	1	Acoraceae	1	Acorus
						2	Albizia lebbeck	2	Apiaceae	2	Albizia
						3	Amomum testaceum	3	Apocynaceae	3	Amomum
						4	Amomum testaceum	4	Asteraceae	4	Angelica
						5	Angelica dahurica	5	Bignoniaceae	5	Aquilaria
						6	Aquilaria crassna	6	Capparaceae	6	Boesenbergia
						7	Boesenbergia rotunda	7	Combretaceae	7	Chrysopogon
						8	Chrysopogon zizanioides	8	Fabaceae	8	Cissampelos
						9	Cissampelos pareira	9	Menispermaceae	9	Coriandrum
						10	Coriandrum sativum	10	Myristicaceae	10	Cuminum
						11	Cuminum cyminum	11	Myrtaceae	11	Curcuma
						12	Curcuma longa	12	Piperaceae	12	Kaempferia
						13	Kaempferia galanga	13	Plumbaginaceae	13	Maerua
						14	Maerua siamensis	14	Poaceae	14	Myristica
						15	Myristica fragrans	15	Ranunculaceae	15	Nigella
						16	Nigella sativa	16	Thymelaeaceae	16	Oroxylum
						17	Oroxylum indicum	17	Zingiberaceae	17	Piper
						18	Piper nigrum			18	Plumbago
						19	Piper retrofractum			19	Raphistemma
						20	Piper sarmentosum			20	Saussurea
						21	Piper wallichii			21	Syzygium
						22	Plumbago indica			22	Terminalia
						23	Raphistemma puchellum			23	Zingiber
						24	Saussurea costus
						25	Syzygium aromaticum
						26	Terminalia nigrovenulosa
						27	Zingiber montanum
						28	Zingiber officinale
						29	Sulfur (กำมะถันเหลือง)
						30	Camphor (การบูร)
10	10	YA CHAN TA LEE LA	9	Market	Powders	1	Angelica dahurica	1	Apiaceae	1	Angelica	1	Gymnopetalum chinense	1	Apiaceae	1	Santalaceae	1	Angelica	1	Pterocarpus	1	Angelica dahurica	1	Artemisia annua	1	Chasmanthera dependens
						2	Artemisia annua	2	Asteraceae	2	Artemisia	2	Tinospora sinensis	2	Asteraceae			2	Artemisia	2	Santalum	2	Atractylodes lancea	2	Pterocarpus santalinus	2	Echinocystis lobata
						3	Atractylodes lancea	3	Santalaceae	3	Atractylodes	3	Echinocystis lobata	3	Cucurbitaceae			3	Atractylodes			3	Eurycoma longifolia	3	Santalum album	3	Justicia odora
						4	Eurycoma longifolia	4	Fabaceae	4	Eurycoma	4	Tinospora cordifolia	4	Fabaceae			4	Eurycoma			4	Gymnopetalum chinense	4	Tinospora crispa	4	Paeonia kavachensis
						5	Gymnopetalum chinense	5	Cucurbitaceae	5	Gymnopetalum	5	Tinospora smilacina	5	Menispermaceae			5	Gymnopetalum							5	Paeonia obovata
						6	Pterocarpus santalinus	6	Menispermaceae	6	Pterocarpus	6	Paeonia obovata	6	Simaroubaceae			6	Tinospora							6	Paeonia tenuifolia
						7	Santalum album	7	Simaroubaceae	7	Santalum	7	Paeonia kavachensis													7	Rhinacanthus nasutus
						8	Tinospora crispa			8	Tinospora	8	Rhinacanthus nasutus													8	Senna sp. RP-2014
						9	Borneol (พิมเสน)					9	Trichosanthes amara													9	Tinospora cordifolia
												10	Trichosanthes schlechteri													10	Tinospora sinensis
												11	Senna sp. RP-2014													11	Tinospora smilacina
												12	Chasmanthera dependens													12	Trichosanthes amara
												13	Paeonia tenuifolia													13	Trichosanthes schlechteri
												14	Justicia odora
11	11	YA PRA SA CHAN DAENG	12	Market	Powders	1	Bouea macrophylla	1	Anacardiaceae	1	Bouea	1	Aextoxicon punctatum	1	Apiaceae	1	Anacardiaceae	1	Citrus	1	Bouea	1	Citrus aurantifolia	1	Bouea macrophylla	1	Aextoxicon punctatum
						2	Caesalpinia sappan	2	Apiaceae	2	Caesalpinia	2	Alocasia macrorrhizos	2	Calophyllaceae	2	Proteaceae	2	Jasminum	2	Caesalpinia	2	Jasminum sambac	2	Caesalpinia sappan	2	Alocasia macrorrhizos
						3	Citrus aurantifolia	3	Calophyllaceae	3	Citrus	3	Amomum sp. ZSB03	3	Fabaceae			3	Ligusticum	3	Helicia	3	Mesua ferrea	3	Helicia robusta	3	Amomum sp. ZSB03
						4	Helicia robusta	4	Fabaceae	4	Helicia	4	Anethum graveolens	4	Myristicaceae			4	Mesua	4	Kaempferia	4	Nelumbo nucifera	4	Kaempferia galanga	4	Anethum graveolens
						5	Jasminum sambac	5	Myristicaceae	5	Jasminum	5	Angelica dahurica	5	Nelumbonaceae			5	Nelumbo	5	Mammea			5	Ligusticum sinense	5	Angelica dahurica
						6	Kaempferia galanga	6	Nelumbonaceae	6	Kaempferia	6	Baliospermum montanum	6	Oleaceae					6	Myristica			6	Mammea siamensis	6	Baliospermum montanum
						7	Ligusticum sinense	7	Oleaceae	7	Ligusticum	7	Bunium bulbocastanum	7	Rutaceae					7	Pterocarpus			7	Myristica fragrans	7	Bunium bulbocastanum
						8	Mammea siamensis	8	Proteaceae	8	Mammea	8	Camellia sinensis	8	Zingiberaceae									8	Pterocarpus santalinus	8	Camellia sinensis
						9	Mesua ferrea	9	Rutaceae	9	Mesua	9	Cassia abbreviata													9	Cassia abbreviata
						10	Myristica fragrans	10	Zingiberaceae	10	Myristica	10	Convallaria majalis													10	Convallaria majalis
						11	Nelumbo nucifera			11	Nelumbo	11	Corynandra viscosa													11	Corynandra viscosa
						12	Pterocarpus santalinus			12	Pterocarpus	12	Cuminum cyminum													12	Cuminum cyminum
												13	Curcuma amada													13	Curcuma amada
												14	Curcuma neilgherrensis													14	Curcuma neilgherrensis
												15	Draba lanceolata													15	Draba lanceolata
												16	Dracaena draco													16	Dracaena draco
												17	Dracaena schizantha													17	Dracaena schizantha
												18	Ehretia acuminata													18	Ehretia acuminata
												19	Foeniculum vulgare													19	Foeniculum vulgare
												20	Ginkgo biloba													20	Ginkgo biloba
												21	Globba atrosanguinea													21	Globba atrosanguinea
												22	Gymnopetalum chinense													22	Gymnopetalum chinense
												23	Jasminum didymum													23	Jasminum didymum
												24	Jasminum sambac													24	Lepidium latifolium
												25	Lepidium latifolium													25	Nelumbo lutea
												26	Nelumbo lutea													26	Nigella arvensis
												27	Nelumbo nucifera													27	Pandanus utilis
												28	Nigella arvensis													28	Pastinaca sativa
												29	Pandanus utilis													29	Peltophorum africanum
												30	Pastinaca sativa													30	Pimpinella saxifraga
												31	Peltophorum africanum													31	Podandrogyne chiriquensis
												32	Pimpinella saxifraga													32	Rohdea aurantiaca
												33	Podandrogyne chiriquensis													33	Sansevieria roxburghiana
												34	Rohdea aurantiaca													34	Scandix pecten-veneris
												35	Sansevieria roxburghiana													35	Senna didymobotrya
												36	Scandix pecten-veneris													36	Senna sp. RP-2014
												37	Senna didymobotrya													37	Sison amomum
												38	Senna sp. RP-2014													38	Swartzia oblanceolata
												39	Sison amomum													39	Vachellia karroo
												40	Swartzia oblanceolata													40	Zingiber officinale
												41	Vachellia karroo
												42	Zingiber officinale
12	12	YA PRA SA MA VAENG	7	Market	Powders	1	Caesalpinia bonduc	1	Asteraceae	1	Caesalpinia	1	Achyranthes aspera	1	Fabaceae	1	Asteraceae	1	Curcuma	1	Caesalpinia	1	Ocimum tenuiflorum	1	Caesalpinia bonduc	1	Achyranthes aspera
						2	Curcuma spp.	2	Fabaceae	2	Curcuma	2	Anethum graveolens	2	Lamiaceae			2	Ocimum	2	Tarlmounia	2	Solanum trilobatum	2	Curcuma spp.	2	Anethum graveolens
						3	Ocimum tenuiflorum	3	Lamiaceae	3	Ocimum	3	Angelica archangelica	3	Solanaceae			3	Solanum					3	Solanum spp.	3	Angelica archangelica
						4	Solanum spp.	4	Solanaceae	4	Solanum	4	Azima tetracantha	4	Zingiberaceae									4	Tarlmounia elliptica	4	Azima tetracantha
						5	Solanum trilobatum	5	Zingiberaceae	5	Tarlmounia	5	Cajanus cajan													5	Cajanus cajan
						6	Tarlmounia elliptica					6	Camellia sinensis													6	Camellia sinensis
						7	Alum (สารส้ม)					7	Cassia abbreviata													7	Cassia abbreviata
												8	Centella asiatica													8	Centella asiatica
												9	Coriandrum sativum													9	Coriandrum sativum
												10	Crinum asiaticum													10	Crinum asiaticum
												11	Crotalaria orixensis													11	Crotalaria orixensis
												12	Cuminum cyminum													12	Cuminum cyminum
												13	Curcuma amada													13	Curcuma amada
												14	Curcuma neilgherrensis													14	Curcuma neilgherrensis
												15	Curcuma phaeocaulis													15	Curcuma phaeocaulis
												16	Curcuma roscoeana													16	Curcuma roscoeana
												17	Datura inoxia													17	Datura inoxia
												18	Draba lanceolata													18	Draba lanceolata
												19	Ehretia acuminata													19	Ehretia acuminata
												20	Foeniculum vulgare													20	Foeniculum vulgare
												21	Globba atrosanguinea													21	Globba atrosanguinea
												22	Gomphrena globosa													22	Gomphrena globosa
												23	Gomphrena serrata													23	Gomphrena serrata
												24	Guilandina bonduc													24	Guilandina bonduc
												25	Gymnopetalum chinense													25	Gymnopetalum chinense
												26	Heliotropium indicum													26	Heliotropium indicum
												27	Iochroma edule													27	Iochroma edule
												28	Jaltomata repandidentata													28	Jaltomata repandidentata
												29	Justicia odora													29	Justicia odora
												30	Lepidium latifolium													30	Lepidium latifolium
												31	Lycianthes multiflora													31	Lycianthes multiflora
												32	Lycianthes sp. Wen et al. 2111													32	Lycianthes sp. Wen et al. 2111
												33	Nelumbo nucifera													33	Nelumbo nucifera
												34	Nerine bowdenii													34	Nerine bowdenii
												35	Ocimum basilicum													35	Ocimum basilicum
												36	Ocimum tenuiflorum													36	Peltophorum africanum
												37	Peltophorum africanum													37	Plantago ovata
												38	Plantago ovata													38	Rhinacanthus nasutus
												39	Rhinacanthus nasutus													39	Rhynchosia beddomei
												40	Rhynchosia beddomei													40	Scandix pecten-veneris
												41	Scandix pecten-veneris													41	Senna didymobotrya
												42	Senna didymobotrya													42	Senna sp. RP-2014
												43	Senna sp. RP-2014													43	Solanum laxum
												44	Solanum laxum													44	Solanum melongena
												45	Solanum melongena													45	Solanum nigrum
												46	Solanum nigrum													46	Solanum nobile
												47	Solanum nobile													47	Solanum panduriforme
												48	Solanum panduriforme													48	Solanum stelligerum
												49	Solanum stelligerum													49	Solanum torvum
												50	Solanum torvum													50	Stryphnodendron polystachyum
												51	Stryphnodendron polystachyum													51	Swartzia oblanceolata
												52	Swartzia oblanceolata													52	Vachellia karroo
												53	Vachellia karroo													53	Vasconcellea sprucei
												54	Vasconcellea sprucei													54	Withania somnifera
												55	Withania somnifera
13	13	YA UM MA RUE KA VA TEE	6	Market	Powders	1	Coriandrum sativum	1	Apiaceae	1	Coriandrum	1	Abrus precatorius	1	Apiaceae	1	Combretaceae	1	Coriandrum	1	Terminalia	1	Coriandrum sativum	1	Phyllanthus emblica	1	Abrus precatorius
						2	Cuminum cyminum	2	Combretaceae	2	Cuminum	2	Aethusa cynapium	2	Fabaceae			2	Cuminum			2	Cuminum cyminum	2	Terminalia bellirica	2	Aethusa cynapium
						3	Glycyrrhiza glabra	3	Fabaceae	3	Glycyrrhiza	3	Andrographis paniculata	3	Phyllanthaceae			3	Glycyrrhiza			3	Glycyrrhiza glabra	3	Terminalia chebula	3	Andrographis paniculata
						4	Phyllanthus emblica	4	Phyllanthaceae	4	Phyllanthus	4	Anethum graveolens					4	Phyllanthus							4	Anethum graveolens
						5	Terminalia bellirica			5	Terminalia	5	Angelica archangelica													5	Angelica archangelica
						6	Terminalia chebula					6	Apiaceae sp. SNP													6	Apiaceae sp. SNP
												7	Aristolochia tagala													7	Aristolochia tagala
												8	Athamanta sicula													8	Athamanta sicula
												9	Azadirachta indica													9	Azadirachta indica
												10	Camellia sinensis													10	Camellia sinensis
												11	Caragana sukiensis													11	Caragana sukiensis
												12	Clinacanthus nutans													12	Clinacanthus nutans
												13	Coccinia adoensis													13	Coccinia adoensis
												14	Coriandrum sativum													14	Donnellsmithia cordata
												15	Cuminum cyminum													15	Echinocystis lobata
												16	Donnellsmithia cordata													16	Foeniculum vulgare
												17	Echinocystis lobata													17	Glycyrrhiza pallidiflora
												18	Foeniculum vulgare													18	Harnieria hygrophiloides
												19	Glycyrrhiza glabra													19	Justicia odora
												20	Glycyrrhiza pallidiflora													20	Lilaeopsis carolinensis
												21	Harnieria hygrophiloides													21	Marah macrocarpus
												22	Justicia odora													22	Momordica cochinchinensis
												23	Lilaeopsis carolinensis													23	Naringi crenulata
												24	Marah macrocarpus													24	Oroxylum indicum
												25	Momordica cochinchinensis													25	Pimpinella saxifraga
												26	Naringi crenulata													26	Rhinacanthus nasutus
												27	Oroxylum indicum													27	Scandix pecten-veneris
												28	Pimpinella saxifraga													28	Senna tora
												29	Rhinacanthus nasutus													29	Sinocarum wolffianum
												30	Scandix pecten-veneris													30	Spermolepis divaricata
												31	Senna tora													31	Tordyliopsis brunonis
												32	Sinocarum wolffianum													32	Trichosanthes schlechteri
												33	Spermolepis divaricata													33	Triphasia trifolia
												34	Tordyliopsis brunonis
												35	Trichosanthes schlechteri
												36	Triphasia trifolia
14	14	YA PRA SA JET TA PUNG KI	16	Market	Powders	1	Albizia lucidior	1	Apocynaceae	1	Albizia	1	Alpinia arundelliana	1	Apocynaceae	1	Myrtaceae	1	Alpinia	1	Albizia	1	Alpinia galanga	1	Albizia lucidior	1	Alpinia arundelliana
						2	Alpinia galanga	2	Euphorbiaceae	2	Alpinia	2	Alpinia conchigera	2	Euphorbiaceae			2	Amomum	2	Cladogynos	2	Cissampelos pareira	2	Amomum testaceum	2	Alpinia conchigera
						3	Amomum testaceum	3	Fabaceae	3	Amomum	3	Alpinia galanga	3	Menispermaceae			3	Cissampelos	3	Myristica	3	Piper nigrum	3	Amomum testaceum	3	Alpinia roxburghii
						4	Amomum testaceum	4	Menispermaceae	4	Cissampelos	4	Alpinia roxburghii	4	Myristicaceae			4	Piper	4	Shirakiopsis	4	Rauvolfia serpentina	4	Cladogynos orientalis	4	Andrographis paniculata
						5	Cissampelos pareira	5	Myristicaceae	5	Cladogynos	5	Andrographis paniculata	5	Piperaceae			5	Rauvolfia	5	Syzygium			5	Myristica fragrans	5	Anethum graveolens
						6	Cladogynos orientalis	6	Myrtaceae	6	Myristica	6	Anethum graveolens	6	Zingiberaceae			6	Tinospora					6	Myristica fragrans	6	Aristolochia tagala
						7	Myristica fragrans	7	Piperaceae	7	Piper	7	Aristolochia tagala	7	Fabaceae									7	Shirakiopsis indica	7	Baliospermum montanum
						8	Myristica fragrans	8	Zingiberaceae	8	Rauvolfia	8	Baliospermum montanum											8	Syzygium aromaticum	8	Cassia abbreviata
						9	Piper nigrum			9	Shirakiopsis	9	Cassia abbreviata											9	Syzygium cumini	9	Cissampelos andromorpha
						10	Rauvolfia serpentina			10	Syzygium	10	Cissampelos andromorpha											10	Tinospora crispa	10	Cissus quadrangularis
						11	Shirakiopsis indica			11	Tinospora	11	Cissampelos pareira													11	Croton acronychioides
						12	Syzygium aromaticum					12	Cissus quadrangularis													12	Croton caudatus
						13	Syzygium cumini					13	Croton acronychioides													13	Croton draco
						14	Tinospora crispa					14	Croton caudatus													14	Croton hoffmannii
						15	Rock salt (เกลือสินเธาว์)					15	Croton draco													15	Croton jimenezii
						16	Camphor (การบูร)					16	Croton hoffmannii													16	Croton megalobotrys
												17	Croton jimenezii													17	Croton sp. FU-2528
												18	Croton megalobotrys													18	Croton tiglium
												19	Croton sp. FU-2528													19	Croton yucatanensis
												20	Croton tiglium													20	Croton zambesicus
												21	Croton yucatanensis													21	Cuminum cyminum
												22	Croton zambesicus													22	Curcuma amada
												23	Cuminum cyminum													23	Curcuma aromatica
												24	Curcuma amada													24	Curcuma flaviflora
												25	Curcuma aromatica													25	Curcuma neilgherrensis
												26	Curcuma flaviflora													26	Cyclea hypoglauca
												27	Curcuma neilgherrensis													27	Draba lanceolata
												28	Cyclea hypoglauca													28	Foeniculum vulgare
												29	Draba lanceolata													29	Gymnopetalum chinense
												30	Foeniculum vulgare													30	Heliotropium indicum
												31	Gymnopetalum chinense													31	Jasminum didymum
												32	Heliotropium indicum													32	Jasminum sambac
												33	Jasminum didymum													33	Lepidium latifolium
												34	Jasminum sambac													34	Nelumbo nucifera
												35	Lepidium latifolium													35	Nigella arvensis
												36	Nelumbo nucifera													36	Opuntia dillenii
												37	Nigella arvensis													37	Opuntia humifusa
												38	Opuntia dillenii													38	Peltophorum africanum
												39	Opuntia humifusa													39	Renealmia alpinia
												40	Peltophorum africanum													40	Scandix pecten-veneris
												41	Renealmia alpinia													41	Senna sp. RP-2014
												42	Scandix pecten-veneris													42	Swartzia oblanceolata
												43	Senna sp. RP-2014													43	Tinospora cordifolia
												44	Swartzia oblanceolata													44	Tinospora sinensis
												45	Tinospora cordifolia													45	Tinospora smilacina
												46	Tinospora sinensis													46	Vachellia karroo
												47	Tinospora smilacina
												48	Vachellia karroo
15	15	YA THO RA NEE SAN TA KAT	26	Market	Powders	1	Alocasia macrorrhizos	1	Amaranthaceae	1	Alocasia	1	Abrus precatorius	1	Apiaceae	1	Amaranthaceae	1	Alocasia	1	Aloe	1	Alocasia macrorrhizos	1	Aloe vera	1	Abrus precatorius
						2	Aloe vera	2	Apiaceae	2	Aloe	2	Acanthosicyos horridus	2	Araceae	2	Asphodelaceae	2	Amomum	2	Dioscorea	2	Atractylodes lancea	2	Amomum testaceum	2	Acanthosicyos horridus
						3	Amomum testaceum	3	Araceae	3	Amomum	3	Acanthus ebracteatus	3	Asteraceae	3	Clusiaceae	3	Amorphophallus	3	Ferula	3	Cuminum cyminum	3	Amomum villosum	3	Acanthus ebracteatus
						4	Amomum villosum	4	Asphodelaceae	4	Amorphophallus	4	Actinodaphne henryi	4	Capparaceae	4	Colchicaceae	4	Atractylodes	4	Garcinia	4	Glycyrrhiza glabra	4	Amorphophallus konjac	4	Actinodaphne henryi
						5	Amorphophallus konjac	5	Asteraceae	5	Atractylodes	5	Aethusa cynapium	5	Combretaceae	5	Dioscoreaceae	5	Capparis	5	Gloriosa	5	Phyllanthus emblica	5	Capparis micracantha	5	Aethusa cynapium
						6	Atractylodes lancea	6	Capparaceae	6	Capparis	6	Alocasia cucullata	6	Fabaceae	6	Myrtaceae	6	Cuminum	6	Iresine	6	Piper nigrum	6	Dioscorea hispida	6	Alocasia cucullata
						7	Capparis micracantha	7	Clusiaceae	7	Cuminum	7	Alocasia macrorrhizos	7	Myristicaceae	7	Plumbaginaceae	7	Glycyrrhiza	7	Myristica	7	Zingiber officinale	7	Ferula assa-foetida	7	Alocasia odora
						8	Cuminum cyminum	8	Colchicaceae	8	Dioscorea	8	Alocasia odora	8	Phyllanthaceae			8	Nigella	8	Plumbago			8	Garcinia hanburyi	8	Alocasia sanderiana
						9	Dioscorea hispida	9	Combretaceae	9	Ferula	9	Alocasia sanderiana	9	Piperaceae			9	Phyllanthus	9	Rheum			9	Gloriosa superba	9	Alpinia arundelliana
						10	Ferula assa-foetida	10	Dioscoreaceae	10	Garcinia	10	Alpinia arundelliana	10	Polygonaceae			10	Piper	10	Saussurea			10	Iresine herbstii	10	Amomum sp. ZSB03
						11	Garcinia hanburyi	11	Fabaceae	11	Gloriosa	11	Amomum sp. ZSB03	11	Ranunculaceae			11	Terminalia	11	Syzygium			11	Myristica fragrans	11	Andrographis paniculata
						12	Gloriosa superba	12	Myristicaceae	12	Glycyrrhiza	12	Andrographis paniculata	12	Zingiberaceae			12	Zingiber					12	Myristica fragrans	12	Anethum graveolens
						13	Glycyrrhiza glabra	13	Myrtaceae	13	Iresine	13	Anethum graveolens											13	Nigella sativa	13	Angelica archangelica
						14	Iresine herbstii	14	Phyllanthaceae	14	Myristica	14	Angelica archangelica											14	Plumbago indica	14	Aristolochia tagala
						15	Myristica fragrans	15	Piperaceae	15	Nigella	15	Aristolochia tagala											15	Rheum officinale Rheum palmatum Rheum tanguticum	15	Barbarea intermedia
						16	Myristica fragrans	16	Plumbaginaceae	16	Phyllanthus	16	Atractylodes lancea											16	Saussurea costus	16	Bixa orellana
						17	Nigella sativa	17	Polygonaceae	17	Piper	17	Barbarea intermedia											17	Syzygium aromaticum	17	Broussonetia papyrifera
						18	Phyllanthus emblica	18	Ranunculaceae	18	Plumbago	18	Bixa orellana											18	Terminalia chebula	18	Calystegia sepium
						19	Piper nigrum	19	Zingiberaceae	19	Rheum	19	Broussonetia papyrifera													19	Camellia sinensis
						20	Plumbago indica			20	Saussurea	20	Calystegia sepium													20	Capparis bodinieri
						21	Rheum officinale Rheum palmatum Rheum tanguticum			21	Syzygium	21	Camellia sinensis													21	Capparis lasiantha
						22	Saussurea costus			22	Terminalia	22	Capparis bodinieri													22	Capparis leprieurii
						23	Syzygium aromaticum			23	Zingiber	23	Capparis lasiantha													23	Capparis urophylla
						24	Terminalia chebula					24	Capparis leprieurii													24	Cassia abbreviata
						25	Zingiber officinale					25	Capparis urophylla													25	Cassia fistula
						26	Camphor (การบูร)					26	Cassia abbreviata													26	Cassia tomentella
												27	Cassia fistula													27	Centella asiatica
												28	Cassia tomentella													28	Centrosema virginianum
												29	Centella asiatica													29	Champereia manillana
												30	Centrosema virginianum													30	Cissus quadrangularis
												31	Champereia manillana													31	Clinacanthus nutans
												32	Cissus quadrangularis													32	Clitoria guianensis
												33	Clinacanthus nutans													33	Coptosperma sp. Razafimandimbison 525
												34	Clitoria guianensis													34	Coriandrum sativum
												35	Coptosperma sp. Razafimandimbison 525													35	Corynandra viscosa
												36	Coriandrum sativum													36	Curcuma amada
												37	Corynandra viscosa													37	Curcuma aromatica
												38	Cuminum cyminum													38	Curcuma neilgherrensis
												39	Curcuma amada													39	Desmanthus illinoensis
												40	Curcuma aromatica													40	Donnellsmithia cordata
												41	Curcuma neilgherrensis													41	Draba lanceolata
												42	Desmanthus illinoensis													42	Ehretia acuminata
												43	Donnellsmithia cordata													43	Foeniculum vulgare
												44	Draba lanceolata													44	Globba atrosanguinea
												45	Ehretia acuminata													45	Glycyrrhiza pallidiflora
												46	Foeniculum vulgare													46	Gymnopetalum chinense
												47	Globba atrosanguinea													47	Harnieria hygrophiloides
												48	Glycyrrhiza glabra													48	Horsfieldia amygdalina
												49	Glycyrrhiza pallidiflora													49	Ipomoea cairica
												50	Gymnopetalum chinense													50	Ipomoea nil
												51	Harnieria hygrophiloides													51	Ipomoea obscura
												52	Horsfieldia amygdalina													52	Ipomoea trifida
												53	Ipomoea cairica													53	Jasminum sambac
												54	Ipomoea nil													54	Justicia odora
												55	Ipomoea obscura													55	Lablab purpureus
												56	Ipomoea trifida													56	Lemurosicyos variegatus
												57	Jasminum sambac													57	Lepidium latifolium
												58	Justicia odora													58	Leucaena leucocephala
												59	Lablab purpureus													59	Leucaena trichandra
												60	Lemurosicyos variegatus													60	Moringa drouhardii
												61	Lepidium latifolium													61	Moringa oleifera
												62	Leucaena leucocephala													62	Moringa ovalifolia
												63	Leucaena trichandra													63	Moringa rivae
												64	Moringa drouhardii													64	Naringi crenulata
												65	Moringa oleifera													65	Nelumbo nucifera
												66	Moringa ovalifolia													66	Nigella arvensis
												67	Moringa rivae													67	Orchidantha fimbriata
												68	Naringi crenulata													68	Pachygone dasycarpa
												69	Nelumbo nucifera													69	Peltophorum africanum
												70	Nigella arvensis													70	Phyllanthus amarus
												71	Orchidantha fimbriata													71	Phyllanthus niruri
												72	Pachygone dasycarpa													72	Phyllanthus polyphyllus
												73	Peltophorum africanum													73	Pimpinella saxifraga
												74	Phyllanthus amarus													74	Pinellia fujianensis
												75	Phyllanthus niruri													75	Piper amalago
												76	Phyllanthus polyphyllus													76	Piper kadsura
												77	Pimpinella saxifraga													77	Piper laetispicum
												78	Pinellia fujianensis													78	Plantago ovata
												79	Piper amalago													79	Polymeria calycina
												80	Piper kadsura													80	Pseuderanthemum tunicatum
												81	Piper laetispicum													81	Pseuduvaria mulgraveana
												82	Piper nigrum													82	Pueraria candollei
												83	Plantago ovata													83	Pueraria montana
												84	Polymeria calycina													84	Rhinacanthus nasutus
												85	Pseuderanthemum tunicatum													85	Sapranthus microcarpus
												86	Pseuduvaria mulgraveana													86	Scandix pecten-veneris
												87	Pueraria candollei													87	Senna acclinis
												88	Pueraria montana													88	Senna alata
												89	Rhinacanthus nasutus													89	Senna sp. RP-2014
												90	Sapranthus microcarpus													90	Senna undulata
												91	Scandix pecten-veneris													91	Sesamum indicum
												92	Senna acclinis													92	Sison amomum
												93	Senna alata													93	Smyrnium perfoliatum
												94	Senna sp. RP-2014													94	Spathanthus bicolor
												95	Senna undulata													95	Spermolepis divaricata
												96	Sesamum indicum													96	Swartzia oblanceolata
												97	Sison amomum													97	Tiliacora acuminata
												98	Smyrnium perfoliatum													98	Tordyliopsis brunonis
												99	Spathanthus bicolor													99	Triphasia trifolia
												100	Spermolepis divaricata													100	Turbina oenotheroides
												101	Swartzia oblanceolata													101	Vachellia karroo
												102	Tiliacora acuminata													102	Virola multicostata
												103	Tordyliopsis brunonis													103	Wrightia tinctoria
												104	Triphasia trifolia													104	Zingiber gramineum
												105	Turbina oenotheroides
												106	Vachellia karroo
												107	Virola multicostata
												108	Wrightia tinctoria
												109	Zingiber gramineum
												110	Zingiber officinale
16	16	YA LUENG PID SA MUT	13	Market	Powders	1	Allium sativum	1	Amaryllidaceae	1	Allium	1	Aethusa cynapium	1	Amaryllidaceae	1	Balsaminaceae	1	Allium	1	Impatiens Lawsonia	1	Curcuma longa	1	Allium sativum	1	Aethusa cynapium
						2	Curcuma longa	2	Balsaminaceae	2	Curcuma	2	Aextoxicon punctatum	2	Bignoniaceae			2	Curcuma	2	Uncaria	2	Oroxylum indicum	2	Curcuma spp.	2	Aextoxicon punctatum
						3	Curcuma spp.	3	Bignoniaceae	3	Cyperus	3	Allium dregeanum	3	Cyperaceae			3	Cyperus			3	Punica granatum	3	Cyperus rotundus	3	Allium dregeanum
						4	Cyperus rotundus	4	Cyperaceae	4	Impatiens / Lawsonia	4	Allolepis texana	4	Fabaceae			4	Musa					4	Impatiens balsamina Lawsonia inermis	4	Allolepis texana
						5	Impatiens balsamina Lawsonia inermis	5	Fabaceae	5	Musa	5	Andrographis paniculata	5	Lythraceae			5	Oroxylum					5	Musa ABB group (triploid) cv. ‘teep’	5	Andrographis paniculata
						6	Musa ABB group (triploid) cv. ‘teep’	6	Lythraceae	6	Oroxylum	6	Anethum graveolens	6	Musaceae			6	Piper					6	Piper retrofractum	6	Anethum graveolens
						7	Oroxylum indicum	7	Musaceae	7	Piper	7	Angelica archangelica	7	Piperaceae			7	Punica					7	Senegalia catechu	7	Angelica archangelica
						8	Piper retrofractum	8	Piperaceae	8	Punica	8	Aristolochia tagala	8	Rubiaceae			8	Senegalia					8	Uncaria gambir	8	Aristolochia tagala
						9	Punica granatum	9	Rubiaceae	9	Senegalia	9	Barbarea intermedia	9	Zingiberaceae											9	Barbarea intermedia
						10	Senegalia catechu	10	Zingiberaceae	10	Uncaria	10	Breynia oblongifolia													10	Breynia oblongifolia
						11	Uncaria gambir					11	Camellia sinensis													11	Camellia sinensis
						12	Lac (ครั่ง)					12	Centella asiatica													12	Centella asiatica
						13	Resin (ชันย้อย)					13	Champereia manillana													13	Champereia manillana
												14	Cissus quadrangularis													14	Cissus quadrangularis
												15	Clinacanthus nutans													15	Clinacanthus nutans
												16	Coccinia adoensis													16	Coccinia adoensis
												17	Coriandrum sativum													17	Coriandrum sativum
												18	Cuminum cyminum													18	Cuminum cyminum
												19	Curcuma amada													19	Curcuma amada
												20	Curcuma neilgherrensis													20	Curcuma neilgherrensis
												21	Curcuma roscoeana													21	Curcuma roscoeana
												22	Draba lanceolata													22	Draba lanceolata
												23	Duranta erecta													23	Duranta erecta
												24	Foeniculum vulgare													24	Foeniculum vulgare
												25	Globba atrosanguinea													25	Globba atrosanguinea
												26	Glycyrrhiza pallidiflora													26	Glycyrrhiza pallidiflora
												27	Goeppertia hammelii													27	Goeppertia hammelii
												28	Goeppertia micans													28	Goeppertia micans
												29	Gymnopetalum chinense													29	Gymnopetalum chinense
												30	Harnieria hygrophiloides													30	Harnieria hygrophiloides
												31	Heliotropium indicum													31	Heliotropium indicum
												32	Jasminum didymum													32	Jasminum didymum
												33	Jasminum sambac													33	Jasminum sambac
												34	Justicia odora													34	Justicia odora
												35	Kyllinga flava													35	Kyllinga flava
												36	Lablab purpureus													36	Lablab purpureus
												37	Lepidium latifolium													37	Lepidium latifolium
												38	Mallotus philippensis													38	Mallotus philippensis
												39	Mallotus repandus													39	Mallotus repandus
												40	Musa balbisiana													40	Musa balbisiana
												41	Musa environmental sample													41	Musa environmental sample
												42	Nelumbo nucifera													42	Nelumbo nucifera
												43	Nigella arvensis													43	Nigella arvensis
												44	Phyllanthus amarus													44	Phyllanthus amarus
												45	Phyllanthus niruri													45	Phyllanthus niruri
												46	Piper austrosinense													46	Piper austrosinense
												47	Piper kadsura													47	Piper kadsura
												48	Plantago ovata													48	Plantago ovata
												49	Queenslandiella hyalina													49	Queenslandiella hyalina
												50	Rhinacanthus nasutus													50	Rhinacanthus nasutus
												51	Ruthalicia eglandulosa													51	Ruthalicia eglandulosa
												52	Samanea saman													52	Samanea saman
												53	Sauropus macranthus													53	Sauropus macranthus
												54	Sauropus racemosus													54	Sauropus racemosus
												55	Scandix pecten-veneris													55	Scandix pecten-veneris
												56	Senna sp. RP-2014													56	Senna sp. RP-2014
												57	Sison amomum													57	Sison amomum
												58	Smyrnium perfoliatum													58	Smyrnium perfoliatum
												59	Tecoma stans													59	Tecoma stans
												60	Thecacoris sp. PM4921													60	Thecacoris sp. PM4921
												61	Thunbergia coccinea													61	Thunbergia coccinea
												62	Thunbergia mysorensis													62	Thunbergia mysorensis
												63	Urobotrya siamensis													63	Urobotrya siamensis
17	17	YA MA HA JAK YAI	25	Market	Powders	1	Allium sativum	1	Amaryllidaceae	1	Allium	1	Aethusa cynapium	1	Amaryllidaceae	1	Asphodelaceae	1	Amomum	1	Allium	1	Angelica dahurica	1	Allium sativum	1	Aethusa cynapium
						2	Aloe vera	2	Apiaceae	2	Aloe	2	Alpinia arundelliana	2	Apiaceae	2	Combretaceae	2	Angelica	2	Aloe	2	Coriandrum sativum	2	Aloe vera	2	Alpinia arundelliana
						3	Amomum testaceum	3	Asphodelaceae	3	Amomum	3	Amomum sp. ZSB03	3	Asteraceae	3	Myrtaceae	3	Coriandrum	3	Atractylodes	3	Cuminum cyminum	3	Amomum testaceum	3	Amomum sp. ZSB03
						4	Angelica dahurica	4	Asteraceae	4	Angelica	4	Anethum graveolens	4	Brassicaceae			4	Cuminum	4	Neopicrorhiza	4	Foeniculum vulgare	4	Atractylodes lancea	4	Anethum graveolens
						5	Atractylodes lancea	5	Brassicaceae	5	Atractylodes	5	Angelica archangelica	5	Fabaceae			5	Curcuma	5	Saussurea	5	Lepidium sativum	5	Curcuma spp.	5	Angelica archangelica
						6	Coriandrum sativum	6	Combretaceae	6	Coriandrum	6	Angelica dahurica	6	Lamiaceae			6	Foeniculum	6	Syzygium	6	Trachyspermum ammi	6	Glycyrrhiza glabra	6	Barbarea intermedia
						7	Cuminum cyminum	7	Fabaceae	7	Cuminum	7	Barbarea intermedia	7	Myristicaceae			7	Glycyrrhiza	7	Terminalia			7	Myristica fragrans	7	Bunium bulbocastanum
						8	Curcuma spp.	8	Lamiaceae	8	Curcuma	8	Bunium bulbocastanum	8	Phyllanthaceae			8	Lepidium					8	Myristica fragrans	8	Camellia sinensis
						9	Foeniculum vulgare	9	Myristicaceae	9	Foeniculum	9	Camellia sinensis	9	Plantaginaceae			9	Myristica					9	Neopicrorhiza scrophulariiflora	9	Centella asiatica
						10	Glycyrrhiza glabra	10	Myrtaceae	10	Glycyrrhiza	10	Centella asiatica	10	Ranunculaceae			10	Nigella					10	Nigella sativa	10	Coccinia adoensis
						11	Lepidium sativum	11	Phyllanthaceae	11	Lepidium	11	Coccinia adoensis	11	Rubiaceae			11	Ocimum					11	Ocimum basilicum	11	Curcuma amada
						12	Myristica fragrans	12	Plantaginaceae	12	Myristica	12	Coriandrum sativum	12	Zingiberaceae			12	Paederia					12	Paederia linearis	12	Curcuma aromatica
						13	Myristica fragrans	13	Ranunculaceae	13	Neopicrorhiza	13	Cuminum cyminum					13	Phyllanthus					13	Phyllanthus emblica	13	Daucus carota
						14	Neopicrorhiza scrophulariiflora	14	Rubiaceae	14	Nigella	14	Curcuma amada					14	Trachyspermum					14	Saussurea costus	14	Donnellsmithia cordata
						15	Nigella sativa	15	Zingiberaceae	15	Ocimum	15	Curcuma aromatica											15	Syzygium aromaticum	15	Draba lanceolata
						16	Ocimum basilicum			16	Paederia	16	Daucus carota											16	Terminalia bellirica	16	Echinocystis lobata
						17	Paederia linearis			17	Phyllanthus	17	Donnellsmithia cordata											17	Terminalia chebula (Fruit)	17	Globba atrosanguinea
						18	Phyllanthus emblica			18	Saussurea	18	Draba lanceolata											18	Terminalia chebula (Gal)	18	Glycyrrhiza pallidiflora
						19	Saussurea costus			19	Syzygium	19	Echinocystis lobata													19	Horsfieldia amygdalina
						20	Syzygium aromaticum			20	Terminalia	20	Foeniculum vulgare													20	Jasminum sambac
						21	Terminalia bellirica			21	Trachyspermum	21	Globba atrosanguinea													21	Lantana camara
						22	Terminalia chebula (Fruit)					22	Glycyrrhiza pallidiflora													22	Lepidium africanum
						23	Terminalia chebula (Gal)					23	Horsfieldia amygdalina													23	Lepidium apetalum
						24	Trachyspermum ammi					24	Jasminum sambac													24	Lepidium latifolium
						25	Alum (สารส้ม)					25	Lantana camara													25	Lepidium squamatum
												26	Lepidium africanum													26	Lepidium virginicum
												27	Lepidium apetalum													27	Lotononis galpinii
												28	Lepidium latifolium													28	Momordica charantia
												29	Lepidium sativum													29	Momordica foetida
												30	Lepidium squamatum													30	Nelumbo nucifera
												31	Lepidium virginicum													31	Nigella arvensis
												32	Lotononis galpinii													32	Oenanthe javanica
												33	Momordica charantia													33	Orchidantha fimbriata
												34	Momordica foetida													34	Paederia pospischilii
												35	Nelumbo nucifera													35	Paederia taolagnarensis
												36	Nigella arvensis													36	Pimpinella saxifraga
												37	Oenanthe javanica													37	Pimpinella tirupatiensis
												38	Orchidantha fimbriata													38	Plantago ovata
												39	Paederia pospischilii													39	Primula poissonii
												40	Paederia taolagnarensis													40	Rhinacanthus nasutus
												41	Pimpinella saxifraga													41	Ruthalicia eglandulosa
												42	Pimpinella tirupatiensis													42	Scandix pecten-veneris
												43	Plantago ovata													43	Sison amomum
												44	Primula poissonii													44	Smyrnium perfoliatum
												45	Rhinacanthus nasutus													45	Spermolepis divaricata
												46	Ruthalicia eglandulosa													46	Tordyliopsis brunonis
												47	Scandix pecten-veneris													47	Trichosanthes schlechteri
												48	Sison amomum													48	Zingiber gramineum
												49	Smyrnium perfoliatum													49	Zingiber officinale
												50	Spermolepis divaricata
												51	Tordyliopsis brunonis
												52	Trachyspermum ammi
												53	Trichosanthes schlechteri
												54	Zingiber gramineum
												55	Zingiber officinale
18	18	YA KHAEW HOM	18	Market	Powders	1	Angiopteris evecta	1	Asteraceae	1	Angiopteris	1	Nelumbo nucifera	1	Asteraceae	1	Cyatheaceae	1	Cordyline	1	Angiopteris	1	Mammea siamensis	1	Angiopteris evecta	1	Aextoxicon punctatum
						2	Chrysopogon zizanioides	2	Calophyllaceae	2	Chrysopogon	2	Pogostemon cablin	2	Calophyllaceae	2	Dioscoreaceae	2	Limnophila	2	Chrysopogon	2	Mesua ferrea	2	Chrysopogon zizanioides	2	Anisomeles indica
						3	Cordyline fruticosa	3	Cyatheaceae	3	Cordyline	3	Sophora bhutanica	3	Fabaceae	3	Dipterocarpaceae	3	Mammea	3	Cyathea	3	Nelumbo nucifera	3	Cordyline fruticosa	3	Aristolochia indica
						4	Cordyline fruticosa	4	Dioscoreaceae	4	Cyathea	4	Aextoxicon punctatum	4	Nelumbonaceae	4	Dracaenaceae	4	Mesua	4	Dryobalanops			4	Cordyline fruticosa	4	Aristolochia lutea
						5	Cyathea spp.	5	Dipterocarpaceae	5	Dryobalanops	5	Aristolochia tagala	5	Plantaginaceae	5	Marattiaceae	5	Nelumbo	5	Eupatorium			5	Cyathea spp.	5	Aristolochia pistolochia
						6	Dryobalanops aromatica	6	Dracaenaceae	6	Eupatorium	6	Anisomeles indica	6	Poaceae	6	Myristicaceae	6	Sophora	6	Kaempferia			6	Dryobalanops aromatica	6	Aristolochia tagala
						7	Eupatorium chinense	7	Fabaceae	7	Kaempferia	7	Lagopsis supina	7	Zingiberaceae	7	Orchidaceae			7	Ludisia			7	Eupatorium chinense	7	Bambusa multiplex
						8	Kaempferia galanga	8	Marattiaceae	8	Limnophila	8	Nelumbo lutea			8	Sapotaceae			8	Mimusops			8	Kaempferia galanga	8	Bridelia exaltata
						9	Limnophila rugosa	9	Myristicaceae	9	Ludisia	9	Sophora flavescens							9	Myristica			9	Limnophila rugosa	9	Bridelia tomentosa
						10	Ludisia discolor	10	Nelumbonaceae	10	Mammea	10	Bridelia tomentosa							10	Pterocarpus			10	Ludisia discolor	10	Camellia sinensis
						11	Mammea siamensis	11	Orchidaceae	11	Mesua	11	Mesua ferrea							11	Tacca			11	Mimusops elengi	11	Chusquea elata
						12	Mesua ferrea	12	Plantaginaceae	12	Mimusops	12	Bridelia exaltata											12	Myristica fragrans	12	Chusquea spectabilis
						13	Mimusops elengi	13	Poaceae	13	Myristica	13	Camellia sinensis											13	Pterocarpus santalinus	13	Cordyline australis
						14	Myristica fragrans	14	Sapotaceae	14	Nelumbo	14	Aristolochia pistolochia											14	Sophora exigua	14	Cordyline manners-suttoniae
						15	Nelumbo nucifera	15	Zingiberaceae	15	Pterocarpus	15	Trientalis europaea											15	Tacca chantrieri	15	Echinosophora koreensis
						16	Pterocarpus santalinus			16	Sophora	16	Chusquea elata													16	Haploclathra cordata
						17	Sophora exigua			17	Tacca	17	Echinosophora koreensis													17	Kielmeyera rosea
						18	Tacca chantrieri					18	Haploclathra cordata													18	Lagopsis supina
												19	Aristolochia indica													19	Nelumbo lutea
												20	Kielmeyera rosea													20	Pogostemon cablin
												21	Bambusa multiplex													21	Sophora bhutanica
												22	Aristolochia lutea													22	Sophora flavescens
												23	Cordyline australis													23	Trientalis europaea
												24	Chusquea spectabilis
												25	Cordyline manners-suttoniae
19	19	YA SAENG MUEK	12	Market	Powders	1	Allium ascalonicum	1	Amaryllidaceae	1	Allium	1	Acanthaceae sp. OH-2013	1	Amaryllidaceae	1	Dipterocarpaceae	1	Amomum	1	Allium	1	Myristica fragrans	1	Allium ascalonicum	1	Acanthaceae sp. OH-2013
						2	Amomum testaceum	2	Asteraceae	2	Amomum	2	Acanthus ebracteatus	2	Asteraceae	2	Loliginidae	2	Myristica	2	Dryobalanops	2	Myristica fragrans	2	Amomum testaceum	2	Acanthus ebracteatus
						3	Dryobalanops aromatica	3	Dipterocarpaceae	3	Dryobalanops	3	Aextoxicon punctatum	3	Lamiaceae	3	Malvaceae	3	Ocimum	3	Eupatorium	3	Ocimum tenuiflorum	3	Dryobalanops aromatica	3	Aextoxicon punctatum
						4	Eupatorium chinense	4	Lamiaceae	4	Eupatorium	4	Allolepis texana	4	Myristicaceae	4	Myrtaceae			4	Mansonia Aglaia			4	Eupatorium chinense	4	Allolepis texana
						5	Mansonia gagei	5	Loliginidae	5	Mansonia	5	Alpinia arundelliana	5	Zingiberaceae					5	Sepioteuthis			5	Mansonia gagei	5	Alpinia arundelliana
						6	Myristica fragrans	6	Malvaceae	6	Myristica	6	Alpinia purpurata							6	Syzygium			6	Sepioteuthis lessoniana	6	Alpinia purpurata
						7	Myristica fragrans	7	Myristicaceae	7	Ocimum	7	Amomum glabrum											7	Syzygium aromaticum	7	Amomum glabrum
						8	Myristica fragrans	8	Myrtaceae	8	Sepioteuthis	8	Andrographis paniculata													8	Andrographis paniculata
						9	Ocimum tenuiflorum	9	Zingiberaceae	9	Syzygium	9	Anethum graveolens													9	Anethum graveolens
						10	Sepioteuthis lessoniana					10	Angelica archangelica													10	Angelica archangelica
						11	Syzygium aromaticum					11	Anisomeles indica													11	Anisomeles indica
						12	Borneol (พิมเสน)					12	Aristolochia tagala													12	Aristolochia tagala
												13	Barbarea intermedia													13	Barbarea intermedia
												14	Betonica officinalis													14	Betonica officinalis
												15	Borassus aethiopum													15	Borassus aethiopum
												16	Bridelia exaltata													16	Bridelia exaltata
												17	Bridelia tomentosa													17	Bridelia tomentosa
												18	Bunium bulbocastanum													18	Bunium bulbocastanum
												19	Camellia sinensis													19	Camellia sinensis
												20	Capparis bodinieri													20	Capparis bodinieri
												21	Cassia abbreviata													21	Cassia abbreviata
												22	Centella asiatica													22	Centella asiatica
												23	Cissus quadrangularis													23	Cissus quadrangularis
												24	Clinacanthus nutans													24	Clinacanthus nutans
												25	Convallaria majalis													25	Convallaria majalis
												26	Coriandrum sativum													26	Coriandrum sativum
												27	Corynandra viscosa													27	Corynandra viscosa
												28	Crinum asiaticum													28	Crinum asiaticum
												29	Cuminum cyminum													29	Cuminum cyminum
												30	Curcuma amada													30	Curcuma amada
												31	Curcuma aromatica													31	Curcuma aromatica
												32	Curcuma neilgherrensis													32	Curcuma neilgherrensis
												33	Degeneria vitiensis													33	Degeneria vitiensis
												34	Desmodium canadense													34	Desmodium canadense
												35	Draba lanceolata													35	Draba lanceolata
												36	Dracaena draco													36	Dracaena draco
												37	Echinocystis lobata													37	Echinocystis lobata
												38	Ehretia acuminata													38	Ehretia acuminata
												39	Euphorbia hirta													39	Euphorbia hirta
												40	Euterpe oleracea													40	Euterpe oleracea
												41	Foeniculum vulgare													41	Foeniculum vulgare
												42	Ginkgo biloba													42	Ginkgo biloba
												43	Glycyrrhiza pallidiflora													43	Glycyrrhiza pallidiflora
												44	Gymnopetalum chinense													44	Gymnopetalum chinense
												45	Harnieria hygrophiloides													45	Harnieria hygrophiloides
												46	Horsfieldia amygdalina													46	Horsfieldia amygdalina
												47	Iryanthera hostmannii													47	Iryanthera hostmannii
												48	Iryanthera sagotiana													48	Iryanthera sagotiana
												49	Isodon inflexus													49	Isodon inflexus
												50	Justicia odora													50	Justicia odora
												51	Lablab purpureus													51	Lablab purpureus
												52	Lagopsis supina													52	Lagopsis supina
												53	Lepidium latifolium													53	Lepidium latifolium
												54	Mallotus philippensis													54	Mallotus philippensis
												55	Mallotus repandus													55	Mallotus repandus
												56	Marah macrocarpus													56	Marah macrocarpus
												57	Melilotus albus													57	Melilotus albus
												58	Nelumbo nucifera													58	Nelumbo nucifera
												59	Nerine bowdenii													59	Nerine bowdenii
												60	Nigella arvensis													60	Nigella arvensis
												61	Ocimum basilicum													61	Ocimum basilicum
												62	Ocimum tenuiflorum													62	Oenanthe javanica
												63	Oenanthe javanica													63	Opuntia dillenii
												64	Opuntia dillenii													64	Opuntia humifusa
												65	Opuntia humifusa													65	Osteophloeum platyspermum
												66	Osteophloeum platyspermum													66	Pachygone dasycarpa
												67	Pachygone dasycarpa													67	Peltophorum africanum
												68	Peltophorum africanum													68	Phlomoides rotata
												69	Phlomoides rotata													69	Phyllanthus amarus
												70	Phyllanthus amarus													70	Phyllanthus niruri
												71	Phyllanthus niruri													71	Plantago ovata
												72	Plantago ovata													72	Podandrogyne chiriquensis
												73	Podandrogyne chiriquensis													73	Pogostemon cablin
												74	Pogostemon cablin													74	Pseuderanthemum graciliflorum
												75	Pseuderanthemum graciliflorum													75	Pseuderanthemum tunicatum
												76	Pseuderanthemum tunicatum													76	Pseuduvaria mulgraveana
												77	Pseuduvaria mulgraveana													77	Renealmia alpinia
												78	Renealmia alpinia													78	Renealmia cernua
												79	Renealmia cernua													79	Rhinacanthus nasutus
												80	Rhinacanthus nasutus													80	Rohdea aurantiaca
												81	Rohdea aurantiaca													81	Sapranthus microcarpus
												82	Sapranthus microcarpus													82	Scandix pecten-veneris
												83	Scandix pecten-veneris													83	Senna sp. RP-2014
												84	Senna sp. RP-2014													84	Sison amomum
												85	Sison amomum													85	Smilax aspera
												86	Smilax aspera													86	Smilax aspericaulis
												87	Smilax aspericaulis													87	Smilax californica
												88	Smilax californica													88	Smilax glycophylla
												89	Smilax glycophylla													89	Smyrnium perfoliatum
												90	Smyrnium perfoliatum													90	Swartzia oblanceolata
												91	Swartzia oblanceolata													91	Tiliacora acuminata
												92	Tiliacora acuminata													92	Trientalis europaea
												93	Trientalis europaea													93	Uraria crinita
												94	Uraria crinita													94	Vachellia karroo
												95	Vachellia karroo													95	Virola multicostata
												96	Virola multicostata													96	Zingiber officinale
												97	Zingiber officinale
20	20	YA TREE HOM	9	Market	Powders	1	Angelica dahurica	1	Apiaceae	1	Angelica	1	Aethusa cynapium	1	Apiaceae	1	Combretaceae	1	Angelica	1	Phyllanthus	1	Angelica dahurica	1	Phyllanthus emblica	1	Aethusa cynapium
						2	Coriandrum sativum	2	Combretaceae	2	Coriandrum	2	Aextoxicon punctatum	2	Fabaceae	2	Phyllanthaceae	2	Coriandrum	2	Rheum	2	Coriandrum sativum	2	Rheum officinale Rheum palmatum Rheum tanguticum	2	Aextoxicon punctatum
						3	Glycyrrhiza glabra	3	Fabaceae	3	Glycyrrhiza	3	Anethum graveolens	3	Polygonaceae			3	Glycyrrhiza	3	Terminalia	3	Glycyrrhiza glabra	3	Terminalia bellirica	3	Anethum graveolens
						4	Phyllanthus emblica	4	Phyllanthaceae	4	Phyllanthus	4	Angelica archangelica							4	Trigonella			4	Terminalia chebula	4	Angelica archangelica
						5	Rheum officinale Rheum palmatum Rheum tanguticum	5	Polygonaceae	5	Rheum	5	Apiaceae sp. SNP											5	Terminalia spp.	5	Apiaceae sp. SNP
						6	Terminalia bellirica			6	Terminalia	6	Aristolochia tagala											6	Trigonella foenum-graecum	6	Aristolochia tagala
						7	Terminalia chebula			7	Trigonella	7	Barbarea intermedia													7	Barbarea intermedia
						8	Terminalia spp.					8	Coriandrum sativum													8	Crithmum maritimum
						9	Trigonella foenum-graecum					9	Crithmum maritimum													9	Cuminum cyminum
												10	Cuminum cyminum													10	Donnellsmithia cordata
												11	Donnellsmithia cordata													11	Draba lanceolata
												12	Draba lanceolata													12	Foeniculum vulgare
												13	Foeniculum vulgare													13	Glycyrrhiza pallidiflora
												14	Glycyrrhiza pallidiflora													14	Gymnopetalum chinense
												15	Gymnopetalum chinense													15	Lepidium latifolium
												16	Lepidium latifolium													16	Melilotus albus
												17	Melilotus albus													17	Nelumbo nucifera
												18	Nelumbo nucifera													18	Nigella arvensis
												19	Nigella arvensis													19	Peltophorum africanum
												20	Peltophorum africanum													20	Peucedanum terebinthaceum
												21	Peucedanum terebinthaceum													21	Pimpinella saxifraga
												22	Pimpinella saxifraga													22	Plantago ovata
												23	Plantago ovata													23	Scandix pecten-veneris
												24	Scandix pecten-veneris													24	Senna sp. RP-2014
												25	Senna sp. RP-2014													25	Sison amomum
												26	Sison amomum													26	Smyrnium perfoliatum
												27	Smyrnium perfoliatum													27	Spermolepis divaricata
												28	Spermolepis divaricata													28	Tordyliopsis brunonis
												29	Tordyliopsis brunonis
21	21	YA MA HA NIL TANG THONG	11	Market	Powders	1	Calamus spp.	1	Anacardiaceae	1	Calamus
						2	Entada spp.	2	Arecaceae	2	Entada
						3	Monetaria moneta	3	Cypraeidae	3	Monetaria
						4	Myristica fragrans	4	Fabaceae	4	Myristica
						5	Pogostemon cablin	5	Lamiaceae	5	Pogostemon
						6	Pterocarpus santalinus	6	Loliginidae	6	Pterocarpus
						7	Sapindus rarak	7	Menispermaceae	7	Sapindus
						8	Sepioteuthis lessoniana	8	Myristicaceae	8	Sepioteuthis
						9	Spondias pinnata	9	Sapindaceae	9	Spondias
						10	Tectona grandis			10	Tectona
						11	Tiliacora triandra			11	Tiliacora
22	22	YA PRA SA PRAO YAI	21	Market	Powders	1	Amomum testaceum	1	Apiaceae	1	Amomum	1	Aegopodium podagraria	1	Apiaceae	1	Myrtaceae	1	Anethum	1	Amomum	1	Anethum graveolens	1	Amomum testaceum	1	Aegopodium podagraria
						2	Anethum graveolens	2	Asteraceae	2	Anethum	2	Aextoxicon punctatum	2	Asteraceae	2	Santalaceae	2	Angelica	2	Artemisia	2	Angelica dahurica	2	Angelica sinensis	2	Aextoxicon punctatum
						3	Angelica dahurica	3	Brassicaceae	3	Angelica	3	Alpinia arundelliana	3	Brassicaceae	3	Sapotaceae	3	Atractylodes	3	Mesua	3	Atractylodes lancea	3	Artemisia annua	3	Alpinia arundelliana
						4	Angelica sinensis	4	Calophyllaceae	4	Artemisia	4	Anethum graveolens	4	Calophyllaceae			4	Cuminum	4	Mimusops	4	Cuminum cyminum	4	Kaempferia galanga	4	Arabidopsis arenosa
						5	Artemisia annua	5	Fabaceae	5	Atractylodes	5	Arabidopsis arenosa	5	Fabaceae			5	Foeniculum	5	Myristica	5	Foeniculum vulgare	5	Ligusticum sinense	5	Asphodelus aestivus
						6	Atractylodes lancea	6	Myristicaceae	6	Cuminum	6	Asphodelus aestivus	6	Myristicaceae			6	Kaempferia	6	Pterocarpus	6	Lepidium sativum	6	Mesua ferrea	6	Barbarea intermedia
						7	Cuminum cyminum	7	Myrtaceae	7	Foeniculum	7	Barbarea intermedia	7	Nelumbonaceae			7	Lepidium	7	Santalum	7	Mammea siamensis	7	Mimusops elengi	7	Boechera laevigata
						8	Foeniculum vulgare	8	Nelumbonaceae	8	Kaempferia	8	Boechera laevigata	8	Ranunculaceae			8	Ligusticum	8	Syzygium	8	Nelumbo nucifera	8	Myristica fragrans	8	Borthwickia trifoliata
						9	Kaempferia galanga	9	Ranunculaceae	9	Lepidium	9	Borthwickia trifoliata	9	Zingiberaceae			9	Mammea					9	Myristica fragrans	9	Brassica rapa
						10	Lepidium sativum	10	Santalaceae	10	Ligusticum	10	Brassica rapa					10	Nelumbo					10	Nigella sativa	10	Braya humilis
						11	Ligusticum sinense	11	Sapotaceae	11	Mammea	11	Braya humilis					11	Nigella					11	Pterocarpus santalinus	11	Bunium bulbocastanum
						12	Mammea siamensis	12	Zingiberaceae	12	Mesua	12	Bunium bulbocastanum											12	Santalum album	12	Camellia sinensis
						13	Mesua ferrea			13	Mimusops	13	Camellia sinensis											13	Syzygium aromaticum	13	Curcuma aromatica
						14	Mimusops elengi			14	Myristica	14	Cuminum cyminum													14	Daucus carota
						15	Myristica fragrans			15	Nelumbo	15	Curcuma aromatica													15	Draba lanceolata
						16	Myristica fragrans			16	Nigella	16	Daucus carota													16	Lepidium africanum
						17	Nelumbo nucifera			17	Pterocarpus	17	Draba lanceolata													17	Lepidium apetalum
						18	Nigella sativa			18	Santalum	18	Foeniculum vulgare													18	Lepidium didymum
						19	Pterocarpus santalinus			19	Syzygium	19	Lepidium africanum													19	Lepidium latifolium
						20	Santalum album					20	Lepidium apetalum													20	Lepidium squamatum
						21	Syzygium aromaticum					21	Lepidium didymum													21	Lepidium virginicum
												22	Lepidium latifolium													22	Lobularia maritima
												23	Lepidium sativum													23	Nelumbo lutea
												24	Lepidium squamatum													24	Nigella arvensis
												25	Lepidium virginicum													25	Oenanthe javanica
												26	Lobularia maritima													26	Pimpinella saxifraga
												27	Nelumbo lutea													27	Platysace ericoides
												28	Nelumbo nucifera													28	Raukaua simplex
												29	Nigella arvensis													29	Scandix pecten-veneris
												30	Oenanthe javanica													30	Sison amomum
												31	Pimpinella saxifraga													31	Sium latifolium
												32	Platysace ericoides													32	Smyrnium perfoliatum
												33	Raukaua simplex													33	Tiedemannia filiformis
												34	Scandix pecten-veneris
												35	Sison amomum
												36	Sium latifolium
												37	Smyrnium perfoliatum
												38	Tiedemannia filiformis
23	23	YA PRA SA KA PRAO	9	Market	Powders	1	Allium sativum	1	Amaryllidaceae	1	Allium	1	Abrus precatorius	1	Amaryllidaceae	1	Rutaceae	1	Allium	1	Citrus	1	Citrus hystrix	1	Allium sativum	1	Abrus precatorius
						2	Citrus hystrix	2	Apiaceae	2	Citrus	2	Adenosma indianum	2	Apiaceae			2	Glycyrrhiza	2	Ferula	2	Citrus hystrix	2	Ferula assa-foetida	2	Adenosma indianum
						3	Citrus hystrix	3	Fabaceae	3	Ferula	3	Anethum graveolens	3	Fabaceae			3	Piper			3	Glycyrrhiza glabra	3	Piper nigrum	3	Anethum graveolens
						4	Ferula assa-foetida	4	Piperaceae	4	Glycyrrhiza	4	Anthephora elongata	4	Piperaceae			4	Zingiber			4	Zingiber officinale	4	Piper retrofractum	4	Anthephora elongata
						5	Glycyrrhiza glabra	5	Rutaceae	5	Piper	5	Avicennia germinans	5	Zingiberaceae											5	Avicennia germinans
						6	Piper nigrum	6	Zingiberaceae	6	Zingiber	6	Bouchea prismatica													6	Bouchea prismatica
						7	Piper retrofractum					7	Cuminum cyminum													7	Cuminum cyminum
						8	Zingiber officinale					8	Curcuma amada													8	Curcuma amada
						9	Rock salt (เกลือสินเธาว์)					9	Draba lanceolata													9	Draba lanceolata
												10	Echinocystis lobata													10	Echinocystis lobata
												11	Eriochloa nana													11	Eriochloa nana
												12	Foeniculum vulgare													12	Foeniculum vulgare
												13	Globba atrosanguinea													13	Globba atrosanguinea
												14	Glycyrrhiza glabra													14	Glycyrrhiza pallidiflora
												15	Glycyrrhiza pallidiflora													15	Isodon bulleyanus
												16	Isodon bulleyanus													16	Isodon inflexus
												17	Isodon inflexus													17	Isodon rugosus
												18	Isodon rugosus													18	Isodon serra
												19	Isodon serra													19	Ocimum basilicum
												20	Ocimum basilicum													20	Ocimum gratissimum
												21	Ocimum gratissimum													21	Ocimum tenuiflorum
												22	Ocimum tenuiflorum													22	Plantago ovata
												23	Plantago ovata													23	Rhynchosia minima
												24	Rhynchosia minima													24	Senna sp. RP-2014
												25	Senna sp. RP-2014													25	Trichosanthes schlechteri
												26	Trichosanthes schlechteri													26	Urochloa villosa
												27	Urochloa villosa													27	Zeugites americanus
												28	Zeugites americanus
												29	Zingiber officinale
24	24	YA PRA SA PLAI	12	Market	Powders	1	Acorus calamus	1	Acoraceae	1	Acorus	1	Amomum sp. ZSB03	1	Amaryllidaceae	1	Acoraceae	1	Allium	1	Acorus	1	Piper nigrum	1	Acorus calamus	1	Amomum sp. ZSB03
						2	Allium ascalonicum	2	Amaryllidaceae	2	Allium	2	Anethum graveolens	2	Piperaceae			2	Citrus			2	Zingiber officinale	2	Allium ascalonicum	2	Anethum graveolens
						3	Allium sativum	3	Piperaceae	3	Citrus	3	Cuminum cyminum	3	Ranunculaceae			3	Curcuma					3	Allium sativum	3	Cuminum cyminum
						4	Citrus hystrix	4	Ranunculaceae	4	Curcuma	4	Curcuma amada	4	Rutaceae			4	Nigella					4	Citrus hystrix	4	Curcuma amada
						5	Curcuma spp.	5	Rutaceae	5	Nigella	5	Curcuma flaviflora	5	Zingiberaceae			5	Piper					5	Curcuma spp.	5	Curcuma flaviflora
						6	Nigella sativa	6	Zingiberaceae	6	Piper	6	Curcuma neilgherrensis					6	Zingiber					6	Nigella sativa	6	Curcuma neilgherrensis
						7	Piper nigrum			7	Zingiber	7	Curcuma roscoeana											7	Piper retrofractum	7	Curcuma roscoeana
						8	Piper retrofractum					8	Foeniculum vulgare											8	Zingiber montanum	8	Foeniculum vulgare
						9	Zingiber montanum					9	Globba atrosanguinea													9	Globba atrosanguinea
						10	Zingiber officinale					10	Globba curtisii													10	Globba curtisii
						11	Rock salt (เกลือสินเธาว์)					11	Nigella arvensis													11	Nigella arvensis
						12	Camphor (การบูร)					12	Orchidantha fimbriata													12	Orchidantha fimbriata
												13	Piper austrosinense													13	Piper austrosinense
												14	Zingiber gramineum													14	Zingiber gramineum
												15	Zingiber officinale													15	Zingiber spectabile
												16	Zingiber spectabile
25	33	YA CAPSULE PRA SA PLAI	12	Hospital	Capsule	1	Acorus calamus	1	Acoraceae	1	Acorus	1	Allium dregeanum	1	Amaryllidaceae	1	Acoraceae	1	Allium	1	Acorus	1	Piper nigrum	1	Acorus calamus	1	Allium dregeanum
						2	Allium ascalonicum	2	Amaryllidaceae	2	Allium	2	Allium sacculiferum	2	Piperaceae			2	Citrus			2	Zingiber officinale	2	Allium ascalonicum	2	Allium sacculiferum
						3	Allium sativum	3	Piperaceae	3	Citrus	3	Allium tuberosum	3	Ranunculaceae			3	Curcuma					3	Allium sativum	3	Allium tuberosum
						4	Citrus hystrix	4	Ranunculaceae	4	Curcuma	4	Amomum sp. ZSB03	4	Rutaceae			4	Nigella					4	Citrus hystrix	4	Amomum sp. ZSB03
						5	Curcuma spp.	5	Rutaceae	5	Nigella	5	Citrus aurantiifolia	5	Zingiberaceae			5	Piper					5	Curcuma spp.	5	Citrus aurantiifolia
						6	Nigella sativa	6	Zingiberaceae	6	Piper	6	Curcuma amada					6	Zingiber					6	Nigella sativa	6	Curcuma amada
						7	Piper nigrum			7	Zingiber	7	Curcuma flaviflora											7	Piper retrofractum	7	Curcuma flaviflora
						8	Piper retrofractum					8	Curcuma neilgherrensis											8	Zingiber montanum	8	Curcuma neilgherrensis
						9	Zingiber montanum					9	Eleutherine bulbosa													9	Eleutherine bulbosa
						10	Zingiber officinale					10	eudicot sp. CA													10	eudicot sp. CA
						11	Rock salt (เกลือสินเธาว์)					11	Globba atrosanguinea													11	Globba atrosanguinea
						12	Camphor (การบูร)					12	Globba curtisii													12	Globba curtisii
												13	Moringa oleifera													13	Moringa oleifera
												14	Moringa rivae													14	Moringa rivae
												15	Nigella arvensis													15	Nigella arvensis
												16	Orchidantha fimbriata													16	Orchidantha fimbriata
												17	Plantago ovata													17	Plantago ovata
												18	Zingiber gramineum													18	Zingiber gramineum
												19	Zingiber officinale													19	Zingiber spectabile
												20	Zingiber spectabile
26	34	YA PLUK FAI TAD	8	Hospital	Capsule	1	Acorus calamus	1	Acoraceae	1	Acorus	1	Acorus calamus	1	Acoraceae	0	N/A	1	Acorus	1	Iresine	1	Acorus calamus	1	Iresine herbstii	1	Aethusa cynapium
						2	Iresine herbstii	2	Amaranthaceae	2	Iresine	2	Aethusa cynapium	2	Amaranthaceae			2	Piper	2	Oenanthe	2	Piper nigrum	2	Oenanthe javanica	2	Amaranthus deflexus
						3	Oenanthe javanica	3	Apiaceae	3	Oenanthe	3	Amaranthus deflexus	3	Apiaceae			3	Zingiber			3	Zingiber officinale	3	Piper retrofractum	3	Amorphophallus paeoniifolius
						4	Piper nigrum	4	Piperaceae	4	Piper	4	Amorphophallus paeoniifolius	4	Piperaceae									4	Piper sarmentosum	4	Angelica archangelica
						5	Piper retrofractum	5	Zingiberaceae	5	Zingiber	5	Angelica archangelica	5	Zingiberaceae									5	Piper wallichii	5	Anisomeles indica
						6	Piper sarmentosum					6	Anisomeles indica													6	Ardisia elliptica
						7	Piper wallichii					7	Ardisia elliptica													7	Ardisia quinquegona
						8	Zingiber officinale					8	Ardisia quinquegona													8	Atriplex sp. BIOUG24048-F07
												9	Atriplex sp. BIOUG24048-F07													9	Bassia scoparia
												10	Bassia scoparia													10	Bunium bulbocastanum
												11	Bunium bulbocastanum													11	Camellia sinensis
												12	Camellia sinensis													12	Citrus aurantiifolia
												13	Citrus aurantiifolia													13	Citrus maxima
												14	Citrus maxima													14	Citrus sinensis
												15	Citrus sinensis													15	Coriandrum sativum
												16	Coriandrum sativum													16	Crinum asiaticum
												17	Crinum asiaticum													17	Cuminum cyminum
												18	Cuminum cyminum													18	Daucus carota
												19	Daucus carota													19	Donnellsmithia cordata
												20	Donnellsmithia cordata													20	Embelia ribes
												21	Embelia ribes													21	Geranium carolinianum
												22	Geranium carolinianum													22	Geranium sp. SERC-1076416099
												23	Geranium sp. SERC-1076416099													23	Ipomoea pandurata
												24	Ipomoea pandurata													24	Ipomoea trifida
												25	Ipomoea trifida													25	Kyllinga flava
												26	Kyllinga flava													26	Lagopsis supina
												27	Lagopsis supina													27	Leucaena leucocephala
												28	Leucaena leucocephala													28	Leucaena trichandra
												29	Leucaena trichandra													29	Mallotus repandus
												30	Mallotus repandus													30	Moringa oleifera
												31	Moringa oleifera													31	Murraya koenigii
												32	Murraya koenigii													32	Myosoton aquaticum
												33	Myosoton aquaticum													33	Nerine bowdenii
												34	Nerine bowdenii													34	Oroxylum indicum
												35	Oroxylum indicum													35	Peucedanum terebinthaceum
												36	Peucedanum terebinthaceum													36	Pimpinella saxifraga
												37	Pimpinella saxifraga													37	Piper amalago
												38	Piper amalago													38	Piper austrosinense
												39	Piper austrosinense													39	Piper kadsura
												40	Piper kadsura													40	Pogostemon cablin
												41	Pogostemon cablin													41	Queenslandiella hyalina
												42	Queenslandiella hyalina													42	Scandix pecten-veneris
												43	Scandix pecten-veneris													43	Senna sp. RP-2014
												44	Senna sp. RP-2014													44	Spermolepis divaricata
												45	Spermolepis divaricata													45	Stellaria alsine
												46	Stellaria alsine
												47	Zingiber officinale
27	35	YA UM MA RUE KA VA TEE	6	Hospital	Powders	1	Coriandrum sativum	1	Apiaceae	1	Coriandrum	1	Abrus precatorius	1	Apiaceae	0	N/A	1	Coriandrum	0	N/A	1	Coriandrum sativum	1	Terminalia chebula	1	Abrus precatorius
						2	Cuminum cyminum	2	Combretaceae	2	Cuminum	2	Aethusa cynapium	2	Combretaceae			2	Cuminum			2	Cuminum cyminum			2	Aethusa cynapium
						3	Glycyrrhiza glabra	3	Fabaceae	3	Glycyrrhiza	3	Angelica archangelica	3	Fabaceae			3	Glycyrrhiza			3	Glycyrrhiza glabra			3	Angelica archangelica
						4	Phyllanthus emblica	4	Phyllanthaceae	4	Phyllanthus	4	Apiaceae sp. SNP	4	Phyllanthaceae			4	Phyllanthus			4	Phyllanthus emblica			4	Apiaceae sp. SNP
						5	Terminalia bellirica			5	Terminalia	5	Athamanta sicula					5	Terminalia			5	Terminalia bellirica			5	Athamanta sicula
						6	Terminalia chebula					6	Calystegia sepium													6	Calystegia sepium
												7	Convolvulus arvensis													7	Convolvulus arvensis
												8	Coriandrum sativum													8	Cuscuta gronovii
												9	Cuminum cyminum													9	Donnellsmithia cordata
												10	Cuscuta gronovii													10	Glycyrrhiza pallidiflora
												11	Donnellsmithia cordata													11	Hydrilla verticillata
												12	Glycyrrhiza pallidiflora													12	Pimpinella saxifraga
												13	Hydrilla verticillata													13	Scandix pecten-veneris
												14	Pimpinella saxifraga													14	Sinocarum wolffianum
												15	Scandix pecten-veneris													15	Spermolepis divaricata
												16	Sinocarum wolffianum													16	Tordyliopsis brunonis
												17	Spermolepis divaricata
												18	Terminalia bellirica
												19	Tordyliopsis brunonis
28	36	YA PRAB CHOM PU TA VEEP	4	Hospital	Capsule	1	Acanthus ebracteatus	1	Acanthaceae	1	Acanthus	1	Acanthus ebracteatus	1	Acanthaceae	1	Myrtaceae	1	Acanthus	1	Clausena	1	Acanthus ebracteatus	1	Clausena excavata	1	Amorphophallus paeoniifolius
						2	Clausena excavata	2	Myrtaceae	2	Clausena	2	Amorphophallus paeoniifolius	2	Piperaceae	2	Rutaceae	2	Piper	2	Syzygium	2	Piper nigrum	2	Syzygium aromaticum	2	Anethum graveolens
						3	Piper nigrum	3	Piperaceae	3	Piper	3	Anethum graveolens													3	Arabidopsis arenosa
						4	Syzygium aromaticum	4	Rutaceae	4	Syzygium	4	Arabidopsis arenosa													4	Ardisia elliptica
												5	Ardisia elliptica													5	Ardisia quinquegona
												6	Ardisia quinquegona													6	Barbarea intermedia
												7	Barbarea intermedia													7	Barbarea vulgaris
												8	Barbarea vulgaris													8	Brassica rapa
												9	Brassica rapa													9	Braya humilis
												10	Braya humilis													10	Broussonetia papyrifera
												11	Broussonetia papyrifera													11	Callicarpa erioclona
												12	Callicarpa erioclona													12	Camellia sinensis
												13	Camellia sinensis													13	Crossandra infundibuliformis
												14	Crossandra infundibuliformis													14	Croton megalobotrys
												15	Croton megalobotrys													15	Draba lanceolata
												16	Draba lanceolata													16	Eutrema salsugineum
												17	Eutrema salsugineum													17	Foeniculum vulgare
												18	Foeniculum vulgare													18	Humulus scandens
												19	Humulus scandens													19	Lamium garganicum
												20	Lamium garganicum													20	Leonurus sibiricus
												21	Leonurus sibiricus													21	Lepidium africanum
												22	Lepidium africanum													22	Lepidium apetalum
												23	Lepidium apetalum													23	Lepidium latifolium
												24	Lepidium latifolium													24	Lepidium sativum
												25	Lepidium sativum													25	Lepidium squamatum
												26	Lepidium squamatum													26	Lepidium virginicum
												27	Lepidium virginicum													27	Lobularia maritima
												28	Lobularia maritima													28	Nigella arvensis
												29	Nigella arvensis													29	Pachycladon latisiliquum
												30	Pachycladon latisiliquum													30	Scandix pecten-veneris
												31	Scandix pecten-veneris													31	Terminalia chebula
												32	Terminalia chebula
29	37	YA PRA SA KAN PLU	30	Hospital	Capsule	1	Acorus calamus	1	Acoraceae	1	Acorus	1	Allolepis texana	1	Apiaceae	1	Acoraceae	1	Albizia	1	Acorus	1	Albizia lebbeck	1	Acorus calamus	1	Allolepis texana
						2	Albizia lebbeck	2	Apiaceae	2	Albizia	2	Anethum graveolens	2	Capparaceae	2	Apocynaceae	2	Angelica	2	Amomum	2	Coriandrum sativum	2	Amomum testaceum	2	Anethum graveolens
						3	Amomum testaceum	3	Apocynaceae	3	Amomum	3	Angelica archangelica	3	Fabaceae	3	Asteraceae	3	Coriandrum	3	Aquilaria	3	Cuminum cyminum	3	Amomum testaceum	3	Angelica archangelica
						4	Amomum testaceum	4	Asteraceae	4	Angelica	4	Arabidopsis arenosa	4	Myristicaceae	4	Bignoniaceae	4	Cuminum	4	Boesenbergia	4	Curcuma longa	4	Angelica dahurica	4	Arabidopsis arenosa
						5	Angelica dahurica	5	Bignoniaceae	5	Aquilaria	5	Ardisia elliptica	5	Myrtaceae	5	Combretaceae	5	Curcuma	5	Chrysopogon			5	Aquilaria crassna	5	Ardisia elliptica
						6	Aquilaria crassna	6	Capparaceae	6	Boesenbergia	6	Ardisia quinquegona	6	Plumbaginaceae	6	Menispermaceae	6	Kaempferia	6	Cissampelos			6	Boesenbergia rotunda	6	Ardisia quinquegona
						7	Boesenbergia rotunda	7	Combretaceae	7	Chrysopogon	7	Barbarea intermedia	7	Poaceae	7	Piperaceae	7	Nigella	7	Maerua			7	Chrysopogon zizanioides	7	Barbarea intermedia
						8	Chrysopogon zizanioides	8	Fabaceae	8	Cissampelos	8	Batesia floribunda	8	Ranunculaceae	8	Thymelaeaceae	8	Zingiber	8	Myristica			8	Cissampelos pareira	8	Batesia floribunda
						9	Cissampelos pareira	9	Menispermaceae	9	Coriandrum	9	Borthwickia trifoliata	9	Zingiberaceae					9	Oroxylum			9	Kaempferia galanga	9	Borthwickia trifoliata
						10	Coriandrum sativum	10	Myristicaceae	10	Cuminum	10	Caesalpinia pulcherrima							10	Piper			10	Maerua siamensis	10	Caesalpinia pulcherrima
						11	Cuminum cyminum	11	Myrtaceae	11	Curcuma	11	Callistemon polandii							11	Plumbago			11	Myristica fragrans	11	Callistemon polandii
						12	Curcuma longa	12	Piperaceae	12	Kaempferia	12	Camellia sinensis							12	Raphistemma			12	Nigella sativa	12	Camellia sinensis
						13	Kaempferia galanga	13	Plumbaginaceae	13	Maerua	13	Cassia abbreviata							13	Saussurea			13	Oroxylum indicum	13	Cassia abbreviata
						14	Maerua siamensis	14	Poaceae	14	Myristica	14	Cassia brewsteri							14	Syzygium			14	Piper nigrum	14	Cassia brewsteri
						15	Myristica fragrans	15	Ranunculaceae	15	Nigella	15	Cassia fistula							15	Terminalia			15	Piper retrofractum	15	Cassia fistula
						16	Nigella sativa	16	Thymelaeaceae	16	Oroxylum	16	Cassia javanica											16	Piper sarmentosum	16	Cassia javanica
						17	Oroxylum indicum	17	Zingiberaceae	17	Piper	17	Cassia tomentella											17	Piper wallichii	17	Cassia tomentella
						18	Piper nigrum			18	Plumbago	18	Cinnamomum bejolghota											18	Plumbago indica	18	Cinnamomum bejolghota
						19	Piper retrofractum			19	Raphistemma	19	Cinnamomum loureiroi											19	Raphistemma puchellum	19	Cinnamomum loureiroi
						20	Piper sarmentosum			20	Saussurea	20	Coriandrum sativum											20	Saussurea costus	20	Crinum asiaticum
						21	Piper wallichii			21	Syzygium	21	Crinum asiaticum											21	Syzygium aromaticum	21	Curcuma amada
						22	Plumbago indica			22	Terminalia	22	Cuminum cyminum											22	Terminalia nigrovenulosa	22	Curcuma flaviflora
						23	Raphistemma puchellum			23	Zingiber	23	Curcuma amada											23	Zingiber montanum	23	Curcuma neilgherrensis
						24	Saussurea costus					24	Curcuma flaviflora											24	Zingiber officinale	24	Curcuma roscoeana
						25	Syzygium aromaticum					25	Curcuma neilgherrensis													25	Datura inoxia
						26	Terminalia nigrovenulosa					26	Curcuma roscoeana													26	Draba lanceolata
						27	Zingiber montanum					27	Datura inoxia													27	Erythrostemon calycina
						28	Zingiber officinale					28	Draba lanceolata													28	Foeniculum vulgare
						29	Sulfur (การบูร)					29	Erythrostemon calycina													29	Globba atrosanguinea
						30	Camphor (การบูร)					30	Foeniculum vulgare													30	Hoffmannseggia miranda
												31	Globba atrosanguinea													31	Jaltomata repandidentata
												32	Hoffmannseggia miranda													32	Lepidium africanum
												33	Jaltomata repandidentata													33	Lepidium apetalum
												34	Lepidium africanum													34	Lepidium latifolium
												35	Lepidium apetalum													35	Lepidium ruderale
												36	Lepidium latifolium													36	Lepidium sativum
												37	Lepidium ruderale													37	Lepidium squamatum
												38	Lepidium sativum													38	Lepidium virginicum
												39	Lepidium squamatum													39	Lycianthes sp. Wen et al. 2111
												40	Lepidium virginicum													40	Nerine bowdenii
												41	Lycianthes sp. Wen et al. 2111													41	Nigella arvensis
												42	Nerine bowdenii													42	Scandix pecten-veneris
												43	Nigella arvensis													43	Senna acclinis
												44	Scandix pecten-veneris													44	Senna coronilloides
												45	Senna acclinis													45	Senna pallida
												46	Senna coronilloides													46	Senna tora
												47	Senna pallida													47	Senna undulata
												48	Senna tora													48	Sison amomum
												49	Senna undulata													49	Smilax aspera
												50	Sison amomum													50	Smilax glycophylla
												51	Smilax aspera													51	Smyrnium perfoliatum
												52	Smilax glycophylla													52	Solanum stelligerum
												53	Smyrnium perfoliatum													53	Solanum torvum
												54	Solanum stelligerum													54	Swartzia oblanceolata
												55	Solanum torvum													55	Tiedemannia filiformis
												56	Swartzia oblanceolata													56	Vachellia karroo
												57	Tiedemannia filiformis													57	Zingiber gramineum
												58	Vachellia karroo													58	Zingiber spectabile
												59	Zingiber gramineum
												60	Zingiber spectabile
30	38	YA WAN CHAK MOD LUK	4	Hospital	Capsule	1	Angelica sinensis	1	Apiaceae	1	Angelica
						2	Curcuma aromatica	2	Hypoxidaceae	2	Curcuma
						3	Curcuma comosa Curcuma latifolia	3	Zingiberaceae	3	Molineria
						4	Molineria latifolia
31	39	YA SA HAT SA THA RA	5	Hospital	Capsule	1	Clausena excavata	1	Combretaceae	1	Clausena	1	Acorus calamus	1	Combretaceae	1	Rutaceae	1	Piper	1	Clausena	1	Plumbago indica	1	Clausena excavata	1	Acorus calamus
						2	Piper nigrum	2	Piperaceae	2	Piper	2	Anethum graveolens	2	Piperaceae			2	Plumbago			2	Terminalia chebula	2	Piper nigrum	2	Anethum graveolens
						3	Piper retrofractum	3	Plumbaginaceae	3	Plumbago	3	Arabidopsis arenosa	3	Plumbaginaceae			3	Terminalia					3	Piper retrofractum	3	Arabidopsis arenosa
						4	Plumbago indica	4	Rutaceae	4	Terminalia	4	Baliospermum montanum													4	Baliospermum montanum
						5	Terminalia chebula					5	Barbarea intermedia													5	Barbarea intermedia
												6	Brassica rapa													6	Brassica rapa
												7	Braya humilis													7	Braya humilis
												8	Camellia sinensis													8	Camellia sinensis
												9	Croton megalobotrys													9	Croton megalobotrys
												10	Cuminum cyminum													10	Cuminum cyminum
												11	Daucus carota													11	Daucus carota
												12	Draba lanceolata													12	Draba lanceolata
												13	Foeniculum vulgare													13	Foeniculum vulgare
												14	Horsfieldia amygdalina													14	Horsfieldia amygdalina
												15	Lepidium africanum													15	Lepidium africanum
												16	Lepidium apetalum													16	Lepidium apetalum
												17	Lepidium latifolium													17	Lepidium latifolium
												18	Lepidium sativum													18	Lepidium sativum
												19	Lepidium squamatum													19	Lepidium squamatum
												20	Lepidium virginicum													20	Lepidium virginicum
												21	Lobularia maritima													21	Lobularia maritima
												22	Nigella arvensis													22	Nigella arvensis
												23	Oenanthe javanica													23	Oenanthe javanica
												24	Pimpinella saxifraga													24	Pimpinella saxifraga
												25	Plantago ovata													25	Plantago ovata
												26	Platysace ericoides													26	Platysace ericoides
												27	Pueraria candollei													27	Pueraria candollei
												28	Pueraria montana													28	Pueraria montana
												29	Scandix pecten-veneris													29	Scandix pecten-veneris
												30	Senna sp. RP-2014													30	Senna sp. RP-2014
												31	Sison amomum													31	Sison amomum
												32	Smyrnium perfoliatum													32	Smyrnium perfoliatum
32	40	KRA CHAI DAM	1	Hospital	Capsule	1	Kaempferia parviflora	1	Zingiberaceae	1	Kaempferia	1	Alpinia sp. ZSA05	1	Zingiberaceae	0	N/A	1	Kaempferia	0	N/A	1	Kaempferia parviflora	0	N/A	1	Alpinia sp. ZSA05
												2	Curcuma amada													2	Curcuma amada
												3	Curcuma flaviflora													3	Curcuma flaviflora
												4	Curcuma neilgherrensis													4	Curcuma neilgherrensis
												5	Globba atrosanguinea													5	Globba atrosanguinea
												6	Globba curtisii													6	Globba curtisii
												7	Larsenianthus careyanus													7	Larsenianthus careyanus
												8	Moringa oleifera													8	Moringa oleifera
												9	Nelumbo nucifera													9	Nelumbo nucifera
												10	Orchidantha fimbriata													10	Orchidantha fimbriata
												11	Zingiber gramineum													11	Zingiber gramineum
												12	Zingiber spectabile													12	Zingiber spectabile
33	41	CORDYCEPS & GINSENG	2	Hospital	Capsule	1	Ophiocordycep sinensis	1	Araliaceae	1	Panax	1	Glycine max	1	Araliaceae	0	N/A	1	Panax	0	N/A	1	Panax ginseng	0	N/A	1	Glycine max
						2	Panax ginseng					2	Glycine soja													2	Glycine soja
												3	Mentha x piperita													3	Mentha x piperita
												4	Panax ginseng													4	Panax notoginseng
												5	Panax notoginseng													5	Panax quinquefolius
												6	Panax quinquefolius													6	Panax vietnamensis
												7	Panax vietnamensis													7	Raukaua simplex
												8	Raukaua simplex													8	Senna sp. RP-2014
												9	Senna sp. RP-2014
34	42	YA BAN TAO RID SEE DUANG TA WARN	4	Hospital	Tablets	1	Cissus quadrangularis	1	Anacardiaceae	1	Cissus	1	Acanthus ebracteatus	1	Lamiaceae	1	Anacardiaceae	0	N/A	1	Cissus	0	N/A	1	Cissus quadrangularis	1	Acanthus ebracteatus
						2	Clerodendrum serratum	2	Lamiaceae	2	Clerodendrum	2	Aethusa cynapium	2	Polygonaceae	2	Vitaceae			2	Clerodendrum			2	Clerodendrum serratum	2	Aethusa cynapium
						3	Pistacia integerrima	3	Polygonaceae	3	Pistacia	3	Aextoxicon punctatum							3	Pistacia			3	Pistacia integerrima	3	Aextoxicon punctatum
						4	Rheum officinale Rheum palmatum Rheum tanguticum	4	Vitaceae	4	Rheum	4	Anethum graveolens							4	Rheum			4	Rheum officinale Rheum palmatum Rheum tanguticum	4	Anethum graveolens
												5	Angelica archangelica													5	Angelica archangelica
												6	Barbarea intermedia													6	Barbarea intermedia
												7	Camellia sinensis													7	Camellia sinensis
												8	Cassia abbreviata													8	Cassia abbreviata
												9	Champereia manillana													9	Champereia manillana
												10	Coriandrum sativum													10	Coriandrum sativum
												11	Crinum asiaticum													11	Crinum asiaticum
												12	Crithmum maritimum													12	Crithmum maritimum
												13	Cuminum cyminum													13	Cuminum cyminum
												14	Curcuma amada													14	Curcuma amada
												15	Curcuma flaviflora													15	Curcuma flaviflora
												16	Curcuma neilgherrensis													16	Curcuma neilgherrensis
												17	Daucus carota													17	Daucus carota
												18	Donnellsmithia cordata													18	Donnellsmithia cordata
												19	Draba lanceolata													19	Draba lanceolata
												20	Echinocystis lobata													20	Echinocystis lobata
												21	Foeniculum vulgare													21	Foeniculum vulgare
												22	Globba atrosanguinea													22	Globba atrosanguinea
												23	Glycine max													23	Glycine max
												24	Glycyrrhiza pallidiflora													24	Glycyrrhiza pallidiflora
												25	Gymnopetalum chinense													25	Gymnopetalum chinense
												26	Hydrilla verticillata													26	Hydrilla verticillata
												27	Jasminum sambac													27	Jasminum sambac
												28	Leonurus sibiricus													28	Leonurus sibiricus
												29	Lepidium africanum													29	Lepidium africanum
												30	Lepidium latifolium													30	Lepidium latifolium
												31	Lepidium sativum													31	Lepidium sativum
												32	Lepidium squamatum													32	Lepidium squamatum
												33	Lepidium virginicum													33	Lepidium virginicum
												34	Melia azedarach													34	Melia azedarach
												35	Melia dubia													35	Melia dubia
												36	Moringa drouhardii													36	Moringa drouhardii
												37	Moringa oleifera													37	Moringa oleifera
												38	Nelumbo nucifera													38	Nelumbo nucifera
												39	Nerine bowdenii													39	Nerine bowdenii
												40	Nigella arvensis													40	Nigella arvensis
												41	Panax ginseng													41	Panax ginseng
												42	Panax quinquefolius													42	Panax quinquefolius
												43	Peltophorum africanum													43	Peltophorum africanum
												44	Pimpinella saxifraga													44	Pimpinella saxifraga
												45	Plantago ovata													45	Plantago ovata
												46	Pouzolzia sp. RC1682													46	Pouzolzia sp. RC1682
												47	Scandix pecten-veneris													47	Scandix pecten-veneris
												48	Senna didymobotrya													48	Senna didymobotrya
												49	Senna italica													49	Senna italica
												50	Senna sp. RP-2014													50	Senna sp. RP-2014
												51	Smyrnium perfoliatum													51	Smyrnium perfoliatum
												52	Spermolepis divaricata													52	Spermolepis divaricata
												53	Swartzia oblanceolata													53	Swartzia oblanceolata
												54	Tephrosia rhodesica													54	Tephrosia rhodesica
												55	Terminalia bellirica													55	Terminalia bellirica
												56	Tordyliopsis brunonis													56	Tordyliopsis brunonis
												57	Vachellia caven													57	Vachellia caven
												58	Vachellia karroo													58	Vachellia karroo
												59	Vicia amoena													59	Vicia amoena
												60	Zingiber gramineum													60	Zingiber gramineum
												61	Zingiber spectabile													61	Zingiber spectabile
35	43	ANTIPYRETIC TABLETS (1)	7	Hospital	Tablets	1	Angelica dahurica	1	Apiaceae	1	Angelica	1	Echinocystis lobata	1	Apiaceae	0	N/A	1	Angelica	1	Atractylodes	1	Eurycoma longifolia	1	Angelica dahurica	1	Echinocystis lobata
						2	Artemisia annua	2	Asteraceae	2	Artemisia	2	Gardenia hansemannii	2	Asteraceae			2	Artemisia	2	Pterocarpus	2	Gymnopetalum chinense	2	Artemisia annua	2	Gardenia hansemannii
						3	Atractylodes lancea	3	Cucurbitaceae	3	Atractylodes	3	Gardenia jasminoides	3	Cucurbitaceae			3	Eurycoma					3	Atractylodes lancea	3	Gardenia jasminoides
						4	Eurycoma longifolia	4	Fabaceae	4	Eurycoma	4	Gardenia sp. OP91	4	Fabaceae			4	Gymnopetalum					4	Pterocarpus santalinus	4	Gardenia sp. OP91
						5	Gymnopetalum chinense	5	Menispermaceae	5	Gymnopetalum	5	Gymnopetalum chinense	5	Menispermaceae			5	Tinospora					5	Tinospora crispa	5	Nelumbo nucifera
						6	Pterocarpus santalinus	6	Simaroubaceae	6	Pterocarpus	6	Nelumbo nucifera	6	Simaroubaceae											6	Tinospora cordifolia
						7	Tinospora crispa			7	Tinospora	7	Tinospora cordifolia													7	Tinospora sinensis
												8	Tinospora sinensis													8	Tinospora smilacina
												9	Tinospora smilacina													9	Trichosanthes schlechteri
												10	Trichosanthes schlechteri
36	44	ANTIPYRETIC TABLETS (2)	7	Hospital	Tablets	1	Angelica dahurica	1	Apiaceae	1	Angelica	1	Echinocystis lobata	1	Apiaceae	0	N/A	1	Angelica	1	Atractylodes	1	Eurycoma longifolia	1	Angelica dahurica	1	Echinocystis lobata
						2	Artemisia annua	2	Asteraceae	2	Artemisia	2	Gardenia hansemannii	2	Asteraceae			2	Artemisia	2	Pterocarpus	2	Gymnopetalum chinense	2	Artemisia annua	2	Gardenia hansemannii
						3	Atractylodes lancea	3	Cucurbitaceae	3	Atractylodes	3	Gardenia jasminoides	3	Cucurbitaceae			3	Eurycoma					3	Atractylodes lancea	3	Gardenia jasminoides
						4	Eurycoma longifolia	4	Fabaceae	4	Eurycoma	4	Gardenia sp. OP91	4	Fabaceae			4	Gymnopetalum					4	Pterocarpus santalinus	4	Gardenia sp. OP91
						5	Gymnopetalum chinense	5	Menispermaceae	5	Gymnopetalum	5	Gymnopetalum chinense	5	Menispermaceae			5	Tinospora					5	Tinospora crispa	5	Hippotis triflora
						6	Pterocarpus santalinus	6	Simaroubaceae	6	Pterocarpus	6	Hippotis triflora	6	Simaroubaceae											6	Tinospora cordifolia
						7	Tinospora crispa			7	Tinospora	7	Tinospora cordifolia													7	Tinospora sinensis
												8	Tinospora sinensis													8	Tinospora smilacina
												9	Tinospora smilacina													9	Trichosanthes amara
												10	Trichosanthes amara													10	Trichosanthes schlechteri
												11	Trichosanthes schlechteri
37	45	YA TRI PA LA	3	Hospital	Capsule	1	Phyllanthus emblica	1	Combretaceae	1	Phyllanthus
						2	Terminalia bellirica	2	Phyllanthaceae	2	Terminalia
						3	Terminalia chebula
38	46	INDIA SENNA CAPSULES	1	Hospital	Tablets	1	Senna alexandrina	1	Fabaceae	1	Senna	1	Cassia abbreviata	1	Fabaceae	0	N/A	1	Senna	0	N/A	1	Senna alexandrina	0	N/A	1	Cassia abbreviata
												2	Cercis canadensis													2	Cercis canadensis
												3	Mimosa acantholoba													3	Mimosa acantholoba
												4	Peltophorum africanum													4	Peltophorum africanum
												5	Senna alexandrina													5	Senna didymobotrya
												6	Senna didymobotrya													6	Senna italica
												7	Senna italica													7	Senna sp. RP-2014
												8	Senna sp. RP-2014													8	Swartzia oblanceolata
												9	Swartzia oblanceolata													9	Tephrosia rhodesica
												10	Tephrosia rhodesica													10	Vachellia caven
												11	Vachellia caven													11	Vachellia karroo
												12	Vachellia karroo
39	47	YA HA RAK SA KAD	5	Hospital	Tablets	1	Capparis micracantha	1	Capparaceae	1	Capparis
						2	Clerodendrum indicum	2	Lamiaceae	2	Clerodendrum
						3	Ficus racemosa	3	Menispermaceae	3	Ficus
						4	Harrisonia perforata	4	Moraceae	4	Harrisonia
						5	Tiliacora triandra	5	Simaroubaceae	5	Tiliacora

## Sheet: rbcL summary
Tittle	DNA metabarcoding to unravel plant species composition in selected herbal medicines on the National List of Essential Medicines (NLEM) of Thailand
Authors	Santhosh Kumar J. Urumarudappa1, Chayapol Tungphatthong1, Pinidphon Prombutara2, 3, and Suchada Sukrong1, *
Affiliation	1Research Unit of DNA Barcoding of Thai Medicinal Plants, Department of Pharmacognosy and Pharmaceutical Botany, Faculty of Pharmaceutical Sciences, Chulalongkorn University, Bangkok 10330, Thailand
	2Omics Sciences and Bioinformatics Center, Faculty of Science, Chulalongkorn University, Bangkok 10330, Thailand
	3Microbiome Research Unit for Probiotics in Food and Cosmetics, Faculty of Science, Chulalongkorn University, Bangkok 10330, Thailand
*Corresponding author	Professor Suchada Sukrong, Ph.D.
	Research Unit of DNA Barcoding of Thai Medicinal Plants,
	Department of Pharmacognosy and Pharmaceutical Botany,
	Faculty of Pharmaceutical Sciences, Chulalongkorn University,
	Bangkok 10330, Thailand
	Phone: +6681-819-6742, Fax: +6622-558-227
	Email: suchada.su@chula.ac.th
Table S4: DNA metabarcoding results of detected, identified and undeclared species obtained using ITS2 and rbcL regions.
Sample Code	Sample Number	Herbal product name	Total no. of ingredients mentioned in labels	Dosage form	Total number of genus mentioned in labels	Total number of family mentioned in labels	NGS best match results-ITS (1000:1)	Family level identifications	Family level Unidentifications	Genus level identifications	Genus level Unidentifications	Identified by DNA metabarcoding	Not identified by DNA metabarcoding	Other species identified by DNA metabarcoding
1	1	YA HOM THEP PA JIT	48	Powders	36	25	45	14	11	16	20	13	33	38
2	2	YA HOM TIP O SOT	48	Powders	41	27	57	19	8	22	19	15	31	48
3	3	YA HOM IN TA JAK	49	Powders	41	30	83	23	7	27	14	15	32	72
4	4	YA HOM NA VA KOT	55	Powders	46	28	55	22	6	29	17	21	33	44
5	5	YA TAI	17	Powders	-	-	-	-	-	-	-	-	-	-
6	6	YA TAD BAN JOB	22	Powders	18	12	59	8	4	11	7	7	14	54
7	7	YA MAN TA TAD	27	Powders	21	14	72	9	5	11	10	8	18	64
8	8	YA VI SUM PA YA YAI	19	Powders	15	11	36	8	3	9	6	6	13	33
9	9	YA PRA SA KAN PLU	30	Powders	-	-	-	-	-	-	-	-	-	-
10	10	YA CHAN TA LEE LA	9	Powders	8	7	14	6	1	6	2	4	4	13
11	11	YA PRA SA CHAN DAENG	12	Powders	12	10	42	8	2	5	7	4	8	40
12	12	YA PRA SA MA VAENG	7	Powders	5	5	55	4	1	3	2	2	4	54
13	13	YA UM MA RUE KA VA TEE	6	Powders	5	4	36	3	1	4	1	3	3	33
14	14	YA PRA SA JET TA PUNG KI	16	Powders	11	8	48	7	1	6	5	4	10	46
15	15	YA THO RA NEE SAN TA KAT	26	Powders	23	19	110	12	7	12	11	7	18	104
16	16	YA LUENG PID SA MUT	13	Powders	10	10	63	9	1	8	2	3	8	63
17	17	YA MA HA JAK YAI	25	Powders	21	15	55	12	3	14	7	6	18	49
18	18	YA KHAEW HOM	18	Powders	17	15	25	7	8	6	11	3	15	23
19	19	YA SAENG MUEK	12	Powders	9	9	97	5	4	3	6	3	7	96
20	20	YA TREE HOM	9	Powders	7	5	29	3	2	3	4	3	6	28
21	21	YA MA HA NIL TANG THONG	11	Powders	-	-	-	-	-	-	-	-	-	-
22	22	YA PRA SA PRAO YAI	21	Powders	19	12	38	9	3	11	8	8	13	33
23	23	YA PRA SA KA PRAO	9	Powders	6	6	29	5	1	4	2	4	4	27
24	24	YA PRA SA PLAI	12	Powders	7	6	16	5	1	6	1	2	8	15
25	33	YA CAPSULE PRA SA PLAI	12	Capsule	7	6	20	5	1	6	1	2	8	19
26	34	YA PLUK FAI TAD	8	Capsule	5	5	47	5	0	3	2	3	5	45
27	35	YA UM MA RUE KA VA TEE	6	Powders	5	4	19	4	0	5	0	5	1	16
28	36	YA PRAB CHOM PU TA VEEP	4	Capsule	4	4	32	2	2	2	2	2	2	31
29	37	YA PRA SA KAN PLU	30	Capsule	23	17	60	9	8	8	15	4	24	58
30	38	YA WAN CHAK MOD LUK	4	Capsule	-	-	-	-	-	-	-	-	-	-
31	39	YA SA HAT SA THA RA	5	Capsule	4	4	32	3	1	3	1	2	3	32
32	40	KRA CHAI DAM	1	Capsule	1	1	12	1	0	1	0	1	0	12
33	41	CORDYCEPS & GINSENG	2	Capsule	1	1	9	1	0	1	0	1	0	8
34	42	YA BAN TAO RID SEE DUANG TA WARN	4	Tablets	4	4	61	2	2	0	4	0	4	61
35	43	ANTIPYRETIC TABLETS (1)	7	Tablets	7	6	10	6	0	5	2	2	5	9
36	44	ANTIPYRETIC TABLETS (2)	7	Tablets	7	6	11	6	0	5	2	2	5	10
37	45	YA TRI PA LA	3	Capsule	-	-	-	-	-	-	-	-	-	-
38	46	INDIA SENNA CAPSULES	1	Tablets	1	1	12	1	0	1	0	1	0	11
39	47	YA HA RAK SA KAD	5	Tablets	-	-	-	-	-	-	-	-	-	-
