# Supplementary material for: DNA metabarcoding to unravel plant species composition in selected herbal medicines on the National List of Essential Medicines (NLEM) of Thailand
Source: Sci Rep. 2020 Oct 26;10:18259. doi: 10.1038/s41598-020-75305-0 (PMC7588419; doi:10.1038/s41598-020-75305-0)
Supplement: Supplementary file 5 — Supplementary Information 5. [file 41598_2020_75305_MOESM5_ESM.xlsx]

## Sheet: Sheet1
Tittle	DNA metabarcoding to unravel plant species composition in selected herbal medicines on the National List of Essential Medicines (NLEM) of Thailand
Authors	Santhosh Kumar J. Urumarudappa1, Chayapol Tungphatthong1, Pinidphon Prombutara2, 3, and Suchada Sukrong1, *
Affiliation	1Research Unit of DNA Barcoding of Thai Medicinal Plants, Department of Pharmacognosy and Pharmaceutical Botany, Faculty of Pharmaceutical Sciences, Chulalongkorn University, Bangkok 10330, Thailand
	2Omics Sciences and Bioinformatics Center, Faculty of Science, Chulalongkorn University, Bangkok 10330, Thailand
	3Microbiome Research Unit for Probiotics in Food and Cosmetics, Faculty of Science, Chulalongkorn University, Bangkok 10330, Thailand
*Corresponding author	Professor Suchada Sukrong, Ph.D.
	Research Unit of DNA Barcoding of Thai Medicinal Plants,
	Department of Pharmacognosy and Pharmaceutical Botany,
	Faculty of Pharmaceutical Sciences, Chulalongkorn University,
	Bangkok 10330, Thailand
	Phone: +6681-819-6742, Fax: +6622-558-227
	Email: suchada.su@chula.ac.th
Table S5: Details of all the plant species listed on labels along with their collection types and habitats.
No.	Plant name	Habitat	Collection type
1	Acacia concinna	Shrub	Wild
2	Acanthus ebracteatus	Herb	Wild
3	Acorus calamus	Herb	Wild/Cultivated
4	Albizia lebbeck	Tree	Cultivated
5	Albizia lucidior	Tree	Wild
6	Allium ascalonicum	Bulb	Wild/Cultivated
7	Allium sativum	Bulb/Herb	Wild/Cultivated
8	Alocasia macrorrhizos	Herb	Cultivated
9	Aloe vera	Herb	Cultivated
10	Alpinia galanga	Herb	Cultivated
11	Alyxia reinwardtii	Shrub	Wild
12	Amomum testaceum	Herb	Wild
13	Amomum villosum	Herb	Wild
14	Amorphophallus konjac	Herb	Wild/Cultivated
15	Anethum graveolens	Herb	Wild
16	Angelica dahurica	Herb	Wild/Cultivated
17	Angelica sinensis	Herb	Wild/Cultivated
18	Angiopteris evecta	Fern	Wild
19	Aquilaria crassna	Tree	Wild
20	Artemisia annua	Perennial herb or shrub	Wild/Cultivated
21	Atractylodes lancea	Shrub	Wild
22	Baliospermum solanifolium	Shrub	Wild
23	Bambusa bambos	Bambo	Wild
24	Bixa orellana	Tree	Wild
25	Boesenbergia rotunda	Herb	Wild/Cultivated
26	Bouea macrophylla	Tree	Wild
27	Bridelia ovata	Shrub or small tree	Wild
28	Brucea javanica	Shrub	Wild
29	Caesalpinia bonduc	Shrub	Wild
30	Caesalpinia sappan	Shrub	Wild
31	Calamus spp.	Herb	Wild/Cultivated
32	Cananga odorata	Tree	Wild
33	Capparis micracantha	Shrub or small tree	Wild
34	Carum carvi	Herb	Cultivated
35	Cassia fistula	Herb	Cultivated
36	Chrysopogon zizanioides	grass	Wild
37	Cinnamomum bejolghota	Trees and shrubs	Wild/Cultivated
38	Cinnamomum loureiroi	Trees and shrubs	Wild/Cultivated
39	Cinnamomum spp.	Trees and shrubs	Wild/Cultivated
40	Cissampelos pareira	Herb	Wild
41	Cissus quadrangularis	Shrubs or trees	Wild/Cultivated
42	Citrus ×aurantium	Shrubs or trees	Wild/Cultivated
43	Citrus aurantifolia	Shrubs or trees	Wild/Cultivated
44	Citrus hystrix	Shrubs or trees	Wild/Cultivated
45	Citrus maxima	Shrubs or trees	Wild/Cultivated
46	Citrus medica	Shrubs or trees	Wild/Cultivated
47	Citrus reticulata	Shrubs or trees	Wild/Cultivated
48	Citrus sinensis	Shrubs or trees	Wild/Cultivated
49	Cladogynos orientalis	Shrub	Wild
50	Clausena excavata	Shrub	Wild
51	Clerodendrum indicum	Tree	Wild
52	Clerodendrum serratum	Tree	Wild
53	Cordyline fruticosa	Short tree or shrub	Wild/Cultivated
54	Coriandrum sativum	Herb	Cultivated
55	Cuminum cyminum	Herb	Cultivated
56	Curcuma comosa	Herb	Cultivated
57	Curcuma aromatica	Herb	Cultivated
58	Curcuma latifolia	Herb	Cultivated
59	Curcuma longa	Herb	Cultivated
60	Curcuma spp.	Herb	Wild/Cultivated
61	Cyperus esculentus	Herb	Cultivated
62	Cyperus rotundus	Herb	Cultivated
63	Dalbergia candenatensis	Tree	Wild
64	Digitaria ciliaris	Grass	Wild
65	Dioscorea hispida	Bush	Wild
66	Dryobalanops aromatica	Tree	Wild
67	Enhalus acoroides	Herb	Wild
68	Entada spp.	Shrubs or trees	Wild/Cultivated
69	Eupatorium chinense	Shrub	Wild
70	Euphorbia antiquorum	Shrub	Wild
71	Eurycoma longifolia	Shrub	Wild
72	Ferula assa-foetida	Herb	Wild/Cultivated
73	Ficus racemosa	Herb	Wild/Cultivated
74	Foeniculum vulgare	Herb	Wild/Cultivated
75	Garcinia hanburyi	Tree	Wild/Cultivated
76	Gloriosa superba	Climber	Wild/Cultivated
77	Glycyrrhiza glabra	Herb	Wild/Cultivated
78	Gymnopetalum chinense	Climber	Wild
79	Gymnopetalum integrifolium	Herb	Wild/Cultivated
80	Harrisonia perforata	Shrubs or trees	Wild
81	Helicia robusta	Shrubs or trees	Wild
82	Hunteria zeylanica	Shrubs or trees	Wild
83	Lawsonia inermis	Shrubs or trees	Wild/Cultivated
84	Iresine herbstii	Herb	Wild
85	Jasminum sambac	Shrub	Cultivated
86	Kaempferia galanga	Rhizoma	Wild/Cultivated
87	Kaempferia parviflora	Rhizoma	Wild/Cultivated
88	Lagerstroemia floribunda	Tree	Wild
89	Leersia hexandra	Grass	Wild
90	Lepidium sativum	Herb	Cultivated
91	Ligusticum sinense	Herb	Wild/Cultivated
92	Limnophila rugosa	Herb	Wild/Cultivated
93	Ludisia discolor	Orchids	Wild/Cultivated
94	Maerua siamensis	Tree	Wild
95	Magnolia champaca	Tree	Wild
96	Mammea siamensis	Tree	Wild
97	Mansonia gagei	Tree	Wild
98	Mesua ferrea	Trees or shrubs	Wild/Cultivated
99	Mimusops elengi	Tree	Wild
100	Molineria latifolia	Herb	Wild
101	Musa ABB group (triploid) cv. ‘teep’	Subshrub Tree	Cultivated
102	Myristica fragrans	Tree	Wild
103	Nardostachys jatamansi	Herb	Wild/Cultivated
104	Nelumbo nucifera	Herb	Wild/Cultivated
105	Neopicrorhiza scrophulariiflora	Herb	Wild/Cultivated
106	Nigella sativa	Herb	Cultivated
107	Nymphaea nouchali	Water lily	Wild
108	Nymphaea pubescens	Water lily	Wild
109	Nymphaea spp.	Water lily	Wild
110	Ocimum basilicum	Herb	Cultivated
111	Ocimum tenuiflorum	Herb	Cultivated
112	Oenanthe javanica	Herb	Wild
113	Oroxylum indicum	Tree	Wild
114	Paederia linearis	Herb	Wild
115	Panax ginseng	Shrub	Cultivated
116	Phyllanthus emblica	Tree	Wild/Cultivated
117	Pimpinella anisum	Herb	Wild
118	Pinus sp.	Tree	Wild
119	Piper nigrum	Climber	Wild/Cultivated
120	Piper retrofractum	Climber	Wild/Cultivated
121	Piper sarmentosum	Climber	Wild/Cultivated
122	Piper wallichii	Climber	Wild/Cultivated
123	Pistacia integerrima	Tree	Wild
124	Plantago ovata	Herb/husk	Wild/Cultivated
125	Platycladus orientalis	Tree	Wild
126	Plumbago indica	Shrub	Wild
127	Pogostemon cablin	Herb	Wild/Cultivated
128	Polyalthia parviflora	Shrub	Wild
129	Pterocarpus santalinus	Tree	Wild
130	Punica granatum	Shrub	Cultivated
131	Quercus infectoria	Small tree or shrub	Wild
132	Raphistemma puchellum	Shrub	Wild
133	Rauvolfia serpentina	Shrub	Wild/Cultivated
134	Rheum officinale Rheum palmatum Rheum tanguticum	Herb	Wild
135	Santalum album	Tree	Wild/Cultivated
136	Sapindus rarak	Tree	Wild
137	Saussurea costus	Herb	Wild
138	Senegalia catechu	Tree	Wild
139	Senna alexandrina	Shrub	Wild
140	Senna siamea	Shrub	Wild
141	Shirakiopsis indica	Small tree or shrub	Wild
142	Solanum spp.	Shrub	Wild/Cultivated
143	Solanum trilobatum	Shrub	Wild/Cultivated
144	Solori scandens	Shrub or small tree	Wild
145	Sophora exigua	Herb	Wild
146	Sophora tomentosa	Small tree or shrub	Wild
147	Spondias pinnata	Tree	Wild
148	Styrax spp.	Tree	Wild
149	Syzygium aromaticum	Tree	Wild/Cultivated
150	Syzygium cumini	Tree	Wild/Cultivated
151	Tacca chantrieri	Tree	Wild
152	Tamarindus indica	Tree	Wild/Cultivated
153	Tarlmounia elliptica	Climber	Wild/Cultivated
154	Tectona grandis	Tree	Wild
155	Terminalia arjuna	Tree	Wild
156	Terminalia bellirica	Tree	Wild
157	Terminalia chebula	Tree	Wild
158	Terminalia citrina	Tree	Wild
159	Terminalia nigrovenulosa	Tree	Wild
160	Terminalia spp.	Tree	Wild
161	Tiliacora triandra	Shrub or tree	Wild
162	Tinospora crispa	Climber	Cultivated
163	Trachyspermum ammi	Herb	Wild/Cultivated
164	Trapa natons	Herb	Wild
165	Trichosanthes cordata	herb or shurb	Wild
166	Trigonella foenum-graecum	Herb	Cultivated
167	Uncaria gambir	Tree	Wild
168	Urceola minutiflora	Herb	Wild
169	Wrightia arborea	Tree	Wild
170	Zingiber montanum	Herb	Cultivated
171	Zingiber officinale	Herb	Cultivated
