# Supplementary material for: DNA metabarcoding to unravel plant species composition in selected herbal medicines on the National List of Essential Medicines (NLEM) of Thailand
Source: Sci Rep. 2020 Oct 26;10:18259. doi: 10.1038/s41598-020-75305-0 (PMC7588419; doi:10.1038/s41598-020-75305-0)
Supplement: Supplementary file 6 — Supplementary Information 6. [file 41598_2020_75305_MOESM6_ESM.xlsx]

## Sheet: Sheet1
Tittle	DNA metabarcoding to unravel plant species composition in selected herbal medicines on the National List of Essential Medicines (NLEM) of Thailand
Authors	Santhosh Kumar J. Urumarudappa1, Chayapol Tungphatthong1, Pinidphon Prombutara2, 3, and Suchada Sukrong1, *
Affiliation	1Research Unit of DNA Barcoding of Thai Medicinal Plants, Department of Pharmacognosy and Pharmaceutical Botany, Faculty of Pharmaceutical Sciences, Chulalongkorn University, Bangkok 10330, Thailand
	2Omics Sciences and Bioinformatics Center, Faculty of Science, Chulalongkorn University, Bangkok 10330, Thailand
	3Microbiome Research Unit for Probiotics in Food and Cosmetics, Faculty of Science, Chulalongkorn University, Bangkok 10330, Thailand
*Corresponding author	Professor Suchada Sukrong, Ph.D.
	Research Unit of DNA Barcoding of Thai Medicinal Plants,
	Department of Pharmacognosy and Pharmaceutical Botany,
	Faculty of Pharmaceutical Sciences, Chulalongkorn University,
	Bangkok 10330, Thailand
	Phone: +6681-819-6742, Fax: +6622-558-227
	Email: suchada.su@chula.ac.th
Table S6: Details of the plant species used as ingredients in the herbal samples.
Sample Number	Sample Code	Herbal product name	Total no. of ingredients mentioned in labels	Sourec of collection	Dosage form	Names of ingredients mentioned in labels		Names of family mentioned in labels		Names of genus mentioned in labels
1	1	YA HOM THEP PA JIT	48	Market	Powders	1	Alyxia reinwardtii	1	Apiaceae	1	Alyxia
						2	Amomum testaceum	2	Apocynaceae	2	Amomum
						3	Anethum graveolens	3	Asteraceae	3	Anethum
						4	Angelica dahurica	4	Brassicaceae	4	Angelica
						5	Angelica sinensis	5	Calophyllaceae	5	Aquilaria
						6	Aquilaria crassna	6	Caprifoliaceae	6	Artemisia
						7	Artemisia annua	7	Combretaceae	7	Atractylodes
						8	Atractylodes lancea	8	Crusiaceae	8	Carum
						9	Carum carvi	9	Euphorbiaceae	9	Chrysopogon
						10	Chrysopogon zizanioides	10	Fabaceae	10	Cinnamomum
						11	Cinnamomum spp.	11	‎Lauraceae	11	Citrus
						12	Citrus ×aurantium	12	Myristicaceae	12	Cuminum
						13	Citrus aurantifolia	13	Myrtaceae	13	Euphorbia
						14	Citrus hystrix	14	Nelumbonaceae	14	Foeniculum
						15	Citrus maxima	15	Nymphaeaceae	15	Jasminum
						16	Citrus medica	16	Oleaceae	16	Kaempferia
						17	Citrus reticulata	17	Plantaginaceae	17	Lepidium
						18	Citrus reticulata	18	Poaceae	18	Ligusticum
						19	Citrus sinensis	19	Ranunculaceae	19	Mammea
						20	Cuminum cyminum	20	Rutaceae	20	Mesua
						21	Euphorbia antiquorum	21	Lythraceae	21	Mimusops
						22	Foeniculum vulgare	22	Santalaceae	22	Lagerstroemia
						23	Jasminum sambac	23	Sapotaceae	23	Myristica
						24	Kaempferia galanga	24	Thymelaeaceae	24	Nardostachys
						25	Lepidium sativum	25	Zingiberaceae	25	Nelumbo
						26	Ligusticum sinense			26	Neopicrorhiza
						27	Mammea siamensis			27	Nigella
						28	Mesua ferrea			28	Nymphaea
						29	Mimusops elengi			29	Pimpinella
						30	Lagerstroemia floribunda			30	Plantago
						31	Myristica fragrans			31	Pterocarpus
						32	Myristica fragrans			32	Santalum
						33	Nardostachys jatamansi			33	Saussurea
						34	Nelumbo nucifera			34	Syzygium
						35	Neopicrorhiza scrophulariiflora			35	Terminalia
						36	Nigella sativa			36	Trachyspermum
						37	Nymphaea nouchali
						38	Nymphaea pubescens
						39	Pimpinella anisum
						40	Plantago ovata
						41	Pterocarpus santalinus
						42	Santalum album
						43	Saussurea costus
						44	Syzygium aromaticum
						45	Terminalia chebula
						46	Trachyspermum ammi
						47	Camphor (การบูร)
						48	Borneol (พิมเสน)
2	2	YA HOM TIP O SOT	48	Market	Powders	1	Acorus calamus	1	Acoraceae	1	Acorus
						2	Alyxia reinwardtii	2	Annonaceae	2	Alyxia
						3	Anethum graveolens	3	Apiaceae	3	Anethum
						4	Angelica dahurica	4	Apocynaceae	4	Angelica
						5	Angelica sinensis	5	Asteraceae	5	Aquilaria
						6	Aquilaria crassna	6	Bixaceae	6	Artemisia
						7	Artemisia annua	7	Brassicaceae	7	Atractylodes
						8	Atractylodes lancea	8	Calophyllaceae	8	Bixa
						9	Bixa orellana	9	Caprifoliaceae	9	Boesenbergia
						10	Boesenbergia rotunda	10	Combretaceae	10	Caesalpinia
						11	Caesalpinia sappan	11	Crusiaceae	11	Cananga
						12	Cananga odorata	12	Cupressaceae	12	Carum
						13	Carum carvi	13	Cyperaceae	13	Cinnamomum
						14	Cinnamomum bejolghota	14	Fabaceae	14	Cuminum
						15	Cinnamomum spp.	15	Lauraceae	15	Cyperus
						16	Cinnamomum spp.	16	Lythraceae	16	Foeniculum
						17	Cuminum cyminum	17	Magnoliaceae	17	Glycyrrhiza
						18	Cyperus esculentus	18	Myristicaceae	18	Jasminum
						19	Foeniculum vulgare	19	Nelumbonaceae	19	Kaempferia
						20	Glycyrrhiza glabra	20	Nymphaeaceae	20	Lepidium
						21	Jasminum sambac	21	Oleaceae	21	Ligusticum
						22	Kaempferia galanga	22	Plantaginaceae	22	Magnolia
						23	Lepidium sativum	23	Ranunculaceae	23	Mammea
						24	Ligusticum sinense	24	Santalaceae	24	Mesua
						25	Magnolia champaca	25	Sapotaceae	25	Mimusops
						26	Mammea siamensis	26	Thymelaeaceae	26	Myristica
						27	Mesua ferrea	27	Zingiberaceae	27	Nardostachys
						28	Mimusops elengi			28	Nelumbo
						29	Myristica fragrans			29	Neopicrorhiza
						30	Myristica fragrans			30	Nigella
						31	Myristica fragrans			31	Nymphaea
						32	Nardostachys jatamansi			32	Pimpinella
						33	Nelumbo nucifera			33	Plantago
						34	Neopicrorhiza scrophulariiflora			34	Platycladus
						35	Nigella sativa			35	Polyalthia
						36	Nymphaea spp.			36	Pterocarpus
						37	Pimpinella anisum			37	Santalum
						38	Plantago ovata			38	Saussurea
						39	Platycladus orientalis			39	Terminalia
						40	Polyalthia parviflora			40	Trachyspermum
						41	Pterocarpus santalinus			41	Trapa
						42	Santalum album
						43	Saussurea costus
						44	Terminalia chebula
						45	Trachyspermum ammi
						46	Trapa natons
						47	Camphor (การบูร)
						48	Borneol (พิมเสน)
3	3	YA HOM IN TA JAK	49	Market	Powders	1	Alyxia reinwardtii	1	Anacardiaceae	1	Alyxia
						2	Amomum testaceum	2	Annonaceae	2	Amomum
						3	Angelica dahurica	3	Apiaceae	3	Angelica
						4	Angelica sinensis	4	Apocynaceae	4	Aquilaria
						5	Aquilaria crassna	5	Asteraceae	5	Artemisia
						6	Artemisia annua	6	Bixaceae	6	Atractylodes
						7	Atractylodes lancea	7	Brassicaceae	7	Bixa
						8	Bixa orellana	8	Calophyllaceae	8	Caesalpinia
						9	Bos primigenius	9	Combretaceae	9	Cananga
						10	Caesalpinia sappan	10	Crusiaceae	10	Cinnamomum
						11	Cananga odorata	11	Cucurbitaceae	11	Coriandrum
						12	Cinnamomum bejolghota	12	Euphorbiaceae	12	Cuminum
						13	Cinnamomum spp.	13	Fabaceae	13	Enhalus
						14	Coriandrum sativum	14	Hydrocharitaceae	14	Euphorbia
						15	Cuminum cyminum	15	Lauraceae	15	Foeniculum
						16	Enhalus acoroides	16	Magnoliaceae	16	Gymnopetalum
						17	Euphorbia antiquorum	17	Menispermaceae	17	Hunteria
						18	Foeniculum vulgare	18	Myristicaceae	18	Jasminum
						19	Gymnopetalum chinense	19	Myrtaceae	19	Lepidium
						20	Hunteria zeylanica	20	Oleaceae	20	Magnolia
						21	Jasminum sambac	21	Piperaceae	21	Mammea
						22	Lepidium sativum	22	Plantaginaceae	22	Mesua
						23	Magnolia champaca	23	Plumbaginaceae	23	Mimusops
						24	Mammea siamensis	24	Polygonaceae	24	Lagerstroemia
						25	Mesua ferrea	25	Ranunculaceae	25	Myristica
						26	Mimusops elengi	26	Sapotaceae	26	Neopicrorhiza
						27	Lagerstroemia floribunda	27	Styracaceae	27	Nigella
						28	Myristica fragrans	28	Thymelaeaceae	28	Piper
						29	Myristica fragrans	29	Zingiberaceae	29	Pistacia
						30	Myristica fragrans	30	Lythraceae	30	Plumbago
						31	Neopicrorhiza scrophulariiflora			31	Pterocarpus
						32	Nigella sativa			32	Rheum
						33	Piper retrofractum			33	Saussurea
						34	Piper sarmentosum			34	Styrax
						35	Piper wallichii			35	Syzygium
						36	Pistacia integerrima			36	Terminalia
						37	Plumbago indica			37	Tiliacora
						38	Pterocarpus santalinus			38	Tinospora
						39	Rheum officinale Rheum palmatum Rheum tanguticum			39	Trachyspermum
						40	Saussurea costus			40	Urceola
						41	Styrax spp.			41	Zingiber
						42	Syzygium aromaticum
						43	Terminalia chebula
						44	Tiliacora triandra
						45	Tinospora crispa
						46	Trachyspermum ammi
						47	Urceola minutiflora
						48	Zingiber officinale
						49	Borneol (พิมเสน)
4	4	YA HOM NA VA KOT	55	Market	Powders	1	Alyxia reinwardtii	1	Apiaceae	1	Alyxia
						2	Amomum testaceum	2	Apocynaceae	2	Amomum
						3	Anethum graveolens	3	Asteraceae	3	Anethum
						4	Angelica dahurica	4	Brassicaceae	4	Angelica
						5	Angelica sinensis	5	Calophyllaceae	5	Aquilaria
						6	Aquilaria crassna	6	Caprifoliaceae	6	Artemisia
						7	Artemisia annua	7	Combretaceae	7	Atractylodes
						8	Atractylodes lancea	8	Crusiaceae	8	Brucea
						9	Brucea javanica	9	Cyperaceae	9	Carum
						10	Carum carvi	10	Euphorbiaceae	10	Chrysopogon
						11	Chrysopogon zizanioides	11	Fabaceae	11	Cinnamomum
						12	Cinnamomum bejolghota	12	Lauraceae	12	Coriandrum
						13	Cinnamomum loureiroi	13	Menispermaceae	13	Cuminum
						14	Coriandrum sativum	14	Myristicaceae	14	Cyperus
						15	Cuminum cyminum	15	Myrtaceae	15	Dalbergia
						16	Cyperus rotundus	16	Nelumbonaceae	16	Digitaria
						17	Dalbergia candenatensis	17	Oleaceae	17	Euphorbia
						18	Digitaria ciliaris	18	Phyllanthaceae	18	Foeniculum
						19	Euphorbia antiquorum	19	Piperaceae	19	Glycyrrhiza
						20	Foeniculum vulgare	20	Plantaginaceae	20	Gymnopetalum
						21	Glycyrrhiza glabra	21	Plumbaginaceae	21	Jasminum
						22	Gymnopetalum chinense	22	Poaceae	22	Kaempferia
						23	Jasminum sambac	23	Ranunculaceae	23	Lepidium
						24	Kaempferia galanga	24	Sapotaceae	24	Ligusticum
						25	Lepidium sativum	25	Simaroubaceae	25	Mammea
						26	Ligusticum sinense	26	Zingiberaceae	26	Mesua
						27	Mammea siamensis	27	Thymelaeaceae	27	Mimusops
						28	Mesua ferrea	28	Pinaceae	28	Lagerstroemia
						29	Mimusops elengi			29	Myristica
						30	Lagerstroemia floribunda			30	Nardostachys
						31	Myristica fragrans			31	Nelumbo
						32	Myristica fragrans			32	Neopicrorhiza
						33	Myristica fragrans			33	Nigella
						34	Nardostachys jatamansi			34	Phyllanthus
						35	Nelumbo nucifera			35	Pimpinella
						36	Neopicrorhiza scrophulariiflora			36	Piper
						37	Nigella sativa			37	Plantago
						38	Phyllanthus emblica			38	Plumbago
						39	Pimpinella anisum			39	Pterocarpus
						40	Pinus sp.			40	Saussurea
						41	Piper retrofractum			41	Sophora
						42	Piper sarmentosum			42	Syzygium
						43	Piper wallichii			43	Terminalia
						44	Plantago ovata			44	Tinospora
						45	Plumbago indica			45	Trachyspermum
						46	Pterocarpus santalinus			46	Zingiber
						47	Saussurea costus
						48	Sophora tomentosa
						49	Syzygium aromaticum
						50	‎Terminalia bellirica
						51	Terminalia chebula
						52	Tinospora crispa
						53	Trachyspermum ammi
						54	Zingiber officinale
						55	Borneol (พิมเสน)
5	5	YA TAI	17	Market	Powders	1	Acacia concinna	1	Amaryllidaceae	1	Acacia
						2	Acacia concinna	2	Combretaceae	2	Allium
						3	Allium ascalonicum	3	Cucurbitaceae	3	Aloe
						4	Aloe vera	4	Euphorbiaceae	4	Baliospermum
						5	Baliospermum solanifolium	5	Fabaceae	5	Bambusa
						6	Bambusa bambos	6	Phyllanthaceae	6	Bridelia
						7	Bridelia ovata	7	Poaceae	7	Cassia
						8	Cassia fistula	8	Asphodelaceae	8	Gymnopetalum
						9	Gymnopetalum integrifolium			9	Leersia
						10	Leersia hexandra			10	Senna
						11	Senna siamea			11	Solori
						12	Solori scandens			12	Tamarindus
						13	Tamarindus indica			13	Terminalia
						14	Terminalia chebula			14	Trichosanthes
						15	Terminalia citrina
						16	Trichosanthes cordata
						17	Magnesium sulfate (ดีเกลือฝรั่ง)
6	6	YA TAD BAN JOB	22	Market	Powders	1	Amomum testaceum	1	Apiaceae	1	Amomum
						2	Angelica dahurica	2	Asteraceae	2	Angelica
						3	Angelica sinensis	3	Brassicaceae	3	Atractylodes
						4	Atractylodes lancea	4	Combretaceae	4	Cinnamomum
						5	Cinnamomum bejolghota	5	Dipterocarpaceae	5	Coriandrum
						6	Coriandrum sativum	6	Lauraceae	6	Cuminum
						7	Cuminum cyminum	7	Myristicaceae	7	Dryobalanops
						8	Dryobalanops aromatica	8	Myrtaceae	8	Kaempferia
						9	Kaempferia galanga	9	Piperaceae	9	Lepidium
						10	Lepidium sativum	10	Plantaginaceae	10	Myristica
						11	Myristica fragrans	11	Ranunculaceae	11	Neopicrorhiza
						12	Myristica fragrans	12	Zingiberaceae	12	Nigella
						13	Neopicrorhiza scrophulariiflora			13	Pimpinella
						14	Nigella sativa			14	Piper
						15	Pimpinella anisum			15	Syzygium
						16	Piper retrofractum			16	Terminalia
						17	Syzygium aromaticum			17	Trachyspermum
						18	Terminalia chebula			18	Zingiber
						19	Terminalia chebula
						20	Trachyspermum ammi
						21	Zingiber officinale
						22	Camphor (การบูร)
7	7	YA MAN TA TAD	27	Market	Powders	1	Allium sativum	1	Amaryllidaceae	1	Allium
						2	Anethum graveolens	2	Apiaceae	2	Anethum
						3	Angelica dahurica	3	Apocynaceae	3	Angelica
						4	Angelica sinensis	4	Asteraceae	4	Artemisia
						5	Artemisia annua	5	Brassicaceae	5	Atractylodes
						6	Atractylodes lancea	6	Fabaceae	6	Cinnamomum
						7	Cinnamomum bejolghota	7	Fagaceae	7	Coriandrum
						8	Coriandrum sativum	8	Lauraceae	8	Cuminum
						9	Cuminum cyminum	9	Myristicaceae	9	Foeniculum
						10	Foeniculum vulgare	10	Myrtaceae	10	Lepidium
						11	Lepidium sativum	11	Piperaceae	11	Ligusticum
						12	Ligusticum sinense	12	Plumbaginaceae	12	Myristica
						13	Myristica fragrans	13	Ranunculaceae	13	Nigella
						14	Myristica fragrans	14	Zingiberaceae	14	Oenanthe
						15	Nigella sativa			15	Piper
						16	Oenanthe javanica			16	Plumbago
						17	Piper nigrum			17	Pterocarpus
						18	Piper retrofractum			18	Quercus
						19	Piper sarmentosum			19	Syzygium
						20	Piper wallichii			20	Wrightia
						21	Plumbago indica			21	Zingiber
						22	Pterocarpus santalinus
						23	Quercus infectoria
						24	Syzygium aromaticum
						25	Wrightia arborea
						26	Zingiber officinale
						27	Camphor (การบูร)
8	8	YA VI SUM PA YA YAI	19	Market	Powders	1	Acorus calamus	1	Acoraceae	1	Acorus
						2	Albizia lucidior	2	Apiaceae	2	Albizia
						3	Amomum testaceum	3	Asteraceae	3	Amomum
						4	Angelica dahurica	4	Combretaceae	4	Angelica
						5	Angelica sinensis	5	Fabaceae	5	Artemisia
						6	Artemisia annua	6	Lauraceae	6	Atractylodes
						7	Atractylodes lancea	7	Menispermaceae	7	Cinnamomum
						8	Cinnamomum bejolghota	8	Myristicaceae	8	Coriandrum
						9	Cinnamomum spp.	9	Myrtaceae	9	Ligusticum
						10	Coriandrum sativum	10	Piperaceae	10	Myristica
						11	Ligusticum sinense	11	Zingiberaceae	11	Piper
						12	Myristica fragrans			12	Syzygium
						13	Myristica fragrans			13	Terminalia
						14	Piper retrofractum			14	Tinospora
						15	Syzygium aromaticum			15	Zingiber
						16	Terminalia arjuna
						17	Terminalia chebula
						18	Tinospora crispa
						19	Zingiber officinale
9	9	YA PRA SA KAN PLU	30	Market	Powders	1	Acorus calamus	1	Acoraceae	1	Acorus
						2	Albizia lebbeck	2	Apiaceae	2	Albizia
						3	Amomum testaceum	3	Apocynaceae	3	Amomum
						4	Amomum testaceum	4	Asteraceae	4	Angelica
						5	Angelica dahurica	5	Bignoniaceae	5	Aquilaria
						6	Aquilaria crassna	6	Capparaceae	6	Boesenbergia
						7	Boesenbergia rotunda	7	Combretaceae	7	Chrysopogon
						8	Chrysopogon zizanioides	8	Fabaceae	8	Cissampelos
						9	Cissampelos pareira	9	Menispermaceae	9	Coriandrum
						10	Coriandrum sativum	10	Myristicaceae	10	Cuminum
						11	Cuminum cyminum	11	Myrtaceae	11	Curcuma
						12	Curcuma longa	12	Piperaceae	12	Kaempferia
						13	Kaempferia galanga	13	Plumbaginaceae	13	Maerua
						14	Maerua siamensis	14	Poaceae	14	Myristica
						15	Myristica fragrans	15	Ranunculaceae	15	Nigella
						16	Nigella sativa	16	Thymelaeaceae	16	Oroxylum
						17	Oroxylum indicum	17	Zingiberaceae	17	Piper
						18	Piper nigrum			18	Plumbago
						19	Piper retrofractum			19	Raphistemma
						20	Piper sarmentosum			20	Saussurea
						21	Piper wallichii			21	Syzygium
						22	Plumbago indica			22	Terminalia
						23	Raphistemma puchellum			23	Zingiber
						24	Saussurea costus
						25	Syzygium aromaticum
						26	Terminalia nigrovenulosa
						27	Zingiber montanum
						28	Zingiber officinale
						29	Sulfur (กำมะถันเหลือง)
						30	Camphor (การบูร)
10	10	YA CHAN TA LEE LA	9	Market	Powders	1	Angelica dahurica	1	Apiaceae	1	Angelica
						2	Artemisia annua	2	Asteraceae	2	Artemisia
						3	Atractylodes lancea	3	Santalaceae	3	Atractylodes
						4	Eurycoma longifolia	4	Fabaceae	4	Eurycoma
						5	Gymnopetalum chinense	5	Cucurbitaceae	5	Gymnopetalum
						6	Pterocarpus santalinus	6	Menispermaceae	6	Pterocarpus
						7	Santalum album	7	Simaroubaceae	7	Santalum
						8	Tinospora crispa			8	Tinospora
						9	Borneol (พิมเสน)
11	11	YA PRA SA CHAN DAENG	12	Market	Powders	1	Bouea macrophylla	1	Anacardiaceae	1	Bouea
						2	Caesalpinia sappan	2	Apiaceae	2	Caesalpinia
						3	Citrus aurantifolia	3	Calophyllaceae	3	Citrus
						4	Helicia robusta	4	Fabaceae	4	Helicia
						5	Jasminum sambac	5	Myristicaceae	5	Jasminum
						6	Kaempferia galanga	6	Nelumbonaceae	6	Kaempferia
						7	Ligusticum sinense	7	Oleaceae	7	Ligusticum
						8	Mammea siamensis	8	Proteaceae	8	Mammea
						9	Mesua ferrea	9	Rutaceae	9	Mesua
						10	Myristica fragrans	10	Zingiberaceae	10	Myristica
						11	Nelumbo nucifera			11	Nelumbo
						12	Pterocarpus santalinus			12	Pterocarpus
12	12	YA PRA SA MA VAENG	7	Market	Powders	1	Caesalpinia bonduc	1	Asteraceae	1	Caesalpinia
						2	Curcuma spp.	2	Fabaceae	2	Curcuma
						3	Ocimum tenuiflorum	3	Lamiaceae	3	Ocimum
						4	Solanum spp.	4	Solanaceae	4	Solanum
						5	Solanum trilobatum	5	Zingiberaceae	5	Tarlmounia
						6	Tarlmounia elliptica
						7	Alum (สารส้ม)
13	13	YA UM MA RUE KA VA TEE	6	Market	Powders	1	Coriandrum sativum	1	Apiaceae	1	Coriandrum
						2	Cuminum cyminum	2	Combretaceae	2	Cuminum
						3	Glycyrrhiza glabra	3	Fabaceae	3	Glycyrrhiza
						4	Phyllanthus emblica	4	Phyllanthaceae	4	Phyllanthus
						5	Terminalia bellirica			5	Terminalia
						6	Terminalia chebula
14	14	YA PRA SA JET TA PUNG KI	16	Market	Powders	1	Albizia lucidior	1	Apocynaceae	1	Albizia
						2	Alpinia galanga	2	Euphorbiaceae	2	Alpinia
						3	Amomum testaceum	3	Fabaceae	3	Amomum
						4	Amomum testaceum	4	Menispermaceae	4	Cissampelos
						5	Cissampelos pareira	5	Myristicaceae	5	Cladogynos
						6	Cladogynos orientalis	6	Myrtaceae	6	Myristica
						7	Myristica fragrans	7	Piperaceae	7	Piper
						8	Myristica fragrans	8	Zingiberaceae	8	Rauvolfia
						9	Piper nigrum			9	Shirakiopsis
						10	Rauvolfia serpentina			10	Syzygium
						11	Shirakiopsis indica			11	Tinospora
						12	Syzygium aromaticum
						13	Syzygium cumini
						14	Tinospora crispa
						15	Rock salt (เกลือสินเธาว์)
						16	Camphor (การบูร)
15	15	YA THO RA NEE SAN TA KAT	26	Market	Powders	1	Alocasia macrorrhizos	1	Amaranthaceae	1	Alocasia
						2	Aloe vera	2	Apiaceae	2	Aloe
						3	Amomum testaceum	3	Araceae	3	Amomum
						4	Amomum villosum	4	Asphodelaceae	4	Amorphophallus
						5	Amorphophallus konjac	5	Asteraceae	5	Atractylodes
						6	Atractylodes lancea	6	Capparaceae	6	Capparis
						7	Capparis micracantha	7	Clusiaceae	7	Cuminum
						8	Cuminum cyminum	8	Colchicaceae	8	Dioscorea
						9	Dioscorea hispida	9	Combretaceae	9	Ferula
						10	Ferula assa-foetida	10	Dioscoreaceae	10	Garcinia
						11	Garcinia hanburyi	11	Fabaceae	11	Gloriosa
						12	Gloriosa superba	12	Myristicaceae	12	Glycyrrhiza
						13	Glycyrrhiza glabra	13	Myrtaceae	13	Iresine
						14	Iresine herbstii	14	Phyllanthaceae	14	Myristica
						15	Myristica fragrans	15	Piperaceae	15	Nigella
						16	Myristica fragrans	16	Plumbaginaceae	16	Phyllanthus
						17	Nigella sativa	17	Polygonaceae	17	Piper
						18	Phyllanthus emblica	18	Ranunculaceae	18	Plumbago
						19	Piper nigrum	19	Zingiberaceae	19	Rheum
						20	Plumbago indica			20	Saussurea
						21	Rheum officinale Rheum palmatum Rheum tanguticum			21	Syzygium
						22	Saussurea costus			22	Terminalia
						23	Syzygium aromaticum			23	Zingiber
						24	Terminalia chebula
						25	Zingiber officinale
						26	Camphor (การบูร)
16	16	YA LUENG PID SA MUT	13	Market	Powders	1	Allium sativum	1	Amaryllidaceae	1	Allium
						2	Curcuma longa	2	Balsaminaceae	2	Curcuma
						3	Curcuma spp.	3	Bignoniaceae	3	Cyperus
						4	Cyperus rotundus	4	Cyperaceae	4	Impatiens / Lawsonia
						5	Impatiens balsamina Lawsonia inermis	5	Fabaceae	5	Musa
						6	Musa ABB group (triploid) cv. ‘teep’	6	Lythraceae	6	Oroxylum
						7	Oroxylum indicum	7	Musaceae	7	Piper
						8	Piper retrofractum	8	Piperaceae	8	Punica
						9	Punica granatum	9	Rubiaceae	9	Senegalia
						10	Senegalia catechu	10	Zingiberaceae	10	Uncaria
						11	Uncaria gambir
						12	Lac (ครั่ง)
						13	Resin (ชันย้อย)
17	17	YA MA HA JAK YAI	25	Market	Powders	1	Allium sativum	1	Amaryllidaceae	1	Allium
						2	Aloe vera	2	Apiaceae	2	Aloe
						3	Amomum testaceum	3	Asphodelaceae	3	Amomum
						4	Angelica dahurica	4	Asteraceae	4	Angelica
						5	Atractylodes lancea	5	Brassicaceae	5	Atractylodes
						6	Coriandrum sativum	6	Combretaceae	6	Coriandrum
						7	Cuminum cyminum	7	Fabaceae	7	Cuminum
						8	Curcuma spp.	8	Lamiaceae	8	Curcuma
						9	Foeniculum vulgare	9	Myristicaceae	9	Foeniculum
						10	Glycyrrhiza glabra	10	Myrtaceae	10	Glycyrrhiza
						11	Lepidium sativum	11	Phyllanthaceae	11	Lepidium
						12	Myristica fragrans	12	Plantaginaceae	12	Myristica
						13	Myristica fragrans	13	Ranunculaceae	13	Neopicrorhiza
						14	Neopicrorhiza scrophulariiflora	14	Rubiaceae	14	Nigella
						15	Nigella sativa	15	Zingiberaceae	15	Ocimum
						16	Ocimum basilicum			16	Paederia
						17	Paederia linearis			17	Phyllanthus
						18	Phyllanthus emblica			18	Saussurea
						19	Saussurea costus			19	Syzygium
						20	Syzygium aromaticum			20	Terminalia
						21	Terminalia bellirica			21	Trachyspermum
						22	Terminalia chebula (Fruit)
						23	Terminalia chebula (Gal)
						24	Trachyspermum ammi
						25	Alum (สารส้ม)
18	18	YA KHAEW HOM	18	Market	Powders	1	Angiopteris evecta	1	Asteraceae	1	Angiopteris
						2	Chrysopogon zizanioides	2	Calophyllaceae	2	Chrysopogon
						3	Cordyline fruticosa	3	Cyatheaceae	3	Cordyline
						4	Cordyline fruticosa	4	Dioscoreaceae	4	Cyathea
						5	Cyathea spp.	5	Dipterocarpaceae	5	Dryobalanops
						6	Dryobalanops aromatica	6	Dracaenaceae	6	Eupatorium
						7	Eupatorium chinense	7	Fabaceae	7	Kaempferia
						8	Kaempferia galanga	8	Marattiaceae	8	Limnophila
						9	Limnophila rugosa	9	Myristicaceae	9	Ludisia
						10	Ludisia discolor	10	Nelumbonaceae	10	Mammea
						11	Mammea siamensis	11	Orchidaceae	11	Mesua
						12	Mesua ferrea	12	Plantaginaceae	12	Mimusops
						13	Mimusops elengi	13	Poaceae	13	Myristica
						14	Myristica fragrans	14	Sapotaceae	14	Nelumbo
						15	Nelumbo nucifera	15	Zingiberaceae	15	Pterocarpus
						16	Pterocarpus santalinus			16	Sophora
						17	Sophora exigua			17	Tacca
						18	Tacca chantrieri
19	19	YA SAENG MUEK	12	Market	Powders	1	Allium ascalonicum	1	Amaryllidaceae	1	Allium
						2	Amomum testaceum	2	Asteraceae	2	Amomum
						3	Dryobalanops aromatica	3	Dipterocarpaceae	3	Dryobalanops
						4	Eupatorium chinense	4	Lamiaceae	4	Eupatorium
						5	Mansonia gagei	5	Loliginidae	5	Mansonia
						6	Myristica fragrans	6	Malvaceae	6	Myristica
						7	Myristica fragrans	7	Myristicaceae	7	Ocimum
						8	Myristica fragrans	8	Myrtaceae	8	Sepioteuthis
						9	Ocimum tenuiflorum	9	Zingiberaceae	9	Syzygium
						10	Sepioteuthis lessoniana
						11	Syzygium aromaticum
						12	Borneol (พิมเสน)
20	20	YA TREE HOM	9	Market	Powders	1	Angelica dahurica	1	Apiaceae	1	Angelica
						2	Coriandrum sativum	2	Combretaceae	2	Coriandrum
						3	Glycyrrhiza glabra	3	Fabaceae	3	Glycyrrhiza
						4	Phyllanthus emblica	4	Phyllanthaceae	4	Phyllanthus
						5	Rheum officinale Rheum palmatum Rheum tanguticum	5	Polygonaceae	5	Rheum
						6	Terminalia bellirica			6	Terminalia
						7	Terminalia chebula			7	Trigonella
						8	Terminalia spp.
						9	Trigonella foenum-graecum
21	21	YA MA HA NIL TANG THONG	11	Market	Powders	1	Calamus spp.	1	Anacardiaceae	1	Calamus
						2	Entada spp.	2	Arecaceae	2	Entada
						3	Monetaria moneta	3	Cypraeidae	3	Monetaria
						4	Myristica fragrans	4	Fabaceae	4	Myristica
						5	Pogostemon cablin	5	Lamiaceae	5	Pogostemon
						6	Pterocarpus santalinus	6	Loliginidae	6	Pterocarpus
						7	Sapindus rarak	7	Menispermaceae	7	Sapindus
						8	Sepioteuthis lessoniana	8	Myristicaceae	8	Sepioteuthis
						9	Spondias pinnata	9	Sapindaceae	9	Spondias
						10	Tectona grandis			10	Tectona
						11	Tiliacora triandra			11	Tiliacora
22	22	YA PRA SA PRAO YAI	21	Market	Powders	1	Amomum testaceum	1	Apiaceae	1	Amomum
						2	Anethum graveolens	2	Asteraceae	2	Anethum
						3	Angelica dahurica	3	Brassicaceae	3	Angelica
						4	Angelica sinensis	4	Calophyllaceae	4	Artemisia
						5	Artemisia annua	5	Fabaceae	5	Atractylodes
						6	Atractylodes lancea	6	Myristicaceae	6	Cuminum
						7	Cuminum cyminum	7	Myrtaceae	7	Foeniculum
						8	Foeniculum vulgare	8	Nelumbonaceae	8	Kaempferia
						9	Kaempferia galanga	9	Ranunculaceae	9	Lepidium
						10	Lepidium sativum	10	Santalaceae	10	Ligusticum
						11	Ligusticum sinense	11	Sapotaceae	11	Mammea
						12	Mammea siamensis	12	Zingiberaceae	12	Mesua
						13	Mesua ferrea			13	Mimusops
						14	Mimusops elengi			14	Myristica
						15	Myristica fragrans			15	Nelumbo
						16	Myristica fragrans			16	Nigella
						17	Nelumbo nucifera			17	Pterocarpus
						18	Nigella sativa			18	Santalum
						19	Pterocarpus santalinus			19	Syzygium
						20	Santalum album
						21	Syzygium aromaticum
23	23	YA PRA SA KA PRAO	9	Market	Powders	1	Allium sativum	1	Amaryllidaceae	1	Allium
						2	Citrus hystrix	2	Apiaceae	2	Citrus
						3	Citrus hystrix	3	Fabaceae	3	Ferula
						4	Ferula assa-foetida	4	Piperaceae	4	Glycyrrhiza
						5	Glycyrrhiza glabra	5	Rutaceae	5	Piper
						6	Piper nigrum	6	Zingiberaceae	6	Zingiber
						7	Piper retrofractum
						8	Zingiber officinale
						9	Rock salt (เกลือสินเธาว์)
24	24	YA PRA SA PLAI	12	Market	Powders	1	Acorus calamus	1	Acoraceae	1	Acorus
						2	Allium ascalonicum	2	Amaryllidaceae	2	Allium
						3	Allium sativum	3	Piperaceae	3	Citrus
						4	Citrus hystrix	4	Ranunculaceae	4	Curcuma
						5	Curcuma spp.	5	Rutaceae	5	Nigella
						6	Nigella sativa	6	Zingiberaceae	6	Piper
						7	Piper nigrum			7	Zingiber
						8	Piper retrofractum
						9	Zingiber montanum
						10	Zingiber officinale
						11	Rock salt (เกลือสินเธาว์)
						12	Camphor (การบูร)
25	33	YA CAPSULE PRA SA PLAI	12	Hospital	Capsule	1	Acorus calamus	1	Acoraceae	1	Acorus
						2	Allium ascalonicum	2	Amaryllidaceae	2	Allium
						3	Allium sativum	3	Piperaceae	3	Citrus
						4	Citrus hystrix	4	Ranunculaceae	4	Curcuma
						5	Curcuma spp.	5	Rutaceae	5	Nigella
						6	Nigella sativa	6	Zingiberaceae	6	Piper
						7	Piper nigrum			7	Zingiber
						8	Piper retrofractum
						9	Zingiber montanum
						10	Zingiber officinale
						11	Rock salt (เกลือสินเธาว์)
						12	Camphor (การบูร)
26	34	YA PLUK FAI TAD	8	Hospital	Capsule	1	Acorus calamus	1	Acoraceae	1	Acorus
						2	Iresine herbstii	2	Amaranthaceae	2	Iresine
						3	Oenanthe javanica	3	Apiaceae	3	Oenanthe
						4	Piper nigrum	4	Piperaceae	4	Piper
						5	Piper retrofractum	5	Zingiberaceae	5	Zingiber
						6	Piper sarmentosum
						7	Piper wallichii
						8	Zingiber officinale
27	35	YA UM MA RUE KA VA TEE	6	Hospital	Powders	1	Coriandrum sativum	1	Apiaceae	1	Coriandrum
						2	Cuminum cyminum	2	Combretaceae	2	Cuminum
						3	Glycyrrhiza glabra	3	Fabaceae	3	Glycyrrhiza
						4	Phyllanthus emblica	4	Phyllanthaceae	4	Phyllanthus
						5	Terminalia bellirica			5	Terminalia
						6	Terminalia chebula
28	36	YA PRAB CHOM PU TA VEEP	4	Hospital	Capsule	1	Acanthus ebracteatus	1	Acanthaceae	1	Acanthus
						2	Clausena excavata	2	Myrtaceae	2	Clausena
						3	Piper nigrum	3	Piperaceae	3	Piper
						4	Syzygium aromaticum	4	Rutaceae	4	Syzygium
29	37	YA PRA SA KAN PLU	30	Hospital	Capsule	1	Acorus calamus	1	Acoraceae	1	Acorus
						2	Albizia lebbeck	2	Apiaceae	2	Albizia
						3	Amomum testaceum	3	Apocynaceae	3	Amomum
						4	Amomum testaceum	4	Asteraceae	4	Angelica
						5	Angelica dahurica	5	Bignoniaceae	5	Aquilaria
						6	Aquilaria crassna	6	Capparaceae	6	Boesenbergia
						7	Boesenbergia rotunda	7	Combretaceae	7	Chrysopogon
						8	Chrysopogon zizanioides	8	Fabaceae	8	Cissampelos
						9	Cissampelos pareira	9	Menispermaceae	9	Coriandrum
						10	Coriandrum sativum	10	Myristicaceae	10	Cuminum
						11	Cuminum cyminum	11	Myrtaceae	11	Curcuma
						12	Curcuma longa	12	Piperaceae	12	Kaempferia
						13	Kaempferia galanga	13	Plumbaginaceae	13	Maerua
						14	Maerua siamensis	14	Poaceae	14	Myristica
						15	Myristica fragrans	15	Ranunculaceae	15	Nigella
						16	Nigella sativa	16	Thymelaeaceae	16	Oroxylum
						17	Oroxylum indicum	17	Zingiberaceae	17	Piper
						18	Piper nigrum			18	Plumbago
						19	Piper retrofractum			19	Raphistemma
						20	Piper sarmentosum			20	Saussurea
						21	Piper wallichii			21	Syzygium
						22	Plumbago indica			22	Terminalia
						23	Raphistemma puchellum			23	Zingiber
						24	Saussurea costus
						25	Syzygium aromaticum
						26	Terminalia nigrovenulosa
						27	Zingiber montanum
						28	Zingiber officinale
						29	Sulfur (การบูร)
						30	Camphor (การบูร)
30	38	YA WAN CHAK MOD LUK	4	Hospital	Capsule	1	Angelica sinensis	1	Apiaceae	1	Angelica
						2	Curcuma aromatica	2	Hypoxidaceae	2	Curcuma
						3	Curcuma comosa Curcuma latifolia	3	Zingiberaceae	3	Molineria
						4	Molineria latifolia
31	39	YA SA HAT SA THA RA	5	Hospital	Capsule	1	Clausena excavata	1	Combretaceae	1	Clausena
						2	Piper nigrum	2	Piperaceae	2	Piper
						3	Piper retrofractum	3	Plumbaginaceae	3	Plumbago
						4	Plumbago indica	4	Rutaceae	4	Terminalia
						5	Terminalia chebula
32	40	KRA CHAI DAM	1	Hospital	Capsule	1	Kaempferia parviflora	1	Zingiberaceae	1	Kaempferia
33	41	CORDYCEPS & GINSENG	2	Hospital	Capsule	1	Ophiocordycep sinensis	1	Araliaceae	1	Panax
						2	Panax ginseng
34	42	YA BAN TAO RID SEE DUANG TA WARN	4	Hospital	Tablets	1	Cissus quadrangularis	1	Anacardiaceae	1	Cissus
						2	Clerodendrum serratum	2	Lamiaceae	2	Clerodendrum
						3	Pistacia integerrima	3	Polygonaceae	3	Pistacia
						4	Rheum officinale Rheum palmatum Rheum tanguticum	4	Vitaceae	4	Rheum
35	43	ANTIPYRETIC TABLETS (1)	7	Hospital	Tablets	1	Angelica dahurica	1	Apiaceae	1	Angelica
						2	Artemisia annua	2	Asteraceae	2	Artemisia
						3	Atractylodes lancea	3	Cucurbitaceae	3	Atractylodes
						4	Eurycoma longifolia	4	Fabaceae	4	Eurycoma
						5	Gymnopetalum chinense	5	Menispermaceae	5	Gymnopetalum
						6	Pterocarpus santalinus	6	Simaroubaceae	6	Pterocarpus
						7	Tinospora crispa			7	Tinospora
36	44	ANTIPYRETIC TABLETS (2)	7	Hospital	Tablets	1	Angelica dahurica	1	Apiaceae	1	Angelica
						2	Artemisia annua	2	Asteraceae	2	Artemisia
						3	Atractylodes lancea	3	Cucurbitaceae	3	Atractylodes
						4	Eurycoma longifolia	4	Fabaceae	4	Eurycoma
						5	Gymnopetalum chinense	5	Menispermaceae	5	Gymnopetalum
						6	Pterocarpus santalinus	6	Simaroubaceae	6	Pterocarpus
						7	Tinospora crispa			7	Tinospora
37	45	YA TRI PA LA	3	Hospital	Capsule	1	Phyllanthus emblica	1	Combretaceae	1	Phyllanthus
						2	Terminalia bellirica	2	Phyllanthaceae	2	Terminalia
						3	Terminalia chebula
38	46	INDIA SENNA CAPSULES	1	Hospital	Tablets	1	Senna alexandrina	1	Fabaceae	1	Senna
39	47	YA HA RAK SA KAD	5	Hospital	Tablets	1	Capparis micracantha	1	Capparaceae	1	Capparis
						2	Clerodendrum indicum	2	Lamiaceae	2	Clerodendrum
						3	Ficus racemosa	3	Menispermaceae	3	Ficus
						4	Harrisonia perforata	4	Moraceae	4	Harrisonia
						5	Tiliacora triandra	5	Simaroubaceae	5	Tiliacora

## Sheet: Sheet2
Tittle	DNA metabarcoding to unravel plant species composition in selected herbal medicines on the National List of Essential Medicines (NLEM) of Thailand
Authors	Santhosh Kumar J. Urumarudappa1, Chayapol Tungphatthong1, Pinidphon Prombutara2, 3, and Suchada Sukrong1, *
Affiliation	1Research Unit of DNA Barcoding of Thai Medicinal Plants, Department of Pharmacognosy and Pharmaceutical Botany, Faculty of Pharmaceutical Sciences, Chulalongkorn University, Bangkok 10330, Thailand
	2Omics Sciences and Bioinformatics Center, Faculty of Science, Chulalongkorn University, Bangkok 10330, Thailand
	3Microbiome Research Unit for Probiotics in Food and Cosmetics, Faculty of Science, Chulalongkorn University, Bangkok 10330, Thailand
*Corresponding author	Professor Suchada Sukrong, Ph.D.
	Research Unit of DNA Barcoding of Thai Medicinal Plants,
	Department of Pharmacognosy and Pharmaceutical Botany,
	Faculty of Pharmaceutical Sciences, Chulalongkorn University,
	Bangkok 10330, Thailand
	Phone: +6681-819-6742, Fax: +6622-558-227
	Email: suchada.su@chula.ac.th
Table 6S: Details of the plant species used as ingredients in the herbal samples.
Sample Number	Sample Code	Herbal product name	Total no. of ingredients mentioned in labels	Sourec of collection	Dosage form	Total number of genus mentioned in labels	Total number of family mentioned in labels
1	1	YA HOM THEP PA JIT	48	Market	Powders	36	25
2	2	YA HOM TIP O SOT	48	Market	Powders	41	27
3	3	YA HOM IN TA JAK	49	Market	Powders	41	30
4	4	YA HOM NA VA KOT	55	Market	Powders	46	28
5	5	YA TAI	17	Market	Powders	14	8
6	6	YA TAD BAN JOB	22	Market	Powders	18	12
7	7	YA MAN TA TAD	27	Market	Powders	21	14
8	8	YA VI SUM PA YA YAI	19	Market	Powders	15	11
9	9	YA PRA SA KAN PLU	30	Market	Powders	23	17
10	10	YA CHAN TA LEE LA	9	Market	Powders	8	7
11	11	YA PRA SA CHAN DAENG	12	Market	Powders	12	10
12	12	YA PRA SA MA VAENG	7	Market	Powders	5	5
13	13	YA UM MA RUE KA VA TEE	6	Market	Powders	5	4
14	14	YA PRA SA JET TA PUNG KI	16	Market	Powders	11	8
15	15	YA THO RA NEE SAN TA KAT	26	Market	Powders	23	19
16	16	YA LUENG PID SA MUT	13	Market	Powders	10	10
17	17	YA MA HA JAK YAI	25	Market	Powders	21	15
18	18	YA KHAEW HOM	18	Market	Powders	17	15
19	19	YA SAENG MUEK	12	Market	Powders	9	9
20	20	YA TREE HOM	9	Market	Powders	7	5
21	21	YA MA HA NIL TANG THONG	11	Market	Powders	11	9
22	22	YA PRA SA PRAO YAI	21	Market	Powders	19	12
23	23	YA PRA SA KA PRAO	9	Market	Powders	6	6
24	24	YA PRA SA PLAI	12	Market	Powders	7	6
25	33	YA CAPSULE PRA SA PLAI	12	Hospital	Capsule	7	6
26	34	YA PLUK FAI TAD	8	Hospital	Capsule	5	5
27	35	YA UM MA RUE KA VA TEE	6	Hospital	Powders	5	4
28	36	YA PRAB CHOM PU TA VEEP	4	Hospital	Capsule	4	4
29	37	YA PRA SA KAN PLU	30	Hospital	Capsule	23	17
30	38	YA WAN CHAK MOD LUK	4	Hospital	Capsule	3	3
31	39	YA SA HAT SA THA RA	5	Hospital	Capsule	4	4
32	40	KRA CHAI DAM	1	Hospital	Capsule	1	1
33	41	CORDYCEPS & GINSENG	2	Hospital	Capsule	1	1
34	42	YA BAN TAO RID SEE DUANG TA WARN	4	Hospital	Tablets	4	4
35	43	ANTIPYRETIC TABLETS (1)	7	Hospital	Tablets	7	6
36	44	ANTIPYRETIC TABLETS (2)	7	Hospital	Tablets	7	6
37	45	YA TRI PA LA	3	Hospital	Capsule	2	2
38	46	INDIA SENNA CAPSULES	1	Hospital	Tablets	1	1
39	47	YA HA RAK SA KAD	5	Hospital	Tablets	5	5
