# Supplementary material for: DNA metabarcoding to unravel plant species composition in selected herbal medicines on the National List of Essential Medicines (NLEM) of Thailand
Source: Sci Rep. 2020 Oct 26;10:18259. doi: 10.1038/s41598-020-75305-0 (PMC7588419; doi:10.1038/s41598-020-75305-0)
Supplement: Supplementary file 7 — Supplementary Information 7. [file 41598_2020_75305_MOESM7_ESM.xlsx]

## Sheet: Sheet1
Tittle	DNA metabarcoding to unravel plant species composition in selected herbal medicines on the National List of Essential Medicines (NLEM) of Thailand
Authors	Santhosh Kumar J. Urumarudappa1, Chayapol Tungphatthong1, Pinidphon Prombutara2, 3, and Suchada Sukrong1, *
Affiliation	1Research Unit of DNA Barcoding of Thai Medicinal Plants, Department of Pharmacognosy and Pharmaceutical Botany, Faculty of Pharmaceutical Sciences, Chulalongkorn University, Bangkok 10330, Thailand
	2Omics Sciences and Bioinformatics Center, Faculty of Science, Chulalongkorn University, Bangkok 10330, Thailand
	3Microbiome Research Unit for Probiotics in Food and Cosmetics, Faculty of Science, Chulalongkorn University, Bangkok 10330, Thailand
*Corresponding author	Professor Suchada Sukrong, Ph.D.
	Research Unit of DNA Barcoding of Thai Medicinal Plants,
	Department of Pharmacognosy and Pharmaceutical Botany,
	Faculty of Pharmaceutical Sciences, Chulalongkorn University,
	Bangkok 10330, Thailand
	Phone: +6681-819-6742, Fax: +6622-558-227
	Email: suchada.su@chula.ac.th
Table S7: Total numbers of species, genera and families listed for the herbal samples.
Name of ingredients mentioned in labels		Family		Genus		Species
1	Acacia concinna (Willd.) DC.	1	Acanthaceae	1	Acacia	1	Acacia concinna
2	Acanthus ebracteatus Vahl	2	Acoraceae	2	Acanthus	2	Acanthus ebracteatus
3	Acorus calamus L.	3	Amaranthaceae	3	Acorus	3	Acorus calamus
4	Albizia lebbeck (L.) Benth.	4	Amaryllidaceae	4	Albizia	4	Albizia lebbeck
5	Albizia lucidior (Steud.) I.C.Nielsen	5	Anacardiaceae	5	Allium	5	Albizia lucidior
6	Allium ascalonicum L.	6	Annonaceae	6	Alocasia	6	Allium ascalonicum
7	Allium sativum L.	7	Apiaceae	7	Aloe	7	Allium sativum
8	Alocasia macrorrhizos (L.) G.Don	8	Apocynaceae	8	Alpinia	8	Alocasia macrorrhizos
9	Aloe vera (L.) Burm.f.	9	Araceae	9	Alyxia	9	Aloe vera
10	Alpinia galanga (L.) Willd.	10	Araliaceae	10	Amomum	10	Alpinia galanga
11	Alyxia reinwardtii Blume	11	Arecaceae	11	Amorphophallus	11	Alyxia reinwardtii
12	Amomum testaceum Ridl.	12	Asphodelaceae	12	Anethum	12	Amomum testaceum
13	Amomum villosum Lour.	13	Asteraceae	13	Angelica	13	Amomum villosum
14	Amorphophallus konjac	14	Balsaminaceae	14	Angiopteris	14	Amorphophallus konjac
15	Anethum graveolens L.	15	Bignoniaceae	15	Aquilaria	15	Anethum graveolens
16	Angelica dahurica (Hoffm.) Benth. & Hook.f. ex Franch. & Sav.	16	Bixaceae	16	Artemisia	16	Angelica dahurica
17	Angelica sinensis (Oliv.) Diels	17	Brassicaceae	17	Atractylodes	17	Angelica sinensis
18	Angiopteris evecta (G. Forst.) Hoffm.	18	Calophyllaceae	18	Baliospermum	18	Angiopteris evecta
19	Aquilaria crassna Pierre ex Lecomte	19	Capparaceae	19	Bambusa	19	Aquilaria crassna
20	Artemisia annua L.	20	Caprifoliaceae	20	Bixa	20	Artemisia annua
21	Atractylodes lancea (Thunb.) DC.	21	Clusiaceae	21	Boesenbergia	21	Atractylodes lancea
22	Baliospermum solanifolium (Burm.) Suresh	22	Colchicaceae	22	Bouea	22	Baliospermum solanifolium
23	Bambusa bambos (L.) Voss	23	Combretaceae	23	Bridelia	23	Bambusa bambos
24	Bixa orellana L.	24	Crusiaceae	24	Brucea	24	Bixa orellana
25	Boesenbergia rotunda (L.) Mansf.	25	Cucurbitaceae	25	Caesalpinia	25	Boesenbergia rotunda
26	Bos primigenius	26	Cupressaceae	26	Calamus	26	Bos primigenius
27	Bouea macrophylla Griff.	27	Cyatheaceae	27	Cananga	27	Bouea macrophylla
28	Bridelia ovata Decne.	28	Cyperaceae	28	Capparis	28	Bridelia ovata
29	Brucea javanica (L.) Merr.	29	Cypraeidae	29	Carum	29	Brucea javanica
30	Caesalpinia bonduc (L.) Roxb.	30	Dioscoreaceae	30	Cassia	30	Caesalpinia bonduc
31	Caesalpinia sappan L.	31	Dipterocarpaceae	31	Chrysopogon	31	Caesalpinia sappan
32	Calamus spp.	32	Dracaenaceae	32	Cinnamomum	32	Calamus spp.
33	Cananga odorata (Lam.) Hook.f. & Thomson	33	Euphorbiaceae	33	Cissampelos	33	Cananga odorata
34	Capparis micracantha DC.	34	Fabaceae	34	Cissus	34	Capparis micracantha
35	Carum carvi L.	35	Hydrocharitaceae	35	Citrus	35	Carum carvi
36	Cassia fistula L.	36	Hypoxidaceae	36	Cladogynos	36	Cassia fistula
37	Chrysopogon zizanioides (L.) Roberty	37	Lamiaceae	37	Clausena	37	Chrysopogon zizanioides
38	Cinnamomum bejolghota (Buch.-Ham.) Sweet	38	‎Lauraceae	38	Clerodendrum	38	Cinnamomum bejolghota
39	Cinnamomum loureiroi Nees	39	Loliginidae	39	Cordyline	39	Cinnamomum loureiroi
40	Cinnamomum spp.	40	Lythraceae	40	Coriandrum	40	Cinnamomum spp.
41	Cissampelos pareira L.	41	Magnoliaceae	41	Cuminum	41	Cissampelos pareira
42	Cissus quadrangularis L.	42	Malvaceae	42	Curcuma	42	Cissus quadrangularis
43	Citrus × aurantium L.	43	Marattiaceae	43	Cyathea	43	Citrus ×aurantium
44	Citrus aurantiifolia (Christm.) Swingle	44	Menispermaceae	44	Cyperus	44	Citrus aurantifolia
45	Citrus hystrix DC.	45	Moraceae	45	Dalbergia	45	Citrus hystrix
46	Citrus maxima (Burm.) Merr.	46	Musaceae	46	Digitaria	46	Citrus maxima
47	Citrus medica L.	47	Myristicaceae	47	Dioscorea	47	Citrus medica
48	Citrus reticulata Blanco	48	Myrtaceae	48	Dryobalanops	48	Citrus reticulata
49	Citrus sinensis (L.) Osbeck	49	Nelumbonaceae	49	Enhalus	49	Citrus sinensis
50	Cladogynos orientalis Zipp. ex Span.	50	Nymphaeaceae	50	Entada	50	Cladogynos orientalis
51	Clausena excavata Burm.f.	51	Oleaceae	51	Eupatorium	51	Clausena excavata
52	Clerodendrum indicum (L.) Kuntze	52	Orchidaceae	52	Euphorbia	52	Clerodendrum indicum
53	Clerodendrum serratum (L.) Moon	53	Phyllanthaceae	53	Eurycoma	53	Clerodendrum serratum
54	Cordyline fruticosa (L.) A.Chev.	54	Pinaceae	54	Ferula	54	Cordyline fruticosa
55	Coriandrum sativum L.	55	Piperaceae	55	Ficus	55	Coriandrum sativum
56	Cuminum cyminum L.	56	Plantaginaceae	56	Foeniculum	56	Cuminum cyminum
57	Curcuma aromatica Salisb.	57	Plumbaginaceae	57	Garcinia	57	Curcuma aromatica
58	Curcuma latifolia Roscoe	58	Poaceae	58	Gloriosa	58	Curcuma comosa Curcuma latifolia
59	Curcuma comosa Roxb.	59	Polygonaceae	59	Glycyrrhiza	59	Curcuma longa
60	Curcuma longa L.	60	Proteaceae	60	Gymnopetalum	60	Curcuma spp.
61	Curcuma spp.	61	Ranunculaceae	61	Harrisonia	61	Cyathea spp.
62	Cyathea spp.	62	Rubiaceae	62	Helicia	62	Cyperus esculentus
63	Cyperus esculentus L.	63	Rutaceae	63	Hunteria	63	Cyperus rotundus
64	Cyperus rotundus L.	64	Santalaceae	64	Impatiens / Lawsonia	64	Dalbergia candenatensis
65	Dalbergia candenatensis (Dennst.) Prain	65	Sapindaceae	65	Iresine	65	Digitaria ciliaris
66	Digitaria ciliaris (Retz.) Koeler	66	Sapotaceae	66	Jasminum	66	Dioscorea hispida
67	Dioscorea hispida Dennst.	67	Simaroubaceae	67	Kaempferia	67	Dryobalanops aromatica
68	Dryobalanops aromatica C.F.Gaertn	68	Solanaceae	68	Lagerstroemia	68	Enhalus acoroides
69	Enhalus acoroides (L.f.) Royle	69	Styracaceae	69	Leersia	69	Entada spp.
70	Entada spp.	70	Thymelaeaceae	70	Lepidium	70	Eupatorium chinense
71	Eupatorium chinense L.	71	Vitaceae	71	Ligusticum	71	Euphorbia antiquorum
72	Euphorbia antiquorum L.	72	Zingiberaceae	72	Limnophila	72	Eurycoma longifolia
73	Eurycoma longifolia Jack			73	Ludisia	73	Ferula assa-foetida
74	Ferula assa-foetida L.			74	Maerua	74	Ficus racemosa
75	Ficus racemosa L.			75	Magnolia	75	Foeniculum vulgare
76	Foeniculum vulgare Mill.			76	Mammea	76	Garcinia hanburyi
77	Garcinia hanburyi Hook.f.			77	Mansonia	77	Gloriosa superba
78	Gloriosa superba L.			78	Mesua	78	Glycyrrhiza glabra
79	Glycyrrhiza glabra L.			79	Mimusops	79	Gymnopetalum chinense
80	Gymnopetalum chinense (Lour.) Merr.			80	Molineria	80	Gymnopetalum integrifolium
81	Gymnopetalum integrifolium (Roxb.) Kurz			81	Monetaria	81	Harrisonia perforata
82	Harrisonia perforata (Blanco) Merr.			82	Musa	82	Helicia robusta
83	Helicia robusta (Roxb.) R.Br. ex Blume			83	Myristica	83	Hunteria zeylanica
84	Hunteria zeylanica (Retz.) Gardner ex Thwaites			84	Nardostachys	84	Impatiens balsamina Lawsonia inermis
85	Impatiens balsamina L			85	Nelumbo	85	Iresine herbstii
86	Lawsonia inermis L.			86	Neopicrorhiza	86	Jasminum sambac
87	Iresine herbstii Hook.			87	Nigella	87	Kaempferia galanga
88	Jasminum sambac (L.) Aiton			88	Nymphaea	88	Kaempferia parviflora
89	Kaempferia galanga L.			89	Ocimum	89	Lagerstroemia floribunda
90	Kaempferia parviflora Wall. ex Baker			90	Oenanthe	90	Leersia hexandra
91	Lagerstroemia floribunda			91	Oroxylum	91	Lepidium sativum
92	Leersia hexandra Sw.			92	Paederia	92	Ligusticum sinense
93	Lepidium sativum L.			93	Panax	93	Limnophila rugosa
94	Ligusticum sinense Oliv.			94	Phyllanthus	94	Ludisia discolor
95	Limnophila rugosa (Roth) Merr.			95	Pimpinella	95	Maerua siamensis
96	Ludisia discolor (Ker Gawl.) A.Rich.			96	Piper	96	Magnolia champaca
97	Maerua siamensis (Kurz) Pax			97	Pistacia	97	Mammea siamensis
98	Magnolia champaca (L.) Baill. ex Pierre			98	Plantago	98	Mansonia gagei
99	Mammea siamensis T.Anderson			99	Platycladus	99	Mesua ferrea
100	Mansonia gagei J.R.Drumm.			100	Plumbago	100	Mimusops elengi
101	Mesua ferrea L.			101	Pogostemon	101	Molineria latifolia
102	Mimusops elengi L.			102	Polyalthia	102	Monetaria moneta
103	Molineria latifolia (Dryand. ex W.T.Aiton) Herb. ex Kurz			103	Pterocarpus	103	Musa ABB group (triploid) cv. ‘teep’
104	Musa ABB group (triploid) cv. ‘teep’			104	Punica	104	Myristica fragrans
105	Myristica fragrans Houtt.			105	Quercus	105	Nardostachys jatamansi
106	Nardostachys jatamansi (D.Don) DC.			106	Raphistemma	106	Nelumbo nucifera
107	Nelumbo nucifera Gaertn.			107	Rauvolfia	107	Neopicrorhiza scrophulariiflora
108	Neopicrorhiza scrophulariiflora (Pennell) D.Y.Hong			108	Rheum	108	Nigella sativa
109	Nigella sativa L.			109	Santalum	109	Nymphaea nouchali
110	Nymphaea nouchali Burm.f.			110	Sapindus	110	Nymphaea pubescens
111	Nymphaea pubescens Willd.			111	Saussurea	111	Nymphaea spp.
112	Nymphaea spp.			112	Senegalia	112	Ocimum basilicum
113	Ocimum basilicum L.			113	Senna	113	Ocimum tenuiflorum
114	Ocimum tenuiflorum L.			114	Sepioteuthis	114	Oenanthe javanica
	Oenanthe javanica (Blume) DC.			115	Shirakiopsis	115	Ophiocordycep sinensis
116	Oroxylum indicum (L.) Kurz			116	Solanum	116	Oroxylum indicum
117	Paederia linearis Hook.f.			117	Solori	117	Paederia linearis
118	Panax ginseng C.A.Mey.			118	Sophora	118	Panax ginseng
119	Phyllanthus emblica L.			119	Spondias	119	Phyllanthus emblica
120	Pimpinella anisum L.			120	Styrax	120	Pimpinella anisum
121	Pinus sp.			121	Syzygium	121	Pinus sp.
122	Piper nigrum L.			122	Tacca	122	Piper nigrum
123	Piper retrofractum Vahl			123	Tamarindus	123	Piper retrofractum
124	Piper sarmentosum Roxb.			124	Tarlmounia	124	Piper sarmentosum
125	Piper wallichii (Miq.) Hand.-Mazz.			125	Tectona	125	Piper wallichii
126	Pistacia integerrima J. L. Stewart ex Brandis			126	Terminalia	126	Pistacia integerrima
127	Plantago ovata Forssk.			127	Tiliacora	127	Plantago ovata
128	Platycladus orientalis (L.) Franco			128	Tinospora	128	Platycladus orientalis
129	Plumbago indica L.			129	Trachyspermum	129	Plumbago indica
130	Pogostemon cablin (Blanco) Benth.			130	Trapa	130	Pogostemon cablin
131	Polyalthia parviflora Ridl.			131	Trichosanthes	131	Polyalthia parviflora
132	Pterocarpus santalinus L.f.			132	Trigonella	132	Pterocarpus santalinus
133	Punica granatum L.			133	Uncaria	133	Punica granatum
134	Quercus infectoria G.Olivier			134	Urceola	134	Quercus infectoria
135	Raphistemma pulchellum (Roxb.) Wall.			135	Wrightia	135	Raphistemma puchellum
136	Rauvolfia serpentina (L.) Benth. ex Kurz			136	Zingiber	136	Rauvolfia serpentina
137	Rheum officinale Baill. Rheum palmatum L.					137	Rheum officinale Rheum palmatum Rheum tanguticum
138	Rheum tanguticum Maxim. ex Balf.					138	Santalum album
139	Santalum album L.					139	Sapindus rarak
140	Sapindus rarak DC.					140	Saussurea costus
141	Saussurea costus (Falc.) Lipsch.					141	Rheum tanguticum
142	Senegalia catechu (L. f.) P.J.H. Hurter & Mabb.					142	Senna alexandrina
143	Senna alexandrina Mill.					143	Senna siamea
144	Senna siamea (Lam.) H.S.Irwin & Barneby					144	Sepioteuthis lessoniana
145	Shirakiopsis indica (Willd.) Esser					145	Shirakiopsis indica
146	Solanum spp.					146	Solanum spp.
147	Solanum trilobatum L.					147	Solanum trilobatum
148	Solori scandens (Roxb.) Sirich. & Adema.					148	Solori scandens
149	Sophora exigua Craib					149	Sophora exigua
150	Sophora tomentosa L.					150	Sophora tomentosa
151	Spondias pinnata (L. f.) Kurz					151	Spondias pinnata
152	Styrax spp.					152	Styrax spp.
153	Syzygium aromaticum (L.) Merr. & L.M.Perry					153	Syzygium aromaticum
154	Syzygium cumini (L.) Skeels					154	Syzygium cumini
155	Tacca chantrieri André					155	Tacca chantrieri
156	Tamarindus indica L.					156	Tamarindus indica
157	Tarlmounia elliptica (DC.) "H.Rob., S.C.Keeley, Skvarla & R.Chan"					157	Tarlmounia elliptica
158	Tectona grandis L.f.					158	Tectona grandis
159	Terminalia arjuna (Roxb. ex DC.) Wight & Arn.					159	Terminalia arjuna
160	Terminalia bellirica (Gaertn.) Roxb.					160	Terminalia bellirica
161	Terminalia chebula Retz.					161	Terminalia chebula
162	Terminalia citrina Roxb. ex Fleming					162	Terminalia citrina
163	Terminalia nigrovenulosa Pierre					163	Terminalia nigrovenulosa
164	Terminalia spp.					164	Terminalia spp.
165	Tiliacora triandra Diels					165	Tiliacora triandra
166	Tinospora crispa (L.) Hook. f. & Thomson					166	Tinospora crispa
167	Trachyspermum ammi (L.) Sprague					167	Trachyspermum ammi
168	Trapa natans L.					168	Trapa natons
169	Trichosanthes cordata Roxb.					169	Trichosanthes cordata
170	Trigonella foenum-graecum L.					170	Trigonella foenum-graecum
171	Uncaria acida (Hunter) Roxb.					171	Uncaria gambia
172	Urceola minutiflora (Pierre) Mabb.					172	Urceola minutiflora
173	Wrightia arborea (Dennst.) Mabb.					173	Wrightia arborea
174	Zingiber montanum (J.Koenig) Link ex A.Dietr.					174	Zingiber montanum
175	Zingiber officinale Roscoe					175	Zingiber officinale
